# Supplementary material for: Differential urinary glycoproteome analysis of type 2 diabetic nephropathy using 2D-LC–MS/MS and iTRAQ quantification
Source: J Transl Med. 2015 Nov 25;13:371. doi: 10.1186/s12967-015-0712-9 (PMC4660682; doi:10.1186/s12967-015-0712-9)
Supplement: Supplementary file 1 — 10.1186/s12967-015-0712-9 Detailed clinical characteristics of normal control, normalbuminuric, microalbuminuric and macroalbuminuric patients. [file 12967_2015_712_MOESM1_ESM.xls]

## Sheet: Supplementary Table 1
Normal control group
Patient ID	SEX	AGE(year)	BMI(mg/m2)	UAE (ug/min)	SCr(umol/L)	Alb(g/dl)	BUN(mmol／L)	MDRD(eGFR)(ml/min)	FBG(mmol/L)	LDL-C (mmol/L)	HDL-C (mmol/L)	TG (mmol/L)	SBP(mmHg)	DBP (mmHg)	hypertension	DM	hyperlipidemia	kidney disease hitory
1.01	F	34.9295	18.048	5.7	67	4.8	4.49	97.9028	4.7	1.91	1.63	0.44	125	70	0	0	0	0
1.02	F	42.1054	20.2134	4.9	68	4.8	4.36	93.8113	4.9	3.23	1.94	0.71	135	83	0	0	0	0
1.03	F	35.8905	21.7212	13.2	70	4.4	3.94	92.7571	5.1	2.44	1.38	0.71	98	61	0	0	0	0
1.04	F	54.6126	21.6972	2.7	67	4.4	4.85	86.8805	5	2.55	1.8	0.59	131	81	0	0	0	0
1.05	F	45.8672	18.4997	13.2	74	4.9	6.08	80.7839	5.4	2	2.04	0.78	130	82.5	0	0	0	0
1.06	F	40.2464	26.0204	7.9	76	4.7	5.22	81.5176	5	2.5	2.3	1.14	111	73	0	0	0	0
1.07	F	42.3217	20.9977	10.8	76	4.9	3.04	89.7592	4.4	3.71	1.6	1.57	115	67.5	0	0	0	0
1.08	F	46.2834	21.7216	17.7	75	4.7	6.69	77.2674	5.3	3.3	1.74	0.55	111	79	0	0	0	0
1.09	M	46.1848	19.7353	13.6	68	5.5	3.63	130.485	3.8	2.63	2.02	1.07	131	80	0	0	0	0
1.1	M	56.3641	21.7584	7.5	75	4.5	5.45	100.025	5.5	4.04	1.81	0.8	101.5	62	0	0	0	0
1.11	M	54.4778	21.6576	7.9	78	4.4	4.59	98.9169	4.8	3.83	1.37	0.8	122	82	0	0	0	0
1.12	M	30.6619	20.7585	3.3	88	4.6	6.83	91.9737	5.4	3.09	1.34	0.85	121	78	0	0	0	0
1.13	M	56.0931	22.9402	5.6	80	4.3	3.38	100.339	5.5	7.03	1.29	1.68	112	78	0	0	0	0
1.14	M	49.7495	18.7955	5.1	83	4.9	4.85	96.839	4.9	3.27	1.65	0.37	110	70	0	0	0	0
1.15	M	47.3676	21.2465	10.3	87	4.7	5.98	88.7486	5.4	4.16	1.44	1.41	113	81	0	0	0	0
1.16	M	47.6112	22.3922	13.1	87	4.4	5.43	88.2639	5.1	4.46	1.41	0.73	122	83	0	0	0	0
Normalbuminuria group
Patient ID	SEX	AGE(year)	BMI(mg/m2)	UAE (ug/min)	SCr(umol/L)	Alb(g/dl)	BUN	MDRD(eGFR)(ml/min)	FBG(mmol/L)	LDL-C (mmol/L)	HDL-C (mmol/L)	TG(mmol/L)	SBP(mmHg)	DBP (mmHg)	hypertension	DM	hyperlipidemia	kidney disease hitory	fundus	HbA1C(%)
2.01	F	57	21.7784	4.9	71	4.2	3.43	85.0443	11.4	1.81	1.29	0.91	105	70	0	1	0	0	normal	8.2
2.02	F	57	28.3987	3.7	69	4.6	5.2	83.9238	13.3	2.26	1.72	1.08	120	80	0	1	0	0	normal	10.7
2.03	F	46	22.4082	11	80	4.4	4.2	76.8646	6.2	3.71	1.69	1.24	130	80	0	1	1	0	normal	6.8
2.04	F	38	22.0386	7.3	55	4.2	3.81	115.788	8	3.51	1.29	0.93	110	70	0	1	0	0	normal	7.6
2.05	M	59	30.3871	12.8	79	4.5	4.3	98.0777	6.9	3.57	0.91	1.98	100	60	0	1	1	0	normal	6.8
2.06	M	53	32.1799	6	72	4.3	7.04	99.3907	6.3	2.83	0.94	1.02	110	80	0	1	0	0	normal	7
2.07	M	57	23.2	2	90	3.9	7.38	75.51	12.6	3.13	1.33	0.95	145	80	0	0	1	0	DR I~II	10.2
Microalbuminura group
Patient ID	SEX	AGE(year)	BMI(mg/m2)	UAE (ug/min)	SCr(umol/L)	Alb(g/dl)	BUN	MDRD(eGFR)(ml/min)	FBG(mmol/L)	LDL-C (mmol/L)	HDL-C (mmol/L)	TG(mmol/L)	SBP(mmHg)	DBP (mmHg)	hypertension	DM	hyperlipidemia	kidney disease hitory	fundus	HbA1C(%)
3.01	F	62	19.563	59.2	89	4.1	4.8	62.668	8.5	2.62	1.29	1.43	140	75	1	0	0	0	DR	9
3.02	F	45	20.3223	192.6	64	3.9	2.87	99.0085	10.6	4.56	1.56	1.34	120	70	0	1	1	0	DR III	10
3.03	F	39	26.1742	73.6	79	4	2.44	85.2579	9.7	2.63	0.92	1.38	120	80	1	0	0	0	normal	11.5
3.04	M	49	29.0612	77.3	80	3.8	4.17	95.3289	10.2	2.47	0.8	3.62	130	90	1	0	1	0	normal	11.2
3.05	M	48	30.863	98.4	78	4.3	4.02	102.698	8.3	2.91	0.77	2.27	110	70	0	0	0	0	DR	7
3.06	M	46	30.4705	108	82	4.5	4.36	98.4921	6	4	1.15	1.64	145	100	0	1	0	0	n.a	7.6
3.07	M	40	26.6097	181.8	84	4.7	4.5	99.3805	11.1	4.51	1.51	0.8	130	90	0	0	0	0	normal	9.1
3.08	M	53	24.9	172.2	111	3.7	9.55	58.3815	7	3.38	0.85	4.45	100	60	0	1	1	0	IV（other hospital）	6.6
Macroalbuminuria group
ID	SEX	AGE(year)	BMI(mg/m2)	UAE (ug/min)	SCr(umol/L)	Alb(g/dl)	BUN	MDRD	FBG(mmol/L)	LDL-C (mmol/L)	HDL-C (mmol/L)	TG(mmol/L)	SBP(mmHg)	DBP (mmHg)	hypertension	DM	hyperlipidemia	kidney disease hitory	fundus	HbA1C(%)
4.01	F	43	19.5312	1060.9	108	3.4	6.69	49.0569	8.8	2.83	1.4	2.3	125	70	1	0	0	0	VI	9
4.02	F	53	22.4059	2354.2	111	3.1	5.86	45.6934	10.3	2.34	1.5	1.2	130	80	1	0	0	0	玻璃体出血，视网膜脱离	10
4.03	F	50	23.5883	826.5	94	4.2	7.83	57.1443	6.3	4.1	1.46	1.3	120	70	1	0	1	0	n.a	7.8
4.04	F	61	25.7812	286.1	114	4.3	7.26	46.442	9.8	3.89	1.14	1.82	160	100	1	0	1	0	IV	7.5
4.05	M	45	27.3356	300.3	96	4.7	6.19	80.6906	8.5	2.03	1.08	1.33	130	80	1	0	1	0	I~II	7.1
4.06	M	56	23.4586	2517.3	133	3.8	10.17	48.1566	12.2	4.13	0.94	2.26	160	100	1	0	0	0	VI	7.2
4.07	M	53	25.4327	555.8	115	4.1	6.38	62.3554	6.3	3.2	1.23	1.45	140	80	1	1	0	0	n.a	9.1
4.08	M	44	23.1834	519.1	128	4	6.08	57.9134	6.3	2.67	1.56	1.38	120	70	0	1	0	0	左眼VI,双眼增值性视网膜病变	11.2
0.000599916
