# Supplementary material for: Differential urinary glycoproteome analysis of type 2 diabetic nephropathy using 2D-LC–MS/MS and iTRAQ quantification
Source: J Transl Med. 2015 Nov 25;13:371. doi: 10.1186/s12967-015-0712-9 (PMC4660682; doi:10.1186/s12967-015-0712-9)
Supplement: Supplementary file 2 — 10.1186/s12967-015-0712-9 The iBAQ value and N-linked glycoprotein annotation of all identifications. [file 12967_2015_712_MOESM2_ESM.xls]

## Sheet: Sheet1
Protein Name	Gene name	Accession Number	Molecular Weight	N-glyco_Uniprot	N-glyco_predict	N-glyco total	ibaq
Serum albumin OS=Homo sapiens GN=ALB PE=1 SV=2	ALB	P02768	69 kDa	+		+	38380143656
Uromodulin OS=Homo sapiens GN=UMOD PE=1 SV=1	UMOD	P07911	70 kDa	+		+	12336591245
Zinc-alpha-2-glycoprotein OS=Homo sapiens GN=AZGP1 PE=1 SV=2	AZGP1	P25311	34 kDa	+		+	5855604864
Protein AMBP OS=Homo sapiens GN=AMBP PE=1 SV=1	AMBP	P02760	39 kDa	+		+	13847988217
Alpha-1-antitrypsin OS=Homo sapiens GN=SERPINA1 PE=1 SV=3	SERPINA1	P01009	47 kDa	+		+	2214626485
CD59 glycoprotein OS=Homo sapiens GN=CD59 PE=1 SV=1	CD59	P13987	14 kDa	+		+	2232256057
Prostaglandin-H2 D-isomerase OS=Homo sapiens GN=PTGDS PE=1 SV=1	PTGDS	P41222	21 kDa	+		+	1011829081
Serotransferrin OS=Homo sapiens GN=TF PE=1 SV=3	TF	P02787	77 kDa	+		+	2930304831
Kininogen-1 OS=Homo sapiens GN=KNG1 PE=1 SV=2	KNG1	P01042	72 kDa	+		+	3374964562
Cluster of Ig gamma-1 chain C region OS=Homo sapiens GN=IGHG1 PE=1 SV=1 (P01857)	IGHG1	P01857	36 kDa	+		+	1668449961
Cluster of Alpha-1-acid glycoprotein 1 OS=Homo sapiens GN=ORM1 PE=1 SV=1 (P02763)	ORM1	P02763	24 kDa	+		+	1585426161
Polymeric immunoglobulin receptor OS=Homo sapiens GN=PIGR PE=1 SV=4	PIGR	P01833	83 kDa	+		+	1008773937
Prothrombin OS=Homo sapiens GN=F2 PE=1 SV=2	F2	P00734	70 kDa	+		+	4.39975e+08
Plasma serine protease inhibitor OS=Homo sapiens GN=SERPINA5 PE=1 SV=3	SERPINA5	P05154	46 kDa	+		+	4.45632e+08
Apolipoprotein D OS=Homo sapiens GN=APOD PE=1 SV=1	APOD	P05090	21 kDa	+		+	2139407731
Ig kappa chain C region OS=Homo sapiens GN=IGKC PE=1 SV=1	IGKC	P01834	12 kDa		-		8.80553e+08
Cubilin OS=Homo sapiens GN=CUBN PE=1 SV=5	CUBN	O60494	399 kDa	+		+	5.96746e+08
Alpha-2-HS-glycoprotein OS=Homo sapiens GN=AHSG PE=1 SV=1	AHSG	P02765	39 kDa		+	+	4.23324e+08
Alpha-1-antichymotrypsin OS=Homo sapiens GN=SERPINA3 PE=1 SV=2	SERPINA3	P01011	48 kDa	+		+	4.73521e+08
Ribonuclease pancreatic OS=Homo sapiens GN=RNASE1 PE=1 SV=4	RNASE1	P07998	18 kDa	+		+	1.24968e+07
Fibronectin OS=Homo sapiens GN=FN1 PE=1 SV=4	FN1	P02751	263 kDa	+		+	2.32698e+08
Clusterin OS=Homo sapiens GN=CLU PE=1 SV=1	CLU	P10909	52 kDa	+		+	4.45449e+08
Low-density lipoprotein receptor-related protein 2 OS=Homo sapiens GN=LRP2 PE=1 SV=3	LRP2	P98164	522 kDa	+		+	1.74748e+08
Mannan-binding lectin serine protease 2 OS=Homo sapiens GN=MASP2 PE=1 SV=4	MASP2	O00187	76 kDa		-		2.31365e+08
Cluster of Alpha-amylase 2B OS=Homo sapiens GN=AMY2B PE=1 SV=1 (P19961)	AMY2B	P19961	58 kDa		+	+	619688549
Cluster of Keratin, type II cytoskeletal 2 epidermal OS=Homo sapiens GN=KRT2 PE=1 SV=2 (P35908)	KRT2	P35908	65 kDa		+	+	2.04708e+07
Proactivator polypeptide OS=Homo sapiens GN=PSAP PE=1 SV=2	PSAP	P07602	58 kDa	+		+	352381083
Lysosome-associated membrane glycoprotein 2 OS=Homo sapiens GN=LAMP2 PE=1 SV=2	LAMP2	P13473	45 kDa	+		+	3.01142e+07
Basement membrane-specific heparan sulfate proteoglycan core protein OS=Homo sapiens GN=HSPG2 PE=1 SV=4	HSPG2	P98160	469 kDa	+		+	1.01695e+08
Collagen alpha-1(VI) chain OS=Homo sapiens GN=COL6A1 PE=1 SV=3	COL6A1	P12109	109 kDa	+		+	1.65209e+08
Sortilin-related receptor OS=Homo sapiens GN=SORL1 PE=1 SV=2	SORL1	Q92673	248 kDa	+		+	-
Complement C3 OS=Homo sapiens GN=C3 PE=1 SV=2	C3	P01024	187 kDa	+		+	1.33564e+08
Prostatic acid phosphatase OS=Homo sapiens GN=ACPP PE=1 SV=3	ACPP	P15309	45 kDa	+		+	5.63429e+08
Attractin OS=Homo sapiens GN=ATRN PE=1 SV=2	ATRN	O75882	159 kDa	+		+	210286374
Cluster of Haptoglobin OS=Homo sapiens GN=HP PE=1 SV=1 (P00738)	HP	P00738	45 kDa	+		+	1.24811e+08
Endothelial protein C receptor OS=Homo sapiens GN=PROCR PE=1 SV=1	PROCR	Q9UNN8	27 kDa	+		+	2.00776e+08
Desmoplakin OS=Homo sapiens GN=DSP PE=1 SV=3	DSP	P15924	332 kDa		+	+	-
Cluster of Keratin, type I cytoskeletal 13 OS=Homo sapiens GN=KRT13 PE=1 SV=4 (P13646)	KRT13	P13646	50 kDa		-		1.52083e+07
Antithrombin-III OS=Homo sapiens GN=SERPINC1 PE=1 SV=1	SERPINC1	P01008	53 kDa	+		+	2.86031e+07
Vasorin OS=Homo sapiens GN=VASN PE=1 SV=1	VASN	Q6EMK4	72 kDa	+		+	2.44409e+08
Desmocollin-2 OS=Homo sapiens GN=DSC2 PE=1 SV=1	DSC2	Q02487	100 kDa	+		+	6.75325e+07
Ceruloplasmin OS=Homo sapiens GN=CP PE=1 SV=1	CP	P00450	122 kDa	+		+	1.23723e+08
Galectin-3-binding protein OS=Homo sapiens GN=LGALS3BP PE=1 SV=1	LGALS3BP	Q08380	65 kDa	+		+	4.43841e+08
Cluster of Ig alpha-2 chain C region OS=Homo sapiens GN=IGHA2 PE=1 SV=3 (P01877)	IGHA2	P01877	37 kDa	+		+	2.44282e+08
Hemicentin-1 OS=Homo sapiens GN=HMCN1 PE=1 SV=2	HMCN1	Q96RW7	613 kDa	+		+	2.77357e+07
Pro-epidermal growth factor OS=Homo sapiens GN=EGF PE=1 SV=2	EGF	P01133	134 kDa	+		+	3.71747e+08
Hemopexin OS=Homo sapiens GN=HPX PE=1 SV=2	HPX	P02790	52 kDa	+		+	8.30571e+07
Golgi membrane protein 1 OS=Homo sapiens GN=GOLM1 PE=1 SV=1	GOLM1	Q8NBJ4	45 kDa	+		+	1.32916e+08
Fibrillin-1 OS=Homo sapiens GN=FBN1 PE=1 SV=3	FBN1	P35555	312 kDa		+	+	5.28475e+07
Complement decay-accelerating factor OS=Homo sapiens GN=CD55 PE=1 SV=4	CD55	P08174	41 kDa		+	+	1.25857e+08
E3 ubiquitin-protein ligase UBR5 OS=Homo sapiens GN=UBR5 PE=1 SV=2	UBR5	O95071	309 kDa		+	+	-
Keratin, type II cytoskeletal 1 OS=Homo sapiens GN=KRT1 PE=1 SV=6	KRT1	P04264	66 kDa		+	+	8.1961e+07
Dipeptidyl peptidase 4 OS=Homo sapiens GN=DPP4 PE=1 SV=2	DPP4	P27487	88 kDa	+		+	1.38059e+08
Cluster of Actin, cytoplasmic 1 OS=Homo sapiens GN=ACTB PE=1 SV=1 (P60709)	ACTB	P60709	42 kDa		+	+	1.77597e+08
Cluster of Ig heavy chain V-III region BUT OS=Homo sapiens PE=1 SV=1 (P01767)	#VALUE!	P01767	12 kDa		-		5.5673e+07
Leucine-rich alpha-2-glycoprotein OS=Homo sapiens GN=LRG1 PE=1 SV=2	LRG1	P02750	38 kDa	+		+	1.18597e+08
Cadherin-1 OS=Homo sapiens GN=CDH1 PE=1 SV=3	CDH1	P12830	97 kDa	+		+	6.23401e+08
CD44 antigen OS=Homo sapiens GN=CD44 PE=1 SV=3	CD44	P16070	82 kDa	+		+	3.80656e+08
Thyroxine-binding globulin OS=Homo sapiens GN=SERPINA7 PE=1 SV=2	SERPINA7	P05543	46 kDa	+		+	6.24144e+07
Cluster of Ig lambda-2 chain C regions OS=Homo sapiens GN=IGLC2 PE=1 SV=1 (P0CG05)	IGLC2	P0CG05	11 kDa		-		6.65225e+08
FRAS1-related extracellular matrix protein 2 OS=Homo sapiens GN=FREM2 PE=1 SV=2	FREM2	Q5SZK8	351 kDa	+		+	1.84942e+06
Cluster of L-lactate dehydrogenase B chain OS=Homo sapiens GN=LDHB PE=1 SV=2 (P07195)	LDHB	P07195	37 kDa		+	+	50468886
Prolactin-inducible protein OS=Homo sapiens GN=PIP PE=1 SV=1	PIP	P12273	17 kDa	+		+	5.56093e+07
Retinol-binding protein 4 OS=Homo sapiens GN=RBP4 PE=1 SV=3	RBP4	P02753	23 kDa		-		3.94019e+07
Phosphoinositide-3-kinase-interacting protein 1 OS=Homo sapiens GN=PIK3IP1 PE=1 SV=2	PIK3IP1	Q96FE7	28 kDa	+		+	6.03806e+08
Olfactomedin-4 OS=Homo sapiens GN=OLFM4 PE=1 SV=1	OLFM4	Q6UX06	57 kDa	+		+	3.54058e+07
Lymphatic vessel endothelial hyaluronic acid receptor 1 OS=Homo sapiens GN=LYVE1 PE=1 SV=2	LYVE1	Q9Y5Y7	35 kDa	+		+	3.55465e+07
Cluster of Tenascin-X OS=Homo sapiens GN=TNXB PE=1 SV=3 (P22105)	TNXB	P22105	464 kDa	+		+	2.73238e+07
Afamin OS=Homo sapiens GN=AFM PE=1 SV=1	AFM	P43652	69 kDa	+		+	150735085
EGF-containing fibulin-like extracellular matrix protein 1 OS=Homo sapiens GN=EFEMP1 PE=1 SV=2	EFEMP1	Q12805	55 kDa	+		+	1.81622e+08
Lysosomal alpha-glucosidase OS=Homo sapiens GN=GAA PE=1 SV=4	GAA	P10253	105 kDa	+		+	1.32188e+08
Vitamin D-binding protein OS=Homo sapiens GN=GC PE=1 SV=1	GC	P02774	53 kDa	+		+	9.72147e+07
Lactotransferrin OS=Homo sapiens GN=LTF PE=1 SV=6	LTF	P02788	78 kDa	+		+	9.37337e+07
Apolipoprotein A-IV OS=Homo sapiens GN=APOA4 PE=1 SV=3	APOA4	P06727	45 kDa		-		3.74435e+07
Collagen alpha-3(VI) chain OS=Homo sapiens GN=COL6A3 PE=1 SV=5	COL6A3	P12111	344 kDa	+		+	4.60802e+06
Complement C1r subcomponent-like protein OS=Homo sapiens GN=C1RL PE=1 SV=2	C1RL	Q9NZP8	53 kDa	+		+	4.58487e+07
Complement C4-A OS=Homo sapiens GN=C4A PE=1 SV=1	C4A	P0C0L4	193 kDa	+		+	7.98799e+06
Plasma protease C1 inhibitor OS=Homo sapiens GN=SERPING1 PE=1 SV=2	SERPING1	P05155	55 kDa	+		+	1.81525e+08
Cluster of Tyrosine-protein phosphatase non-receptor type substrate 1 OS=Homo sapiens GN=SIRPA PE=1 SV=2 (P78324)	SIRPA	P78324	55 kDa	+		+	6.61172e+07
Vitelline membrane outer layer protein 1 homolog OS=Homo sapiens GN=VMO1 PE=1 SV=1	VMO1	Q7Z5L0	22 kDa		-		2.80716e+08
Protein HEG homolog 1 OS=Homo sapiens GN=HEG1 PE=1 SV=3	HEG1	Q9ULI3	147 kDa	+		+	1.2104e+07
IgGFc-binding protein OS=Homo sapiens GN=FCGBP PE=1 SV=3	FCGBP	Q9Y6R7	572 kDa	+		+	3.33175e+07
Maltase-glucoamylase, intestinal OS=Homo sapiens GN=MGAM PE=1 SV=5	MGAM	O43451	210 kDa		+	+	3.72036e+07
Cadherin-2 OS=Homo sapiens GN=CDH2 PE=1 SV=4	CDH2	P19022	100 kDa	+		+	2.27608e+08
Inter-alpha-trypsin inhibitor heavy chain H4 OS=Homo sapiens GN=ITIH4 PE=1 SV=4	ITIH4	Q14624	103 kDa	+		+	8.52874e+07
Pepsin A-4 OS=Homo sapiens GN=PGA4 PE=1 SV=1	PGA4	P0DJD7	42 kDa		-		1378733403
Cadherin-related family member 2 OS=Homo sapiens GN=CDHR2 PE=1 SV=2	CDHR2	Q9BYE9	142 kDa	+		+	1.04782e+08
Lithostathine-1-alpha OS=Homo sapiens GN=REG1A PE=1 SV=3	REG1A	P05451	19 kDa		-		2.66883e+08
Keratin, type I cytoskeletal 10 OS=Homo sapiens GN=KRT10 PE=1 SV=6	KRT10	P13645	59 kDa		+	+	4.13926e+07
Protocadherin-16 OS=Homo sapiens GN=DCHS1 PE=2 SV=1	DCHS1	Q96JQ0	346 kDa	+		+	1.67831e+07
Complement factor I OS=Homo sapiens GN=CFI PE=1 SV=2	CFI	P05156	66 kDa	+		+	4.1162e+07
Cluster of Ezrin OS=Homo sapiens GN=EZR PE=1 SV=4 (P15311)	EZR	P15311	69 kDa		+	+	2.34853e+07
Insulin-like growth factor-binding protein 7 OS=Homo sapiens GN=IGFBP7 PE=1 SV=1	IGFBP7	Q16270	29 kDa	+		+	1.27994e+08
Cluster of Alpha-actinin-4 OS=Homo sapiens GN=ACTN4 PE=1 SV=2 (O43707)	ACTN4	O43707	105 kDa		+	+	2.47706e+06
Cadherin-11 OS=Homo sapiens GN=CDH11 PE=1 SV=2	CDH11	P55287	88 kDa	+		+	9.39131e+07
Semenogelin-2 OS=Homo sapiens GN=SEMG2 PE=1 SV=1	SEMG2	Q02383	65 kDa	+		+	2.20595e+07
Protocadherin Fat 4 OS=Homo sapiens GN=FAT4 PE=1 SV=2	FAT4	Q6V0I7	543 kDa	+		+	9.78395e+06
Urokinase-type plasminogen activator OS=Homo sapiens GN=PLAU PE=1 SV=2	PLAU	P00749	49 kDa	+		+	6.76892e+07
Complement factor B OS=Homo sapiens GN=CFB PE=1 SV=2	CFB	P00751	86 kDa		+	+	1.11689e+07
Beta-galactosidase OS=Homo sapiens GN=GLB1 PE=1 SV=2	GLB1	P16278	76 kDa		+	+	1.00401e+08
Receptor-type tyrosine-protein phosphatase eta OS=Homo sapiens GN=PTPRJ PE=1 SV=3	PTPRJ	Q12913	146 kDa	+		+	3.62903e+07
Vitronectin OS=Homo sapiens GN=VTN PE=1 SV=1	VTN	P04004	54 kDa	+		+	8.19863e+07
Alpha-1B-glycoprotein OS=Homo sapiens GN=A1BG PE=1 SV=4	A1BG	P04217	54 kDa	+		+	5.99668e+07
Aminopeptidase N OS=Homo sapiens GN=ANPEP PE=1 SV=4	ANPEP	P15144	110 kDa	+		+	1.17688e+08
Carboxypeptidase E OS=Homo sapiens GN=CPE PE=1 SV=1	CPE	P16870	53 kDa	+		+	2.9214e+07
Non-secretory ribonuclease OS=Homo sapiens GN=RNASE2 PE=1 SV=2	RNASE2	P10153	18 kDa	+		+	6.11911e+08
Prolow-density lipoprotein receptor-related protein 1 OS=Homo sapiens GN=LRP1 PE=1 SV=2	LRP1	Q07954	505 kDa	+		+	4.02599e+07
Cluster of Neurotrimin OS=Homo sapiens GN=NTM PE=1 SV=1 (Q9P121)	NTM	Q9P121	38 kDa		+	+	3.38473e+07
Sulfhydryl oxidase 1 OS=Homo sapiens GN=QSOX1 PE=1 SV=3	QSOX1	O00391	83 kDa	+		+	2.55003e+07
Cation-independent mannose-6-phosphate receptor OS=Homo sapiens GN=IGF2R PE=1 SV=3	IGF2R	P11717	274 kDa	+		+	-
Cluster of Heat shock 70 kDa protein 1-like OS=Homo sapiens GN=HSPA1L PE=1 SV=2 (P34931)	HSPA1L	P34931	70 kDa		+	+	5.70729e+06
Programmed cell death 6-interacting protein OS=Homo sapiens GN=PDCD6IP PE=1 SV=1	PDCD6IP	Q8WUM4	96 kDa		+	+	2.99321e+06
Cluster of Ig heavy chain V-II region ARH-77 OS=Homo sapiens PE=4 SV=1 (P06331)	#VALUE!	P06331	16 kDa		-		2.03736e+07
Cluster of Alpha-enolase OS=Homo sapiens GN=ENO1 PE=1 SV=2 (P06733)	ENO1	P06733	47 kDa		+	+	1.08102e+07
Collagen alpha-2(IV) chain OS=Homo sapiens GN=COL4A2 PE=1 SV=4	COL4A2	P08572	168 kDa	+		+	1.2653e+07
Keratin, type I cytoskeletal 9 OS=Homo sapiens GN=KRT9 PE=1 SV=3	KRT9	P35527	62 kDa		+	+	2.79721e+07
Hemicentin-2 OS=Homo sapiens GN=HMCN2 PE=2 SV=2	HMCN2	Q8NDA2	543 kDa	+		+	1.51596e+06
Cell adhesion molecule 4 OS=Homo sapiens GN=CADM4 PE=1 SV=1	CADM4	Q8NFZ8	43 kDa	+		+	7.39276e+07
Beta-2-glycoprotein 1 OS=Homo sapiens GN=APOH PE=1 SV=3	APOH	P02749	38 kDa	+		+	5.3912e+07
Cadherin-13 OS=Homo sapiens GN=CDH13 PE=1 SV=1	CDH13	P55290	78 kDa		+	+	2.26698e+08
Neprilysin OS=Homo sapiens GN=MME PE=1 SV=2	MME	P08473	86 kDa	+		+	-
Beta-2-microglobulin OS=Homo sapiens GN=B2M PE=1 SV=1	B2M	P61769	14 kDa	+		+	7.67469e+07
Golgi apparatus protein 1 OS=Homo sapiens GN=GLG1 PE=1 SV=2	GLG1	Q92896	135 kDa	+		+	1.99109e+07
Neural cell adhesion molecule L1-like protein OS=Homo sapiens GN=CHL1 PE=1 SV=4	CHL1	O00533	135 kDa	+		+	4.50336e+06
Apolipoprotein A-I OS=Homo sapiens GN=APOA1 PE=1 SV=1	APOA1	P02647	31 kDa	+		+	3.18063e+07
Kallikrein-1 OS=Homo sapiens GN=KLK1 PE=1 SV=2	KLK1	P06870	29 kDa	+		+	4.80567e+08
Dipeptidase 1 OS=Homo sapiens GN=DPEP1 PE=1 SV=3	DPEP1	P16444	46 kDa	+		+	5.41272e+07
Cluster of Cadherin-6 OS=Homo sapiens GN=CDH6 PE=1 SV=1 (P55285)	CDH6	P55285	88 kDa	+		+	2.58816e+07
Cathepsin D OS=Homo sapiens GN=CTSD PE=1 SV=1	CTSD	P07339	45 kDa	+		+	5.0588e+07
Endosialin OS=Homo sapiens GN=CD248 PE=1 SV=1	CD248	Q9HCU0	81 kDa		+	+	8.60089e+07
Collectin-12 OS=Homo sapiens GN=COLEC12 PE=1 SV=3	COLEC12	Q5KU26	82 kDa	+		+	7.99108e+06
Extracellular sulfatase Sulf-2 OS=Homo sapiens GN=SULF2 PE=1 SV=1	SULF2	Q8IWU5	100 kDa	+		+	-
Annexin A1 OS=Homo sapiens GN=ANXA1 PE=1 SV=2	ANXA1	P04083	39 kDa		+	+	-
Monocyte differentiation antigen CD14 OS=Homo sapiens GN=CD14 PE=1 SV=2	CD14	P08571	40 kDa	+		+	1.99299e+08
Carboxypeptidase M OS=Homo sapiens GN=CPM PE=1 SV=2	CPM	P14384	51 kDa	+		+	1.3351e+07
Cadherin-5 OS=Homo sapiens GN=CDH5 PE=1 SV=5	CDH5	P33151	88 kDa	+		+	1.88706e+07
Glycoprotein integral membrane protein 1 OS=Homo sapiens GN=GINM1 PE=2 SV=1	GINM1	Q9NU53	37 kDa	+		+	1.09417e+07
Cluster of Transmembrane protease serine 13 OS=Homo sapiens GN=TMPRSS13 PE=2 SV=3 (Q9BYE2)	TMPRSS13	Q9BYE2	63 kDa	+		+	-
Contactin-1 OS=Homo sapiens GN=CNTN1 PE=1 SV=1	CNTN1	Q12860	113 kDa	+		+	9.99541e+06
Roundabout homolog 4 OS=Homo sapiens GN=ROBO4 PE=1 SV=1	ROBO4	Q8WZ75	107 kDa	+		+	7.14953e+07
Gamma-glutamyl hydrolase OS=Homo sapiens GN=GGH PE=1 SV=2	GGH	Q92820	36 kDa	+		+	3.46275e+07
Cytosolic 10-formyltetrahydrofolate dehydrogenase OS=Homo sapiens GN=ALDH1L1 PE=1 SV=2	ALDH1L1	O75891	99 kDa		+	+	224909
Cluster of Plasminogen OS=Homo sapiens GN=PLG PE=1 SV=2 (P00747)	PLG	P00747	91 kDa	+		+	1.74493e+07
Glutamyl aminopeptidase OS=Homo sapiens GN=ENPEP PE=1 SV=3	ENPEP	Q07075	109 kDa	+		+	5.41379e+06
Protein jagged-1 OS=Homo sapiens GN=JAG1 PE=1 SV=3	JAG1	P78504	134 kDa	+		+	-
Cluster of Alpha-2-macroglobulin OS=Homo sapiens GN=A2M PE=1 SV=3 (P01023)	A2M	P01023	163 kDa	+		+	8.66744e+06
Annexin A2 OS=Homo sapiens GN=ANXA2 PE=1 SV=2	ANXA2	P07355	39 kDa		+	+	1.48421e+06
Cluster of Gamma-glutamyltranspeptidase 1 OS=Homo sapiens GN=GGT1 PE=1 SV=2 (P19440)	GGT1	P19440	61 kDa	+		+	7.49534e+06
Cluster of Tubulin alpha-1C chain OS=Homo sapiens GN=TUBA1C PE=1 SV=1 (Q9BQE3)	TUBA1C	Q9BQE3	50 kDa		+	+	1.6744e+06
Beta-glucuronidase OS=Homo sapiens GN=GUSB PE=1 SV=2	GUSB	P08236	75 kDa	+		+	-
Cluster of Ubiquitin-60S ribosomal protein L40 OS=Homo sapiens GN=UBA52 PE=1 SV=2 (P62987)	UBA52	P62987	15 kDa		-		1.01649e+07
Immunoglobulin lambda-like polypeptide 5 OS=Homo sapiens GN=IGLL5 PE=2 SV=2	IGLL5	B9A064	23 kDa		+	+	3.00465e+08
Agrin OS=Homo sapiens GN=AGRN PE=1 SV=4	AGRN	O00468	215 kDa	+		+	5.93415e+06
Gelsolin OS=Homo sapiens GN=GSN PE=1 SV=1	GSN	P06396	86 kDa		-		1.20408e+07
Complement factor H OS=Homo sapiens GN=CFH PE=1 SV=4	CFH	P08603	139 kDa	+		+	1.03064e+07
Pyruvate kinase isozymes M1/M2 OS=Homo sapiens GN=PKM PE=1 SV=4	PKM	P14618	58 kDa		-		1.51606e+06
Tenascin OS=Homo sapiens GN=TNC PE=1 SV=3	TNC	P24821	241 kDa	+		+	8.04778e+06
IST1 homolog OS=Homo sapiens GN=IST1 PE=1 SV=1	IST1	P53990	40 kDa		-		2.1563e+07
Pappalysin-2 OS=Homo sapiens GN=PAPPA2 PE=1 SV=4	PAPPA2	Q9BXP8	199 kDa	+		+	6.20579e+07
Interleukin-6 receptor subunit beta OS=Homo sapiens GN=IL6ST PE=1 SV=2	IL6ST	P40189	104 kDa	+		+	5.76947e+06
Di-N-acetylchitobiase OS=Homo sapiens GN=CTBS PE=1 SV=1	CTBS	Q01459	44 kDa		+	+	5.58875e+07
Cluster of Betaine--homocysteine S-methyltransferase 1 OS=Homo sapiens GN=BHMT PE=1 SV=2 (Q93088)	BHMT	Q93088	45 kDa		-		1.86662e+07
Epididymal secretory protein E1 OS=Homo sapiens GN=NPC2 PE=1 SV=1	NPC2	P61916	17 kDa		+	+	3.73986e+07
Protocadherin-1 OS=Homo sapiens GN=PCDH1 PE=1 SV=2	PCDH1	Q08174	115 kDa	+		+	8.99463e+06
Peptidase inhibitor 16 OS=Homo sapiens GN=PI16 PE=1 SV=1	PI16	Q6UXB8	49 kDa	+		+	3.05559e+07
Fibrous sheath-interacting protein 2 OS=Homo sapiens GN=FSIP2 PE=1 SV=4	FSIP2	Q5CZC0	781 kDa		+	+	-
Cluster of Low affinity immunoglobulin gamma Fc region receptor III-A OS=Homo sapiens GN=FCGR3A PE=1 SV=2 (P08637)	FCGR3A	P08637	29 kDa	+		+	2.14288e+07
Nidogen-1 OS=Homo sapiens GN=NID1 PE=1 SV=3	NID1	P14543	136 kDa	+		+	2.0581e+06
Carboxypeptidase N subunit 2 OS=Homo sapiens GN=CPN2 PE=1 SV=3	CPN2	P22792	61 kDa	+		+	2.26938e+07
Dipeptidyl peptidase 1 OS=Homo sapiens GN=CTSC PE=1 SV=2	CTSC	P53634	52 kDa	+		+	4.01922e+07
Vesicular integral-membrane protein VIP36 OS=Homo sapiens GN=LMAN2 PE=1 SV=1	LMAN2	Q12907	40 kDa	+		+	2.48703e+07
Multiple epidermal growth factor-like domains protein 8 OS=Homo sapiens GN=MEGF8 PE=1 SV=2	MEGF8	Q7Z7M0	303 kDa	+		+	1.43377e+07
Junctional adhesion molecule C OS=Homo sapiens GN=JAM3 PE=1 SV=1	JAM3	Q9BX67	35 kDa	+		+	4.17715e+06
Carboxypeptidase Q OS=Homo sapiens GN=CPQ PE=1 SV=1	CPQ	Q9Y646	52 kDa	+		+	2.44419e+07
Cluster of Ig kappa chain V-II region Cum OS=Homo sapiens PE=1 SV=1 (P01614)	#VALUE!	P01614	13 kDa		-		1.66088e+08
Melanotransferrin OS=Homo sapiens GN=MFI2 PE=1 SV=2	MFI2	P08582	80 kDa	+		+	2.26139e+06
Basal cell adhesion molecule OS=Homo sapiens GN=BCAM PE=1 SV=2	BCAM	P50895	67 kDa	+		+	1.33544e+07
Cluster of Hemoglobin subunit beta OS=Homo sapiens GN=HBB PE=1 SV=2 (P68871)	HBB	P68871	16 kDa	+		+	4.66365e+07
Beta-hexosaminidase subunit alpha OS=Homo sapiens GN=HEXA PE=1 SV=2	HEXA	P06865	61 kDa	+		+	-
Cell surface glycoprotein MUC18 OS=Homo sapiens GN=MCAM PE=1 SV=2	MCAM	P43121	72 kDa	+		+	-
Cluster of Copine-9 OS=Homo sapiens GN=CPNE9 PE=1 SV=3 (Q8IYJ1)	CPNE9	Q8IYJ1	62 kDa	+		+	-
Vitamin K-dependent protein Z OS=Homo sapiens GN=PROZ PE=1 SV=2	PROZ	P22891	45 kDa	+		+	6.66185e+07
Lysosomal Pro-X carboxypeptidase OS=Homo sapiens GN=PRCP PE=1 SV=1	PRCP	P42785	56 kDa	+		+	9.20093e+06
Ig heavy chain V-III region TIL OS=Homo sapiens PE=1 SV=1	#VALUE!	P01765	12 kDa		-		4.11031e+07
Neogenin OS=Homo sapiens GN=NEO1 PE=1 SV=2	NEO1	Q92859	160 kDa	+		+	-
Cluster of Ig mu chain C region OS=Homo sapiens GN=IGHM PE=1 SV=3 (P01871)	IGHM	P01871	49 kDa	+		+	3.7875e+07
Lumican OS=Homo sapiens GN=LUM PE=1 SV=2	LUM	P51884	38 kDa	+		+	7.6542e+07
Cadherin-15 OS=Homo sapiens GN=CDH15 PE=1 SV=1	CDH15	P55291	89 kDa	+		+	4.50679e+06
Laminin subunit gamma-1 OS=Homo sapiens GN=LAMC1 PE=1 SV=3	LAMC1	P11047	178 kDa	+		+	397880
Protocadherin-9 OS=Homo sapiens GN=PCDH9 PE=1 SV=2	PCDH9	Q9HC56	136 kDa	+		+	-
Ganglioside GM2 activator OS=Homo sapiens GN=GM2A PE=1 SV=4	GM2A	P17900	21 kDa	+		+	2.36451e+08
Epithelial discoidin domain-containing receptor 1 OS=Homo sapiens GN=DDR1 PE=1 SV=1	DDR1	Q08345	101 kDa	+		+	-
Lysosome-associated membrane glycoprotein 1 OS=Homo sapiens GN=LAMP1 PE=1 SV=3	LAMP1	P11279	45 kDa	+		+	1.54443e+08
Cluster of Plastin-3 OS=Homo sapiens GN=PLS3 PE=1 SV=4 (P13797)	PLS3	P13797	71 kDa		+	+	2.45404e+06
N-acetylglucosamine-6-sulfatase OS=Homo sapiens GN=GNS PE=1 SV=3	GNS	P15586	62 kDa	+		+	3.0092e+07
Mucin-1 OS=Homo sapiens GN=MUC1 PE=1 SV=3	MUC1	P15941	122 kDa	+		+	1.7497e+07
Mannosyl-oligosaccharide 1,2-alpha-mannosidase IA OS=Homo sapiens GN=MAN1A1 PE=1 SV=3	MAN1A1	P33908	73 kDa	+		+	7.86245e+06
Neuroserpin OS=Homo sapiens GN=SERPINI1 PE=1 SV=1	SERPINI1	Q99574	46 kDa	+		+	3.25054e+06
Cadherin-related family member 5 OS=Homo sapiens GN=CDHR5 PE=1 SV=3	CDHR5	Q9HBB8	88 kDa	+		+	2.08746e+07
Cathepsin Z OS=Homo sapiens GN=CTSZ PE=1 SV=1	CTSZ	Q9UBR2	34 kDa	+		+	2.39455e+07
Protocadherin gamma-C3 OS=Homo sapiens GN=PCDHGC3 PE=1 SV=1	PCDHGC3	Q9UN70	101 kDa	+		+	4.08415e+07
Sortilin OS=Homo sapiens GN=SORT1 PE=1 SV=3	SORT1	Q99523	92 kDa	+		+	-
Prostate-specific antigen OS=Homo sapiens GN=KLK3 PE=1 SV=2	KLK3	P07288	29 kDa	+		+	2.84468e+07
Trefoil factor 2 OS=Homo sapiens GN=TFF2 PE=1 SV=2	TFF2	Q03403	14 kDa		+	+	-
Alpha-2-macroglobulin-like protein 1 OS=Homo sapiens GN=A2ML1 PE=1 SV=3	A2ML1	A8K2U0	161 kDa	+		+	8.76617e+06
Interleukin-18-binding protein OS=Homo sapiens GN=IL18BP PE=1 SV=2	IL18BP	O95998	21 kDa	+		+	1.21145e+08
Angiotensinogen OS=Homo sapiens GN=AGT PE=1 SV=1	AGT	P01019	53 kDa	+		+	4.45849e+07
Beta-hexosaminidase subunit beta OS=Homo sapiens GN=HEXB PE=1 SV=3	HEXB	P07686	63 kDa	+		+	2.77817e+07
Alpha-2-antiplasmin OS=Homo sapiens GN=SERPINF2 PE=1 SV=3	SERPINF2	P08697	55 kDa	+		+	2.90618e+07
Matrix metalloproteinase-9 OS=Homo sapiens GN=MMP9 PE=1 SV=3	MMP9	P14780	78 kDa	+		+	1.92322e+06
Poliovirus receptor OS=Homo sapiens GN=PVR PE=1 SV=2	PVR	P15151	45 kDa	+		+	9.64743e+07
Alpha-N-acetylglucosaminidase OS=Homo sapiens GN=NAGLU PE=1 SV=2	NAGLU	P54802	82 kDa	+		+	2.96715e+07
Prostaglandin reductase 1 OS=Homo sapiens GN=PTGR1 PE=1 SV=2	PTGR1	Q14914	36 kDa		+	+	5.09104e+06
Procollagen C-endopeptidase enhancer 1 OS=Homo sapiens GN=PCOLCE PE=1 SV=2	PCOLCE	Q15113	48 kDa	+		+	4.63908e+06
Probable serine carboxypeptidase CPVL OS=Homo sapiens GN=CPVL PE=1 SV=2	CPVL	Q9H3G5	54 kDa	+		+	2.63618e+07
Cornulin OS=Homo sapiens GN=CRNN PE=1 SV=1	CRNN	Q9UBG3	54 kDa		+	+	1.11239e+07
Cluster of Angiopoietin-related protein 2 OS=Homo sapiens GN=ANGPTL2 PE=2 SV=1 (Q9UKU9)	ANGPTL2	Q9UKU9	57 kDa	+		+	7.38033e+06
Plasma alpha-L-fucosidase OS=Homo sapiens GN=FUCA2 PE=1 SV=2	FUCA2	Q9BTY2	54 kDa	+		+	3.45893e+06
Multimerin-1 OS=Homo sapiens GN=MMRN1 PE=1 SV=3	MMRN1	Q13201	138 kDa	+		+	-
Cystatin-C OS=Homo sapiens GN=CST3 PE=1 SV=1	CST3	P01034	16 kDa		-		5.77638e+07
Signal-regulatory protein beta-1 OS=Homo sapiens GN=SIRPB1 PE=1 SV=5	SIRPB1	O00241	43 kDa	+		+	5.74974e+07
Fibrinogen alpha chain OS=Homo sapiens GN=FGA PE=1 SV=2	FGA	P02671	95 kDa	+		+	2.76769e+07
Probable G-protein coupled receptor 116 OS=Homo sapiens GN=GPR116 PE=1 SV=3	GPR116	Q8IZF2	149 kDa	+		+	874666
Latent-transforming growth factor beta-binding protein 4 OS=Homo sapiens GN=LTBP4 PE=1 SV=2	LTBP4	Q8N2S1	173 kDa	+		+	699394
Dipeptidyl peptidase 2 OS=Homo sapiens GN=DPP7 PE=1 SV=3	DPP7	Q9UHL4	54 kDa	+		+	3.72417e+07
Protein S100-A8 OS=Homo sapiens GN=S100A8 PE=1 SV=1	S100A8	P05109	11 kDa		-		2.02847e+07
Corticosteroid-binding globulin OS=Homo sapiens GN=SERPINA6 PE=1 SV=1	SERPINA6	P08185	45 kDa	+		+	6.76959e+07
Low-density lipoprotein receptor OS=Homo sapiens GN=LDLR PE=1 SV=1	LDLR	P01130	95 kDa	+		+	2.11711e+06
Neutrophil elastase OS=Homo sapiens GN=ELANE PE=1 SV=1	ELANE	P08246	29 kDa	+		+	7.57155e+07
Extracellular matrix protein 1 OS=Homo sapiens GN=ECM1 PE=1 SV=2	ECM1	Q16610	61 kDa	+		+	-
Leukocyte elastase inhibitor OS=Homo sapiens GN=SERPINB1 PE=1 SV=1	SERPINB1	P30740	43 kDa		+	+	1.23872e+07
Acid ceramidase OS=Homo sapiens GN=ASAH1 PE=1 SV=5	ASAH1	Q13510	45 kDa	+		+	2.68052e+07
Fibroleukin OS=Homo sapiens GN=FGL2 PE=1 SV=1	FGL2	Q14314	50 kDa	+		+	8.66437e+06
Tyrosine-protein kinase receptor UFO OS=Homo sapiens GN=AXL PE=1 SV=3	AXL	P30530	98 kDa	+		+	3.72468e+07
Glucose-6-phosphate isomerase OS=Homo sapiens GN=GPI PE=1 SV=4	GPI	P06744	63 kDa		+	+	-
Prominin-1 OS=Homo sapiens GN=PROM1 PE=1 SV=1	PROM1	O43490	97 kDa	+		+	1.70247e+06
Collagen alpha-3(V) chain OS=Homo sapiens GN=COL5A3 PE=1 SV=3	COL5A3	P25940	172 kDa	+		+	-
Collagen alpha-1(XVIII) chain OS=Homo sapiens GN=COL18A1 PE=1 SV=5	COL18A1	P39060	178 kDa	+		+	4.1688e+07
Latent-transforming growth factor beta-binding protein 2 OS=Homo sapiens GN=LTBP2 PE=1 SV=3	LTBP2	Q14767	195 kDa	+		+	9.60967e+06
Putative phospholipase B-like 2 OS=Homo sapiens GN=PLBD2 PE=1 SV=2	PLBD2	Q8NHP8	65 kDa	+		+	6.25317e+06
Zymogen granule protein 16 homolog B OS=Homo sapiens GN=ZG16B PE=1 SV=3	ZG16B	Q96DA0	23 kDa	+		+	5.79377e+07
Myeloperoxidase OS=Homo sapiens GN=MPO PE=1 SV=1	MPO	P05164	84 kDa	+		+	3.97317e+06
Fibulin-1 OS=Homo sapiens GN=FBLN1 PE=1 SV=4	FBLN1	P23142	77 kDa	+		+	-
N-acetylmuramoyl-L-alanine amidase OS=Homo sapiens GN=PGLYRP2 PE=1 SV=1	PGLYRP2	Q96PD5	62 kDa	+		+	1.11274e+07
Receptor-type tyrosine-protein phosphatase gamma OS=Homo sapiens GN=PTPRG PE=1 SV=4	PTPRG	P23470	162 kDa	+		+	9.08182e+06
Cluster of Cartilage oligomeric matrix protein OS=Homo sapiens GN=COMP PE=1 SV=2 (P49747)	COMP	P49747	83 kDa	+		+	-
Apolipoprotein(a) OS=Homo sapiens GN=LPA PE=1 SV=1	LPA	P08519	501 kDa	+		+	4.26085e+07
Peroxiredoxin-6 OS=Homo sapiens GN=PRDX6 PE=1 SV=3	PRDX6	P30041	25 kDa		+	+	4.43561e+06
Ig kappa chain V-III region WOL OS=Homo sapiens PE=1 SV=1	#VALUE!	P01623	12 kDa		-		1.82101e+08
Complement component C7 OS=Homo sapiens GN=C7 PE=1 SV=2	C7	P10643	94 kDa	+		+	3.54547e+06
Collagen alpha-2(I) chain OS=Homo sapiens GN=COL1A2 PE=1 SV=7	COL1A2	P08123	129 kDa	+		+	-
Protocadherin-12 OS=Homo sapiens GN=PCDH12 PE=2 SV=1	PCDH12	Q9NPG4	129 kDa	+		+	5.25663e+06
Atrial natriuretic peptide receptor 3 OS=Homo sapiens GN=NPR3 PE=1 SV=2	NPR3	P17342	60 kDa	+		+	-
Podocalyxin OS=Homo sapiens GN=PODXL PE=1 SV=2	PODXL	O00592	59 kDa	+		+	1.42737e+07
Carbonic anhydrase 2 OS=Homo sapiens GN=CA2 PE=1 SV=2	CA2	P00918	29 kDa		-		7.47552e+06
Apolipoprotein E OS=Homo sapiens GN=APOE PE=1 SV=1	APOE	P02649	36 kDa	+		+	2.98058e+06
Folate receptor alpha OS=Homo sapiens GN=FOLR1 PE=1 SV=3	FOLR1	P15328	30 kDa	+		+	1.55999e+07
Cluster of Complement factor H-related protein 2 OS=Homo sapiens GN=CFHR2 PE=1 SV=1 (P36980)	CFHR2	P36980	31 kDa	+		+	-
Ephrin type-B receptor 4 OS=Homo sapiens GN=EPHB4 PE=1 SV=2	EPHB4	P54760	108 kDa		+	+	7.06551e+06
Cluster of Cell division control protein 42 homolog OS=Homo sapiens GN=CDC42 PE=1 SV=2 (P60953)	CDC42	P60953	21 kDa		-		2.03817e+06
Cystatin-M OS=Homo sapiens GN=CST6 PE=1 SV=1	CST6	Q15828	17 kDa	+		+	2.80641e+07
Reticulon-4 receptor-like 2 OS=Homo sapiens GN=RTN4RL2 PE=1 SV=1	RTN4RL2	Q86UN3	46 kDa	+		+	1.80922e+07
Immunoglobulin superfamily member 8 OS=Homo sapiens GN=IGSF8 PE=1 SV=1	IGSF8	Q969P0	65 kDa	+		+	1.00078e+07
ICOS ligand OS=Homo sapiens GN=ICOSLG PE=1 SV=2	ICOSLG	O75144	33 kDa	+		+	-
Thrombospondin-1 OS=Homo sapiens GN=THBS1 PE=1 SV=2	THBS1	P07996	129 kDa	+		+	-
Annexin A7 OS=Homo sapiens GN=ANXA7 PE=1 SV=3	ANXA7	P20073	53 kDa		+	+	2.67408e+06
Malate dehydrogenase, cytoplasmic OS=Homo sapiens GN=MDH1 PE=1 SV=4	MDH1	P40925	36 kDa		+	+	-
Glutaminyl-peptide cyclotransferase OS=Homo sapiens GN=QPCT PE=1 SV=1	QPCT	Q16769	41 kDa	+		+	9.02065e+07
Lysosomal protective protein OS=Homo sapiens GN=CTSA PE=1 SV=2	CTSA	P10619	54 kDa	+		+	4.91166e+07
Receptor-type tyrosine-protein phosphatase S OS=Homo sapiens GN=PTPRS PE=1 SV=3	PTPRS	Q13332	217 kDa	+		+	2.24274e+06
Coagulation factor XI OS=Homo sapiens GN=F11 PE=1 SV=1	F11	P03951	70 kDa	+		+	1.04738e+06
Neutrophil defensin 1 OS=Homo sapiens GN=DEFA1 PE=1 SV=1	DEFA1	P59665	10 kDa		-		-
ADAMTS-like protein 2 OS=Homo sapiens GN=ADAMTSL2 PE=1 SV=1	ADAMTSL2	Q86TH1	105 kDa	+		+	-
Chondroitin sulfate proteoglycan 4 OS=Homo sapiens GN=CSPG4 PE=1 SV=2	CSPG4	Q6UVK1	251 kDa	+		+	2.50772e+07
Choline transporter-like protein 2 OS=Homo sapiens GN=SLC44A2 PE=1 SV=3	SLC44A2	Q8IWA5	80 kDa	+		+	-
Immunoglobulin J chain OS=Homo sapiens GN=IGJ PE=1 SV=4	IGJ	P01591	18 kDa	+		+	-
Transthyretin OS=Homo sapiens GN=TTR PE=1 SV=1	TTR	P02766	16 kDa	+		+	364148
Calpain-7 OS=Homo sapiens GN=CAPN7 PE=1 SV=1	CAPN7	Q9Y6W3	93 kDa		+	+	1.24824e+06
Semenogelin-1 OS=Homo sapiens GN=SEMG1 PE=1 SV=2	SEMG1	P04279	52 kDa		+	+	1.00538e+07
Alpha-galactosidase A OS=Homo sapiens GN=GLA PE=1 SV=1	GLA	P06280	49 kDa	+		+	-
Annexin A5 OS=Homo sapiens GN=ANXA5 PE=1 SV=2	ANXA5	P08758	36 kDa		-		6.86143e+06
Pigment epithelium-derived factor OS=Homo sapiens GN=SERPINF1 PE=1 SV=4	SERPINF1	P36955	46 kDa	+		+	1.24647e+07
Dermcidin OS=Homo sapiens GN=DCD PE=1 SV=2	DCD	P81605	11 kDa		-		8.60795e+06
Aminoacylase-1 OS=Homo sapiens GN=ACY1 PE=1 SV=1	ACY1	Q03154	46 kDa		+	+	1.23613e+07
Selenium-binding protein 1 OS=Homo sapiens GN=SELENBP1 PE=1 SV=2	SELENBP1	Q13228	52 kDa		-		5.95361e+06
Limbic system-associated membrane protein OS=Homo sapiens GN=LSAMP PE=1 SV=2	LSAMP	Q13449	37 kDa	+		+	2.38017e+06
Desmoglein-2 OS=Homo sapiens GN=DSG2 PE=1 SV=2	DSG2	Q14126	122 kDa	+		+	1.11839e+06
Neuronal growth regulator 1 OS=Homo sapiens GN=NEGR1 PE=1 SV=3	NEGR1	Q7Z3B1	39 kDa	+		+	1.1756e+07
Cluster of Histone H1.4 OS=Homo sapiens GN=HIST1H1E PE=1 SV=2 (P10412)	HIST1H1E	P10412	22 kDa		-		-
Cluster of Peroxiredoxin-1 OS=Homo sapiens GN=PRDX1 PE=1 SV=1 (Q06830)	PRDX1	Q06830	22 kDa		-		2.8224e+06
Peptidoglycan recognition protein 1 OS=Homo sapiens GN=PGLYRP1 PE=1 SV=1	PGLYRP1	O75594	22 kDa	+		+	1.50107e+07
Transaldolase OS=Homo sapiens GN=TALDO1 PE=1 SV=2	TALDO1	P37837	38 kDa		+	+	-
Hemoglobin subunit alpha OS=Homo sapiens GN=HBA1 PE=1 SV=2	HBA1	P69905	15 kDa	+		+	3.89031e+07
N-acetyllactosaminide beta-1,3-N-acetylglucosaminyltransferase OS=Homo sapiens GN=B3GNT1 PE=1 SV=1	B3GNT1	O43505	47 kDa	+		+	6.86292e+06
Copine-3 OS=Homo sapiens GN=CPNE3 PE=1 SV=1	CPNE3	O75131	60 kDa		+	+	4.28134e+06
Argininosuccinate synthase OS=Homo sapiens GN=ASS1 PE=1 SV=2	ASS1	P00966	47 kDa		-		2.82201e+06
Fibrinogen gamma chain OS=Homo sapiens GN=FGG PE=1 SV=3	FGG	P02679	52 kDa	+		+	2.23833e+06
Complement component C9 OS=Homo sapiens GN=C9 PE=1 SV=2	C9	P02748	63 kDa	+		+	5.31287e+06
Histidine-rich glycoprotein OS=Homo sapiens GN=HRG PE=1 SV=1	HRG	P04196	60 kDa	+		+	1.62101e+07
Pro-cathepsin H OS=Homo sapiens GN=CTSH PE=1 SV=4	CTSH	P09668	37 kDa	+		+	1.0538e+07
Inter-alpha-trypsin inhibitor heavy chain H2 OS=Homo sapiens GN=ITIH2 PE=1 SV=2	ITIH2	P19823	106 kDa	+		+	618435
Protein NOV homolog OS=Homo sapiens GN=NOV PE=1 SV=1	NOV	P48745	39 kDa	+		+	1.55864e+06
Cytosolic non-specific dipeptidase OS=Homo sapiens GN=CNDP2 PE=1 SV=2	CNDP2	Q96KP4	53 kDa		-		2.53649e+06
Sialate O-acetylesterase OS=Homo sapiens GN=SIAE PE=1 SV=1	SIAE	Q9HAT2	58 kDa	+		+	1.62998e+07
Mucin-6 OS=Homo sapiens GN=MUC6 PE=1 SV=3	MUC6	Q6W4X9	257 kDa	+		+	-
Fructose-1,6-bisphosphatase 1 OS=Homo sapiens GN=FBP1 PE=1 SV=5	FBP1	P09467	37 kDa		+	+	7.29766e+06
Matrix-remodeling-associated protein 8 OS=Homo sapiens GN=MXRA8 PE=1 SV=1	MXRA8	Q9BRK3	49 kDa	+		+	3.01659e+07
Xylosyltransferase 1 OS=Homo sapiens GN=XYLT1 PE=1 SV=1	XYLT1	Q86Y38	108 kDa	+		+	-
Inter-alpha-trypsin inhibitor heavy chain H1 OS=Homo sapiens GN=ITIH1 PE=1 SV=3	ITIH1	P19827	101 kDa	+		+	-
Protein-glutamine gamma-glutamyltransferase E OS=Homo sapiens GN=TGM3 PE=1 SV=4	TGM3	Q08188	77 kDa		+	+	2.20538e+06
Fibrinogen beta chain OS=Homo sapiens GN=FGB PE=1 SV=2	FGB	P02675	56 kDa	+		+	-
Cluster of Histone H2B type 1-K OS=Homo sapiens GN=HIST1H2BK PE=1 SV=3 (O60814)	HIST1H2BK	O60814	14 kDa		-		7.6994e+06
Nicastrin OS=Homo sapiens GN=NCSTN PE=1 SV=2	NCSTN	Q92542	78 kDa	+		+	-
Vascular cell adhesion protein 1 OS=Homo sapiens GN=VCAM1 PE=1 SV=1	VCAM1	P19320	81 kDa	+		+	7.71875e+06
Biglycan OS=Homo sapiens GN=BGN PE=1 SV=2	BGN	P21810	42 kDa	+		+	7.1165e+06
Granulins OS=Homo sapiens GN=GRN PE=1 SV=2	GRN	P28799	64 kDa	+		+	1.43245e+07
Insulin-like growth factor-binding protein 3 OS=Homo sapiens GN=IGFBP3 PE=1 SV=2	IGFBP3	P17936	32 kDa	+		+	1.36753e+06
N-acetylgalactosamine-6-sulfatase OS=Homo sapiens GN=GALNS PE=1 SV=1	GALNS	P34059	58 kDa	+		+	1.42273e+06
Ephrin type-B receptor 2 OS=Homo sapiens GN=EPHB2 PE=1 SV=5	EPHB2	P29323	117 kDa	+		+	-
Macrophage colony-stimulating factor 1 OS=Homo sapiens GN=CSF1 PE=1 SV=2	CSF1	P09603	60 kDa	+		+	9.74013e+06
Beta-mannosidase OS=Homo sapiens GN=MANBA PE=1 SV=3	MANBA	O00462	101 kDa	+		+	-
Neutrophil gelatinase-associated lipocalin OS=Homo sapiens GN=LCN2 PE=1 SV=2	LCN2	P80188	23 kDa	+		+	-
Tyrosine-protein kinase transmembrane receptor ROR1 OS=Homo sapiens GN=ROR1 PE=1 SV=2	ROR1	Q01973	104 kDa	+		+	2.61739e+06
Metalloproteinase inhibitor 2 OS=Homo sapiens GN=TIMP2 PE=1 SV=2	TIMP2	P16035	24 kDa		-		2.41664e+06
SPARC-like protein 1 OS=Homo sapiens GN=SPARCL1 PE=1 SV=2	SPARCL1	Q14515	75 kDa	+		+	-
Protein delta homolog 1 OS=Homo sapiens GN=DLK1 PE=1 SV=3	DLK1	P80370	41 kDa	+		+	-
Isocitrate dehydrogenase [NADP] cytoplasmic OS=Homo sapiens GN=IDH1 PE=1 SV=2	IDH1	O75874	47 kDa		+	+	3.61451e+06
Phosphatidylcholine-sterol acyltransferase OS=Homo sapiens GN=LCAT PE=1 SV=1	LCAT	P04180	50 kDa	+		+	2.11721e+07
Tetranectin OS=Homo sapiens GN=CLEC3B PE=1 SV=3	CLEC3B	P05452	23 kDa		-		7.74769e+06
Thioredoxin OS=Homo sapiens GN=TXN PE=1 SV=3	TXN	P10599	12 kDa		-		5.21294e+06
Amiloride-sensitive amine oxidase [copper-containing] OS=Homo sapiens GN=ABP1 PE=1 SV=4	ABP1	P19801	85 kDa	+		+	1.87674e+06
Eukaryotic translation initiation factor 6 OS=Homo sapiens GN=EIF6 PE=1 SV=1	EIF6	P56537	27 kDa		+	+	4.36783e+06
14-3-3 protein zeta/delta OS=Homo sapiens GN=YWHAZ PE=1 SV=1	YWHAZ	P63104	28 kDa		+	+	4.34521e+06
Hepatocyte growth factor activator OS=Homo sapiens GN=HGFAC PE=1 SV=1	HGFAC	Q04756	71 kDa	+		+	-
Ephrin type-A receptor 7 OS=Homo sapiens GN=EPHA7 PE=1 SV=3	EPHA7	Q15375	112 kDa	+		+	5.36571e+06
Poliovirus receptor-related protein 2 OS=Homo sapiens GN=PVRL2 PE=1 SV=1	PVRL2	Q92692	58 kDa	+		+	1.81233e+07
Cell adhesion molecule 1 OS=Homo sapiens GN=CADM1 PE=1 SV=2	CADM1	Q9BY67	49 kDa	+		+	2.76175e+06
Histone H3.1t OS=Homo sapiens GN=HIST3H3 PE=1 SV=3	HIST3H3	Q16695	16 kDa		-		3.21013e+07
Mesothelin OS=Homo sapiens GN=MSLN PE=1 SV=2	MSLN	Q13421	69 kDa	+		+	9.17743e+06
Platelet-derived growth factor receptor beta OS=Homo sapiens GN=PDGFRB PE=1 SV=1	PDGFRB	P09619	124 kDa	+		+	3.17324e+06
6-phosphogluconolactonase OS=Homo sapiens GN=PGLS PE=1 SV=2	PGLS	O95336	28 kDa		+	+	3.61898e+06
Intercellular adhesion molecule 2 OS=Homo sapiens GN=ICAM2 PE=1 SV=2	ICAM2	P13598	31 kDa	+		+	-
Angiotensin-converting enzyme OS=Homo sapiens GN=ACE PE=1 SV=1	ACE	P12821	150 kDa	+		+	490660
Selenoprotein P OS=Homo sapiens GN=SEPP1 PE=1 SV=3	SEPP1	P49908	43 kDa	+		+	-
Biotinidase OS=Homo sapiens GN=BTD PE=1 SV=2	BTD	P43251	61 kDa	+		+	2.18674e+07
Carboxypeptidase B2 OS=Homo sapiens GN=CPB2 PE=1 SV=2	CPB2	Q96IY4	48 kDa	+		+	-
Protein S100-A6 OS=Homo sapiens GN=S100A6 PE=1 SV=1	S100A6	P06703	10 kDa		-		2.04881e+07
Prostasin OS=Homo sapiens GN=PRSS8 PE=1 SV=1	PRSS8	Q16651	36 kDa	+		+	-
Putative elongation factor 1-alpha-like 3 OS=Homo sapiens GN=EEF1A1P5 PE=5 SV=1	EEF1A1P5	Q5VTE0	50 kDa	+		+	-
Fructose-bisphosphate aldolase B OS=Homo sapiens GN=ALDOB PE=1 SV=2	ALDOB	P05062	39 kDa		-		5.69292e+06
Cluster of Serpin B3 OS=Homo sapiens GN=SERPINB3 PE=1 SV=2 (P29508)	SERPINB3	P29508	45 kDa		+	+	6.31714e+06
CD276 antigen OS=Homo sapiens GN=CD276 PE=1 SV=1	CD276	Q5ZPR3	57 kDa	+		+	5.97402e+06
Ly6/PLAUR domain-containing protein 3 OS=Homo sapiens GN=LYPD3 PE=1 SV=2	LYPD3	O95274	36 kDa	+		+	8.90834e+06
Kunitz-type protease inhibitor 1 OS=Homo sapiens GN=SPINT1 PE=1 SV=2	SPINT1	O43278	58 kDa	+		+	1.33315e+06
Annexin A11 OS=Homo sapiens GN=ANXA11 PE=1 SV=1	ANXA11	P50995	54 kDa		+	+	2.54057e+06
Protein FAM3B OS=Homo sapiens GN=FAM3B PE=1 SV=2	FAM3B	P58499	26 kDa	+		+	-
BRO1 domain-containing protein BROX OS=Homo sapiens GN=BROX PE=1 SV=1	BROX	Q5VW32	46 kDa		+	+	1.27081e+06
Fibulin-2 OS=Homo sapiens GN=FBLN2 PE=1 SV=2	FBLN2	P98095	127 kDa	+		+	3.20077e+06
Platelet endothelial cell adhesion molecule OS=Homo sapiens GN=PECAM1 PE=1 SV=1	PECAM1	P16284	83 kDa	+		+	8.70429e+06
Protein-lysine 6-oxidase OS=Homo sapiens GN=LOX PE=1 SV=2	LOX	P28300	47 kDa	+		+	-
Fructose-bisphosphate aldolase A OS=Homo sapiens GN=ALDOA PE=1 SV=2	ALDOA	P04075	39 kDa		-		-
Cathepsin L1 OS=Homo sapiens GN=CTSL1 PE=1 SV=2	CTSL1	P07711	38 kDa	+		+	5.89457e+06
Urokinase plasminogen activator surface receptor OS=Homo sapiens GN=PLAUR PE=1 SV=1	PLAUR	Q03405	37 kDa	+		+	200323
Glypican-4 OS=Homo sapiens GN=GPC4 PE=1 SV=4	GPC4	O75487	62 kDa	+		+	1.17301e+06
Ig heavy chain V-I region HG3 OS=Homo sapiens PE=4 SV=1	#VALUE!	P01743	13 kDa		-		6.50335e+06
Sarcoplasmic reticulum histidine-rich calcium-binding protein OS=Homo sapiens GN=HRC PE=2 SV=1	HRC	P23327	80 kDa		+	+	1.01953e+08
ADP-ribosyl cyclase 2 OS=Homo sapiens GN=BST1 PE=1 SV=2	BST1	Q10588	36 kDa	+		+	-
Heat shock protein beta-1 OS=Homo sapiens GN=HSPB1 PE=1 SV=2	HSPB1	P04792	23 kDa		-		3.65315e+06
Phospholipase A2, membrane associated OS=Homo sapiens GN=PLA2G2A PE=1 SV=2	PLA2G2A	P14555	16 kDa		+	+	2.25458e+06
Carbonic anhydrase 1 OS=Homo sapiens GN=CA1 PE=1 SV=2	CA1	P00915	29 kDa		+	+	4.05066e+06
Leukocyte-associated immunoglobulin-like receptor 1 OS=Homo sapiens GN=LAIR1 PE=1 SV=1	LAIR1	Q6GTX8	31 kDa		+	+	2.82069e+07
Lysosomal acid phosphatase OS=Homo sapiens GN=ACP2 PE=1 SV=3	ACP2	P11117	48 kDa	+		+	1.18924e+06
Lymphocyte function-associated antigen 3 OS=Homo sapiens GN=CD58 PE=1 SV=1	CD58	P19256	28 kDa		+	+	3.42519e+07
Osteopontin OS=Homo sapiens GN=SPP1 PE=1 SV=1	SPP1	P10451	35 kDa	+		+	2.97129e+07
EH domain-containing protein 1 OS=Homo sapiens GN=EHD1 PE=1 SV=2	EHD1	Q9H4M9	61 kDa		-		-
Transmembrane protein 106B OS=Homo sapiens GN=TMEM106B PE=1 SV=2	TMEM106B	Q9NUM4	31 kDa	+		+	7.25121e+06
Ig lambda chain V-III region SH OS=Homo sapiens PE=1 SV=1	#VALUE!	P01714	11 kDa		-		2.40636e+06
Delta and Notch-like epidermal growth factor-related receptor OS=Homo sapiens GN=DNER PE=1 SV=1	DNER	Q8NFT8	78 kDa	+		+	-
Poliovirus receptor-related protein 4 OS=Homo sapiens GN=PVRL4 PE=1 SV=1	PVRL4	Q96NY8	55 kDa	+		+	4.10763e+06
Cochlin OS=Homo sapiens GN=COCH PE=1 SV=1	COCH	O43405	59 kDa	+		+	5.43282e+06
Protein S100-A9 OS=Homo sapiens GN=S100A9 PE=1 SV=1	S100A9	P06702	13 kDa		-		1.32145e+07
Ig kappa chain V-IV region Len OS=Homo sapiens PE=1 SV=2	#VALUE!	P01625	13 kDa		-		9.39921e+06
C-type lectin domain family 14 member A OS=Homo sapiens GN=CLEC14A PE=1 SV=1	CLEC14A	Q86T13	52 kDa	+		+	1.58745e+06
Collagen alpha-1(XII) chain OS=Homo sapiens GN=COL12A1 PE=1 SV=2	COL12A1	Q99715	333 kDa	+		+	-
Vacuolar protein sorting-associated protein 4B OS=Homo sapiens GN=VPS4B PE=1 SV=2	VPS4B	O75351	49 kDa		+	+	-
Adenosylhomocysteinase OS=Homo sapiens GN=AHCY PE=1 SV=4	AHCY	P23526	48 kDa		+	+	4.7081e+06
Bile salt-activated lipase OS=Homo sapiens GN=CEL PE=1 SV=3	CEL	P19835	79 kDa	+		+	1.55491e+07
Ephrin type-B receptor 6 OS=Homo sapiens GN=EPHB6 PE=1 SV=4	EPHB6	O15197	111 kDa	+		+	1.39991e+06
Guanine nucleotide-binding protein G(I)/G(S)/G(T) subunit beta-2 OS=Homo sapiens GN=GNB2 PE=1 SV=3	GNB2	P62879	37 kDa		-		3.78543e+06
Alpha-crystallin B chain OS=Homo sapiens GN=CRYAB PE=1 SV=2	CRYAB	P02511	20 kDa		-		1.46244e+06
Endoglin OS=Homo sapiens GN=ENG PE=1 SV=2	ENG	P17813	71 kDa	+		+	-
T-cell antigen CD7 OS=Homo sapiens GN=CD7 PE=1 SV=1	CD7	P09564	25 kDa	+		+	1.99352e+07
Ly-6/neurotoxin-like protein 1 OS=Homo sapiens GN=LYNX1 PE=1 SV=3	LYNX1	Q9BZG9	14 kDa		-		3.64922e+07
6-phosphogluconate dehydrogenase, decarboxylating OS=Homo sapiens GN=PGD PE=1 SV=3	PGD	P52209	53 kDa		+	+	-
CD9 antigen OS=Homo sapiens GN=CD9 PE=1 SV=4	CD9	P21926	25 kDa	+		+	7.04067e+07
Mucin-20 OS=Homo sapiens GN=MUC20 PE=1 SV=3	MUC20	Q8N307	72 kDa	+		+	4.62324e+06
Apolipoprotein A-II OS=Homo sapiens GN=APOA2 PE=1 SV=1	APOA2	P02652	11 kDa		-		908087
Semaphorin-5A OS=Homo sapiens GN=SEMA5A PE=1 SV=3	SEMA5A	Q13591	121 kDa	+		+	-
Target of Nesh-SH3 OS=Homo sapiens GN=ABI3BP PE=1 SV=1	ABI3BP	Q7Z7G0	119 kDa	+		+	-
G-protein coupled receptor family C group 5 member C OS=Homo sapiens GN=GPRC5C PE=1 SV=2	GPRC5C	Q9NQ84	48 kDa		+	+	1.18308e+07
Migration and invasion enhancer 1 OS=Homo sapiens GN=MIEN1 PE=1 SV=1	MIEN1	Q9BRT3	12 kDa		-		6.15521e+06
EGF-containing fibulin-like extracellular matrix protein 2 OS=Homo sapiens GN=EFEMP2 PE=1 SV=3	EFEMP2	O95967	49 kDa		+	+	1.93933e+07
Protein YIPF3 OS=Homo sapiens GN=YIPF3 PE=1 SV=1	YIPF3	Q9GZM5	38 kDa	+		+	2.86684e+07
Putative alpha-1-antitrypsin-related protein OS=Homo sapiens GN=SERPINA2 PE=5 SV=1	SERPINA2	P20848	48 kDa	+		+	-
Transketolase OS=Homo sapiens GN=TKT PE=1 SV=3	TKT	P29401	68 kDa		+	+	5.19082e+06
Vacuolar protein sorting-associated protein VTA1 homolog OS=Homo sapiens GN=VTA1 PE=1 SV=1	VTA1	Q9NP79	34 kDa		+	+	-
Cluster of Ig heavy chain V-III region GAL OS=Homo sapiens PE=1 SV=1 (P01781)	#VALUE!	P01781	13 kDa		-		1.99412e+07
Ficolin-2 OS=Homo sapiens GN=FCN2 PE=1 SV=2	FCN2	Q15485	34 kDa	+		+	1.3114e+06
WAP four-disulfide core domain protein 2 OS=Homo sapiens GN=WFDC2 PE=1 SV=2	WFDC2	Q14508	13 kDa	+		+	4.40643e+07
Nodal modulator 1 OS=Homo sapiens GN=NOMO1 PE=1 SV=5	NOMO1	Q15155	134 kDa	+		+	-
Glypican-1 OS=Homo sapiens GN=GPC1 PE=1 SV=2	GPC1	P35052	62 kDa	+		+	-
Bone marrow proteoglycan OS=Homo sapiens GN=PRG2 PE=1 SV=2	PRG2	P13727	25 kDa	+		+	9.12307e+06
UPF0764 protein C16orf89 OS=Homo sapiens GN=C16orf89 PE=1 SV=2	C16orf89	Q6UX73	45 kDa		-		3.35232e+06
Aromatic-L-amino-acid decarboxylase OS=Homo sapiens GN=DDC PE=1 SV=2	DDC	P20711	54 kDa		+	+	872654
Cluster of Ig lambda chain V-I region HA OS=Homo sapiens PE=1 SV=1 (P01700)	#VALUE!	P01700	12 kDa		-		-
Peroxiredoxin-2 OS=Homo sapiens GN=PRDX2 PE=1 SV=5	PRDX2	P32119	22 kDa		-		995334
Major prion protein OS=Homo sapiens GN=PRNP PE=1 SV=1	PRNP	P04156	28 kDa	+		+	-
Phosphoglycerate kinase 1 OS=Homo sapiens GN=PGK1 PE=1 SV=3	PGK1	P00558	45 kDa		-		-
Keratin, type II cytoskeletal 3 OS=Homo sapiens GN=KRT3 PE=1 SV=3	KRT3	P12035	64 kDa	+		+	-
Transmembrane protease serine 2 OS=Homo sapiens GN=TMPRSS2 PE=1 SV=3	TMPRSS2	O15393	54 kDa	+		+	4.25212e+06
Matrilysin OS=Homo sapiens GN=MMP7 PE=1 SV=1	MMP7	P09237	30 kDa		-		1.91613e+07
Cholesteryl ester transfer protein OS=Homo sapiens GN=CETP PE=1 SV=2	CETP	P11597	55 kDa	+		+	439106
Aldose reductase OS=Homo sapiens GN=AKR1B1 PE=1 SV=3	AKR1B1	P15121	36 kDa		+	+	1.04277e+06
Mucosal addressin cell adhesion molecule 1 OS=Homo sapiens GN=MADCAM1 PE=1 SV=2	MADCAM1	Q13477	40 kDa	+		+	1.18411e+07
Metalloproteinase inhibitor 1 OS=Homo sapiens GN=TIMP1 PE=1 SV=1	TIMP1	P01033	23 kDa	+		+	3.63265e+06
Histone H4 OS=Homo sapiens GN=HIST1H4A PE=1 SV=2	HIST1H4A	P62805	11 kDa		-		3.13942e+07
Arylsulfatase A OS=Homo sapiens GN=ARSA PE=1 SV=3	ARSA	P15289	54 kDa	+		+	-
CD177 antigen OS=Homo sapiens GN=CD177 PE=1 SV=2	CD177	Q8N6Q3	46 kDa	+		+	5.15242e+06
Cathepsin G OS=Homo sapiens GN=CTSG PE=1 SV=2	CTSG	P08311	29 kDa	+		+	1.80965e+06
Oxidized low-density lipoprotein receptor 1 OS=Homo sapiens GN=OLR1 PE=1 SV=1	OLR1	P78380	31 kDa	+		+	9.43831e+06
Interleukin-1 receptor accessory protein OS=Homo sapiens GN=IL1RAP PE=1 SV=2	IL1RAP	Q9NPH3	65 kDa	+		+	-
Plexin domain-containing protein 2 OS=Homo sapiens GN=PLXDC2 PE=1 SV=1	PLXDC2	Q6UX71	60 kDa	+		+	-
Plexin domain-containing protein 1 OS=Homo sapiens GN=PLXDC1 PE=1 SV=2	PLXDC1	Q8IUK5	56 kDa	+		+	-
Pyruvate kinase isozymes R/L OS=Homo sapiens GN=PKLR PE=1 SV=2	PKLR	P30613	62 kDa		+	+	807518
SH3 domain-binding glutamic acid-rich-like protein 3 OS=Homo sapiens GN=SH3BGRL3 PE=1 SV=1	SH3BGRL3	Q9H299	10 kDa		-		-
Probable phospholipid-transporting ATPase ID OS=Homo sapiens GN=ATP8B2 PE=1 SV=2	ATP8B2	P98198	137 kDa		-		-
Vacuolar protein sorting-associated protein 4A OS=Homo sapiens GN=VPS4A PE=1 SV=1	VPS4A	Q9UN37	49 kDa		+	+	-
U5 small nuclear ribonucleoprotein 200 kDa helicase OS=Homo sapiens GN=SNRNP200 PE=1 SV=2	SNRNP200	O75643	245 kDa		+	+	-
Alpha-N-acetylgalactosaminidase OS=Homo sapiens GN=NAGA PE=1 SV=2	NAGA	P17050	47 kDa	+		+	1.74912e+07
T-cell immunomodulatory protein OS=Homo sapiens GN=ITFG1 PE=1 SV=1	ITFG1	Q8TB96	68 kDa		+	+	3.71631e+06
Carcinoembryonic antigen-related cell adhesion molecule 7 OS=Homo sapiens GN=CEACAM7 PE=1 SV=1	CEACAM7	Q14002	29 kDa	+		+	8.1541e+06
Abhydrolase domain-containing protein 14B OS=Homo sapiens GN=ABHD14B PE=1 SV=1	ABHD14B	Q96IU4	22 kDa		-		-
Collagen alpha-1(XV) chain OS=Homo sapiens GN=COL15A1 PE=1 SV=2	COL15A1	P39059	142 kDa	+		+	5.73251e+06
Kallistatin OS=Homo sapiens GN=SERPINA4 PE=1 SV=3	SERPINA4	P29622	49 kDa	+		+	-
BDNF/NT-3 growth factors receptor OS=Homo sapiens GN=NTRK2 PE=1 SV=1	NTRK2	Q16620	92 kDa	+		+	-
Glutathione peroxidase 3 OS=Homo sapiens GN=GPX3 PE=1 SV=2	GPX3	P22352	26 kDa		-		4.35882e+06
Cluster of Retinal dehydrogenase 1 OS=Homo sapiens GN=ALDH1A1 PE=1 SV=2 (P00352)	ALDH1A1	P00352	55 kDa		+	+	-
Sorbitol dehydrogenase OS=Homo sapiens GN=SORD PE=1 SV=4	SORD	Q00796	38 kDa		+	+	-
Tumor necrosis factor receptor superfamily member 10C OS=Homo sapiens GN=TNFRSF10C PE=1 SV=3	TNFRSF10C	O14798	27 kDa	+		+	-
Carboxypeptidase D OS=Homo sapiens GN=CPD PE=1 SV=2	CPD	O75976	153 kDa	+		+	-
Kallikrein-2 OS=Homo sapiens GN=KLK2 PE=2 SV=1	KLK2	P20151	29 kDa	+		+	-
CMRF35-like molecule 2 OS=Homo sapiens GN=CD300E PE=1 SV=2	CD300E	Q496F6	23 kDa		+	+	-
Glucosylceramidase OS=Homo sapiens GN=GBA PE=1 SV=3	GBA	P04062	60 kDa	+		+	-
CD160 antigen OS=Homo sapiens GN=CD160 PE=2 SV=1	CD160	O95971	20 kDa	+		+	3.65775e+06
Follistatin-related protein 1 OS=Homo sapiens GN=FSTL1 PE=1 SV=1	FSTL1	Q12841	35 kDa	+		+	6.23918e+06
Tissue alpha-L-fucosidase OS=Homo sapiens GN=FUCA1 PE=1 SV=4	FUCA1	P04066	54 kDa	+		+	1.24974e+07
Tumor necrosis factor receptor superfamily member 1A OS=Homo sapiens GN=TNFRSF1A PE=1 SV=1	TNFRSF1A	P19438	50 kDa	+		+	4.46153e+06
Uteroglobin OS=Homo sapiens GN=SCGB1A1 PE=1 SV=1	SCGB1A1	P11684	10 kDa		-		5.0825e+06
Ig kappa chain V-IV region STH (Fragment) OS=Homo sapiens PE=1 SV=1	#VALUE!	P83593	12 kDa		-		2.06571e+06
Annexin A4 OS=Homo sapiens GN=ANXA4 PE=1 SV=4	ANXA4	P09525	36 kDa		-		-
Serine/arginine repetitive matrix protein 5 OS=Homo sapiens GN=SRRM5 PE=2 SV=3	SRRM5	B3KS81	80 kDa		+	+	-
Cadherin-19 OS=Homo sapiens GN=CDH19 PE=2 SV=1	CDH19	Q9H159	87 kDa	+		+	-
Calpain-1 catalytic subunit OS=Homo sapiens GN=CAPN1 PE=1 SV=1	CAPN1	P07384	82 kDa		+	+	-
Resistin OS=Homo sapiens GN=RETN PE=2 SV=1	RETN	Q9HD89	11 kDa		-		-
Neural cell adhesion molecule 1 OS=Homo sapiens GN=NCAM1 PE=1 SV=3	NCAM1	P13591	95 kDa	+		+	-
Lambda-crystallin homolog OS=Homo sapiens GN=CRYL1 PE=1 SV=3	CRYL1	Q9Y2S2	35 kDa		-		901323
Solute carrier family 12 member 3 OS=Homo sapiens GN=SLC12A3 PE=1 SV=3	SLC12A3	P55017	113 kDa	+		+	-
Carcinoembryonic antigen-related cell adhesion molecule 5 OS=Homo sapiens GN=CEACAM5 PE=1 SV=3	CEACAM5	P06731	77 kDa	+		+	-
Receptor-type tyrosine-protein phosphatase zeta OS=Homo sapiens GN=PTPRZ1 PE=1 SV=4	PTPRZ1	P23471	255 kDa	+		+	-
Anthrax toxin receptor 1 OS=Homo sapiens GN=ANTXR1 PE=1 SV=2	ANTXR1	Q9H6X2	63 kDa	+		+	-
Histone H2B type 3-B OS=Homo sapiens GN=HIST3H2BB PE=1 SV=3	HIST3H2BB	Q8N257	14 kDa		-		4.00402e+06
Pleckstrin homology domain-containing family G member 1 OS=Homo sapiens GN=PLEKHG1 PE=1 SV=2	PLEKHG1	Q9ULL1	155 kDa		+	+	-
Membrane protein FAM174A OS=Homo sapiens GN=FAM174A PE=2 SV=1	FAM174A	Q8TBP5	20 kDa	+		+	-
Thyrotropin-releasing hormone-degrading ectoenzyme OS=Homo sapiens GN=TRHDE PE=2 SV=1	TRHDE	Q9UKU6	117 kDa	+		+	-
Coatomer subunit beta' OS=Homo sapiens GN=COPB2 PE=1 SV=2	COPB2	P35606	102 kDa		-		-
Immunoglobulin lambda-like polypeptide 1 OS=Homo sapiens GN=IGLL1 PE=1 SV=1	IGLL1	P15814	23 kDa		-		-
Collagen alpha-2(VI) chain OS=Homo sapiens GN=COL6A2 PE=1 SV=4	COL6A2	P12110	109 kDa	+		+	-
Ig kappa chain V-I region Scw OS=Homo sapiens PE=1 SV=1	#VALUE!	P01609	12 kDa		-		-
