# Supplementary material for: Differential urinary glycoproteome analysis of type 2 diabetic nephropathy using 2D-LC–MS/MS and iTRAQ quantification
Source: J Transl Med. 2015 Nov 25;13:371. doi: 10.1186/s12967-015-0712-9 (PMC4660682; doi:10.1186/s12967-015-0712-9)
Supplement: Supplementary file 3 — 10.1186/s12967-015-0712-9 iTRAQ Quantitative protein and peptide list of urinary glycoproteome during the progression of DN. [file 12967_2015_712_MOESM3_ESM.xls]

## Sheet: quantitative protein table
Protein name	Accession Number	Normal control	Normalbuminuria	Microalbuminuria	Macroalbuminuria	Differential proteins in microalbuminuria	Differential proteins in microalbuminuria	Differential proteins in macroalbuminuria
Serum albumin OS=Homo sapiens GN=ALB PE=1 SV=2	P02768	1	0.785325	4.12259	2.90077		+	+
Uromodulin OS=Homo sapiens GN=UMOD PE=1 SV=1	P07911	1	0.52355	0.130876	0.12612		+	+
Zinc-alpha-2-glycoprotein OS=Homo sapiens GN=AZGP1 PE=1 SV=2	P25311	1	0.73297	2.68296	10.0896		+	+
Protein AMBP OS=Homo sapiens GN=AMBP PE=1 SV=1	P02760	1	0.471195	2.02858	1.13508	+	+
Alpha-1-antitrypsin OS=Homo sapiens GN=SERPINA1 PE=1 SV=3	P01009	1	0.942391	5.36591	9.83738		+	+
CD59 glycoprotein OS=Homo sapiens GN=CD59 PE=1 SV=1	P13987	1	0.785325	2.29033	1.8918		+
Prostaglandin-H2 D-isomerase OS=Homo sapiens GN=PTGDS PE=1 SV=1	P41222	1	0.366485	1.76683	1.8918	+
Serotransferrin OS=Homo sapiens GN=TF PE=1 SV=3	P02787	1	1.20417	4.51522	3.53137		+	+
Kininogen-1 OS=Homo sapiens GN=KNG1 PE=1 SV=2	P01042	1	1.41359	0.719818	0.252241			+
Cluster of Ig gamma-1 chain C region OS=Homo sapiens GN=IGHG1 PE=1 SV=1 (P01857)	P01857	1	1.88478	2.68296	1.63956		+
Cluster of Alpha-1-acid glycoprotein 1 OS=Homo sapiens GN=ORM1 PE=1 SV=1 (P02763)	P02763	1	0.994746	6.67467	21.0621		+	+
Polymeric immunoglobulin receptor OS=Homo sapiens GN=PIGR PE=1 SV=4	P01833	1	1.67536	1.04701	0.630601
Prothrombin OS=Homo sapiens GN=F2 PE=1 SV=2	P00734	1	1.5183	2.09402	3.15301		+	+
Plasma serine protease inhibitor OS=Homo sapiens GN=SERPINA5 PE=1 SV=3	P05154	1	1.46594	0.523504	0.12612			+
Apolipoprotein D OS=Homo sapiens GN=APOD PE=1 SV=1	P05090	1	1.57065	0.850694	0.378361			+
Ig kappa chain C region OS=Homo sapiens GN=IGKC PE=1 SV=1	P01834	1	0.62826	0.916132	0.882842
Cubilin OS=Homo sapiens GN=CUBN PE=1 SV=5	O60494	1	1.36123	0.850694	0.378361			+
Alpha-2-HS-glycoprotein OS=Homo sapiens GN=AHSG PE=1 SV=1	P02765	1	0.471195	2.48664	3.90973	+	+	+
Alpha-1-antichymotrypsin OS=Homo sapiens GN=SERPINA3 PE=1 SV=2	P01011	1	0.62826	1.63595	0.882842
Ribonuclease pancreatic OS=Homo sapiens GN=RNASE1 PE=1 SV=4	P07998	1	0.942391	1.3742	2.27016			+
Fibronectin OS=Homo sapiens GN=FN1 PE=1 SV=4	P02751	1	0.83768	0.98157	1.13508
Clusterin OS=Homo sapiens GN=CLU PE=1 SV=1	P10909	1	1.46594	0.98157	0.630601
Low-density lipoprotein receptor-related protein 2 OS=Homo sapiens GN=LRP2 PE=1 SV=3	P98164	1	1.25652	0.719818	0.504481
Mannan-binding lectin serine protease 2 OS=Homo sapiens GN=MASP2 PE=1 SV=4	O00187	1	0.62826	0.523504	0.504481
Cluster of Alpha-amylase 2B OS=Homo sapiens GN=AMY2B PE=1 SV=1 (P19961)	P19961	1	1.67536	0.32719	0.756722		+
Cluster of Keratin, type II cytoskeletal 2 epidermal OS=Homo sapiens GN=KRT2 PE=1 SV=2 (P35908)	P35908	1	0.41884	0.850694	1.00896	+
Proactivator polypeptide OS=Homo sapiens GN=PSAP PE=1 SV=2	P07602	1	1.67536	1.96314	3.15301			+
Lysosome-associated membrane glycoprotein 2 OS=Homo sapiens GN=LAMP2 PE=1 SV=2	P13473	1	1.09946	0.916132	0.378361			+
Basement membrane-specific heparan sulfate proteoglycan core protein OS=Homo sapiens GN=HSPG2 PE=1 SV=4	P98160	1	0.73297	0.719818	0.504481
Collagen alpha-1(VI) chain OS=Homo sapiens GN=COL6A1 PE=1 SV=3	P12109	1	2.51304	1.24332	0.630601	+
Sortilin-related receptor OS=Homo sapiens GN=SORL1 PE=1 SV=2	Q92673	1	1.09946	0.523504	0.756722
Complement C3 OS=Homo sapiens GN=C3 PE=1 SV=2	P01024	1	1.93714	2.29033	1.76568		+
Prostatic acid phosphatase OS=Homo sapiens GN=ACPP PE=1 SV=3	P15309	1	1.41359	0.196314	0.12612		+	+
Attractin OS=Homo sapiens GN=ATRN PE=1 SV=2	O75882	1	1.5183	0.523504	0.378361			+
Cluster of Haptoglobin OS=Homo sapiens GN=HP PE=1 SV=1 (P00738)	P00738	1	0.157065	1.04701	0.252241	+		+
Endothelial protein C receptor OS=Homo sapiens GN=PROCR PE=1 SV=1	Q9UNN8	1	1.20417	1.11245	1.00896
Desmoplakin OS=Homo sapiens GN=DSP PE=1 SV=3	P15924	1	0.052355	0.98157	1.76568	+
Cluster of Keratin, type I cytoskeletal 13 OS=Homo sapiens GN=KRT13 PE=1 SV=4 (P13646)	P13646	1	0.62826	1.3742	1.63956
Antithrombin-III OS=Homo sapiens GN=SERPINC1 PE=1 SV=1	P01008	1	0.994746	2.02858	2.39628		+	+
Vasorin OS=Homo sapiens GN=VASN PE=1 SV=1	Q6EMK4	1	1.88478	1.24332	0.756722
Desmocollin-2 OS=Homo sapiens GN=DSC2 PE=1 SV=1	Q02487	1	1.0471	1.96314	1.2612
Ceruloplasmin OS=Homo sapiens GN=CP PE=1 SV=1	P00450	1	1.36123	3.59909	1.8918		+
Galectin-3-binding protein OS=Homo sapiens GN=LGALS3BP PE=1 SV=1	Q08380	1	1.15181	0.850694	0.252241			+
Cluster of Ig alpha-2 chain C region OS=Homo sapiens GN=IGHA2 PE=1 SV=3 (P01877)	P01877	1	1.30888	0.850694	1.2612
Hemicentin-1 OS=Homo sapiens GN=HMCN1 PE=1 SV=2	Q96RW7	1	1.15181	0.719818	1.00896
Pro-epidermal growth factor OS=Homo sapiens GN=EGF PE=1 SV=2	P01133	1	0.890035	0.65438	0.378361			+
Hemopexin OS=Homo sapiens GN=HPX PE=1 SV=2	P02790	1	0.890035	1.83226	2.14404			+
Golgi membrane protein 1 OS=Homo sapiens GN=GOLM1 PE=1 SV=1	Q8NBJ4	1	1.72772	2.74839	1.38732		+
Fibrillin-1 OS=Homo sapiens GN=FBN1 PE=1 SV=3	P35555	1	1.20417	1.3742	2.27016			+
Complement decay-accelerating factor OS=Homo sapiens GN=CD55 PE=1 SV=4	P08174	1	0.575905	0.65438	0.378361			+
E3 ubiquitin-protein ligase UBR5 OS=Homo sapiens GN=UBR5 PE=1 SV=2	O95071	1	0.785325	1.17788	2.52241			+
Keratin, type II cytoskeletal 1 OS=Homo sapiens GN=KRT1 PE=1 SV=6	P04264	1	0.994746	0.785256	1.00896
Dipeptidyl peptidase 4 OS=Homo sapiens GN=DPP4 PE=1 SV=2	P27487	1	1.15181	0.65438	0.504481
Cluster of Actin, cytoplasmic 1 OS=Homo sapiens GN=ACTB PE=1 SV=1 (P60709)	P60709	1	1.62301	1.04701	0.504481
Cluster of Ig heavy chain V-III region BUT OS=Homo sapiens PE=1 SV=1 (P01767)	P01767	1	1.67536	2.15945	1.63956		+
Leucine-rich alpha-2-glycoprotein OS=Homo sapiens GN=LRG1 PE=1 SV=2	P02750	1	0.41884	2.02858	1.8918	+	+
Cadherin-1 OS=Homo sapiens GN=CDH1 PE=1 SV=3	P12830	1	0.994746	2.68296	2.27016		+	+
CD44 antigen OS=Homo sapiens GN=CD44 PE=1 SV=3	P16070	1	1.0471	0.916132	1.2612
Thyroxine-binding globulin OS=Homo sapiens GN=SERPINA7 PE=1 SV=2	P05543	1	0.62826	0.850694	0.630601
Cluster of Ig lambda-2 chain C regions OS=Homo sapiens GN=IGLC2 PE=1 SV=1 (P0CG05)	P0CG05	1	0.942391	1.11245	2.27016			+
FRAS1-related extracellular matrix protein 2 OS=Homo sapiens GN=FREM2 PE=1 SV=2	Q5SZK8	1	1.15181	0.588942	1.00896
Cluster of L-lactate dehydrogenase B chain OS=Homo sapiens GN=LDHB PE=1 SV=2 (P07195)	P07195	1	1.5183	0.392628	0.378361		+	+
Prolactin-inducible protein OS=Homo sapiens GN=PIP PE=1 SV=1	P12273	1	0.20942	0.392628	0.252241	+	+	+
Retinol-binding protein 4 OS=Homo sapiens GN=RBP4 PE=1 SV=3	P02753	1	0.73297	0.785256	0.630601
Phosphoinositide-3-kinase-interacting protein 1 OS=Homo sapiens GN=PIK3IP1 PE=1 SV=2	Q96FE7	1	0.942391	4.51522	2.77465		+	+
Olfactomedin-4 OS=Homo sapiens GN=OLFM4 PE=1 SV=1	Q6UX06	1	2.19891	0.523504	0.630601	+
Lymphatic vessel endothelial hyaluronic acid receptor 1 OS=Homo sapiens GN=LYVE1 PE=1 SV=2	Q9Y5Y7	1	0.994746	1.3742	1.13508
Cluster of Tenascin-X OS=Homo sapiens GN=TNXB PE=1 SV=3 (P22105)	P22105	1	1.30888	1.43964	2.14404			+
Afamin OS=Homo sapiens GN=AFM PE=1 SV=1	P43652	1	1.72772	4.12259	2.14404		+	+
EGF-containing fibulin-like extracellular matrix protein 1 OS=Homo sapiens GN=EFEMP1 PE=1 SV=2	Q12805	1	1.15181	0.785256	0.630601
Lysosomal alpha-glucosidase OS=Homo sapiens GN=GAA PE=1 SV=4	P10253	1	0.994746	0.588942	0.252241			+
Vitamin D-binding protein OS=Homo sapiens GN=GC PE=1 SV=1	P02774	1	1.36123	2.09402	1.51344		+
Lactotransferrin OS=Homo sapiens GN=LTF PE=1 SV=6	P02788	1	0.41884	1.83226	0.504481	+
Apolipoprotein A-IV OS=Homo sapiens GN=APOA4 PE=1 SV=3	P06727	1	0.575905	3.72996	3.15301		+	+
Collagen alpha-3(VI) chain OS=Homo sapiens GN=COL6A3 PE=1 SV=5	P12111	1	0.83768	0.916132	0.630601
Complement C1r subcomponent-like protein OS=Homo sapiens GN=C1RL PE=1 SV=2	Q9NZP8	1	1.78007	2.48664	2.27016		+	+
Complement C4-A OS=Homo sapiens GN=C4A PE=1 SV=1	P0C0L4	1	0.785325	1.04701	1.00896
Plasma protease C1 inhibitor OS=Homo sapiens GN=SERPING1 PE=1 SV=2	P05155	1	0.994746	0.916132	0.630601
Cluster of Tyrosine-protein phosphatase non-receptor type substrate 1 OS=Homo sapiens GN=SIRPA PE=1 SV=2 (P78324)	P78324	1	0.73297	1.83226	1.38732
Vitelline membrane outer layer protein 1 homolog OS=Homo sapiens GN=VMO1 PE=1 SV=1	Q7Z5L0	1	1.5183	0.719818	0.756722
Protein HEG homolog 1 OS=Homo sapiens GN=HEG1 PE=1 SV=3	Q9ULI3	1	1.72772	4.51522	2.14404		+	+
IgGFc-binding protein OS=Homo sapiens GN=FCGBP PE=1 SV=3	Q9Y6R7	1	2.25127	0.850694	1.38732	+
Maltase-glucoamylase, intestinal OS=Homo sapiens GN=MGAM PE=1 SV=5	O43451	1	1.41359	0.98157	0.504481
Cadherin-2 OS=Homo sapiens GN=CDH2 PE=1 SV=4	P19022	1	2.0942	2.35577	1.51344	+	+
Inter-alpha-trypsin inhibitor heavy chain H4 OS=Homo sapiens GN=ITIH4 PE=1 SV=4	Q14624	1	0.785325	0.65438	0.630601
Cadherin-related family member 2 OS=Homo sapiens GN=CDHR2 PE=1 SV=2	Q9BYE9	1	1.15181	0.850694	0.630601
Lithostathine-1-alpha OS=Homo sapiens GN=REG1A PE=1 SV=3	P05451	1	0.261775	0.261752	0.12612	+	+	+
Keratin, type I cytoskeletal 10 OS=Homo sapiens GN=KRT10 PE=1 SV=6	P13645	1	0.471195	0.785256	1.2612	+
Protocadherin-16 OS=Homo sapiens GN=DCHS1 PE=2 SV=1	Q96JQ0	1	1.15181	2.09402	1.51344		+
Complement factor I OS=Homo sapiens GN=CFI PE=1 SV=2	P05156	1	1.5183	1.11245	0.882842
Cluster of Ezrin OS=Homo sapiens GN=EZR PE=1 SV=4 (P15311)	P15311	1	1.15181	0.98157	1.00896
Insulin-like growth factor-binding protein 7 OS=Homo sapiens GN=IGFBP7 PE=1 SV=1	Q16270	1	2.14656	3.40277	1.8918	+	+
Cluster of Alpha-actinin-4 OS=Homo sapiens GN=ACTN4 PE=1 SV=2 (O43707)	O43707	1	1.09946	0.719818	1.2612
Cadherin-11 OS=Homo sapiens GN=CDH11 PE=1 SV=2	P55287	1	0.366485	1.70139	1.2612	+
Semenogelin-2 OS=Homo sapiens GN=SEMG2 PE=1 SV=1	Q02383	1	0.20942	2.02858	0.756722	+	+
Protocadherin Fat 4 OS=Homo sapiens GN=FAT4 PE=1 SV=2	Q6V0I7	1	0.942391	0.588942	1.38732
Urokinase-type plasminogen activator OS=Homo sapiens GN=PLAU PE=1 SV=2	P00749	1	2.04185	0.719818	0.630601	+
Complement factor B OS=Homo sapiens GN=CFB PE=1 SV=2	P00751	1	1.93714	2.09402	2.01792		+	+
Beta-galactosidase OS=Homo sapiens GN=GLB1 PE=1 SV=2	P16278	1	1.30888	0.65438	0.756722
Receptor-type tyrosine-protein phosphatase eta OS=Homo sapiens GN=PTPRJ PE=1 SV=3	Q12913	1	1.15181	0.916132	1.13508
Vitronectin OS=Homo sapiens GN=VTN PE=1 SV=1	P04004	1	1.78007	1.3742	3.53137			+
Alpha-1B-glycoprotein OS=Homo sapiens GN=A1BG PE=1 SV=4	P04217	1	0.680615	4.51522	7.69334		+	+
Aminopeptidase N OS=Homo sapiens GN=ANPEP PE=1 SV=4	P15144	1	1.15181	0.588942	0.252241			+
Carboxypeptidase E OS=Homo sapiens GN=CPE PE=1 SV=1	P16870	1	2.25127	1.11245	0.378361	+		+
Non-secretory ribonuclease OS=Homo sapiens GN=RNASE2 PE=1 SV=2	P10153	1	0.83768	1.43964	1.63956
Prolow-density lipoprotein receptor-related protein 1 OS=Homo sapiens GN=LRP1 PE=1 SV=2	Q07954	1	0.994746	1.11245	2.01792			+
Cluster of Neurotrimin OS=Homo sapiens GN=NTM PE=1 SV=1 (Q9P121)	Q9P121	1	1.25652	1.43964	1.76568
Sulfhydryl oxidase 1 OS=Homo sapiens GN=QSOX1 PE=1 SV=3	O00391	1	1.67536	0.916132	0.882842
Cation-independent mannose-6-phosphate receptor OS=Homo sapiens GN=IGF2R PE=1 SV=3	P11717	1	0.73297	0.392628	1.38732		+
Cluster of Heat shock 70 kDa protein 1-like OS=Homo sapiens GN=HSPA1L PE=1 SV=2 (P34931)	P34931	1	0.83768	0.32719	1.38732		+
Programmed cell death 6-interacting protein OS=Homo sapiens GN=PDCD6IP PE=1 SV=1	Q8WUM4	1	0.785325	0.523504	0.756722
Cluster of Ig heavy chain V-II region ARH-77 OS=Homo sapiens PE=4 SV=1 (P06331)	P06331	1	1.09946	0.785256	1.2612
Cluster of Alpha-enolase OS=Homo sapiens GN=ENO1 PE=1 SV=2 (P06733)	P06733	1	0.785325	0.65438	0.504481
Collagen alpha-2(IV) chain OS=Homo sapiens GN=COL4A2 PE=1 SV=4	P08572	1	0.52355	0.785256	1.00896
Keratin, type I cytoskeletal 9 OS=Homo sapiens GN=KRT9 PE=1 SV=3	P35527	1	1.25652	1.17788	1.2612
Hemicentin-2 OS=Homo sapiens GN=HMCN2 PE=2 SV=2	Q8NDA2	1	1.0471	1.50507	2.39628			+
Cell adhesion molecule 4 OS=Homo sapiens GN=CADM4 PE=1 SV=1	Q8NFZ8	1	1.62301	1.11245	0.882842
Beta-2-glycoprotein 1 OS=Homo sapiens GN=APOH PE=1 SV=3	P02749	1	0.680615	0.98157	1.76568
Cadherin-13 OS=Homo sapiens GN=CDH13 PE=1 SV=1	P55290	1	0.83768	1.96314	2.14404			+
Neprilysin OS=Homo sapiens GN=MME PE=1 SV=2	P08473	1	1.20417	0.785256	0.504481
Beta-2-microglobulin OS=Homo sapiens GN=B2M PE=1 SV=1	P61769	1	0.575905	1.30876	0.882842
Golgi apparatus protein 1 OS=Homo sapiens GN=GLG1 PE=1 SV=2	Q92896	1	1.15181	0.65438	0.882842
Neural cell adhesion molecule L1-like protein OS=Homo sapiens GN=CHL1 PE=1 SV=4	O00533	1	1.20417	0.916132	1.2612
Apolipoprotein A-I OS=Homo sapiens GN=APOA1 PE=1 SV=1	P02647	1	0.83768	2.15945	5.04481		+	+
Dipeptidase 1 OS=Homo sapiens GN=DPEP1 PE=1 SV=3	P16444	1	2.04185	1.43964	1.2612	+
Cluster of Cadherin-6 OS=Homo sapiens GN=CDH6 PE=1 SV=1 (P55285)	P55285	1	0.785325	1.70139	1.13508
Cathepsin D OS=Homo sapiens GN=CTSD PE=1 SV=1	P07339	1	1.67536	1.04701	0.630601
Endosialin OS=Homo sapiens GN=CD248 PE=1 SV=1	Q9HCU0	1	1.15181	0.65438	0.378361			+
Collectin-12 OS=Homo sapiens GN=COLEC12 PE=1 SV=3	Q5KU26	1	0.73297	1.17788	1.51344
Extracellular sulfatase Sulf-2 OS=Homo sapiens GN=SULF2 PE=1 SV=1	Q8IWU5	1	0.52355	2.42121	3.40525		+	+
Annexin A1 OS=Homo sapiens GN=ANXA1 PE=1 SV=2	P04083	1	1.20417	1.04701	0.630601
Monocyte differentiation antigen CD14 OS=Homo sapiens GN=CD14 PE=1 SV=2	P08571	1	0.31413	0.65438	0.12612	+		+
Carboxypeptidase M OS=Homo sapiens GN=CPM PE=1 SV=2	P14384	1	1.36123	0.850694	1.00896
Cadherin-5 OS=Homo sapiens GN=CDH5 PE=1 SV=5	P33151	1	0.52355	1.43964	3.40525			+
Glycoprotein integral membrane protein 1 OS=Homo sapiens GN=GINM1 PE=2 SV=1	Q9NU53	1	1.93714	0.785256	0.252241			+
Cluster of Transmembrane protease serine 13 OS=Homo sapiens GN=TMPRSS13 PE=2 SV=3 (Q9BYE2)	Q9BYE2	1	0.680615	1.24332	1.00896
Contactin-1 OS=Homo sapiens GN=CNTN1 PE=1 SV=1	Q12860	1	1.30888	1.04701	0.882842
Roundabout homolog 4 OS=Homo sapiens GN=ROBO4 PE=1 SV=1	Q8WZ75	1	1.25652	2.74839	1.63956		+
Gamma-glutamyl hydrolase OS=Homo sapiens GN=GGH PE=1 SV=2	Q92820	1	1.09946	0.785256	0.378361			+
Cytosolic 10-formyltetrahydrofolate dehydrogenase OS=Homo sapiens GN=ALDH1L1 PE=1 SV=2	O75891	1	1.93714	0.32719	9.58514		+	+
Cluster of Plasminogen OS=Homo sapiens GN=PLG PE=1 SV=2 (P00747)	P00747	1	0.73297	1.83226	1.76568
Glutamyl aminopeptidase OS=Homo sapiens GN=ENPEP PE=1 SV=3	Q07075	1	0.83768	1.04701	0.756722
Protein jagged-1 OS=Homo sapiens GN=JAG1 PE=1 SV=3	P78504	1	2.87953	6.67467	1.76568	+	+
Cluster of Alpha-2-macroglobulin OS=Homo sapiens GN=A2M PE=1 SV=3 (P01023)	P01023	1	0.942391	0.98157	1.13508
Annexin A2 OS=Homo sapiens GN=ANXA2 PE=1 SV=2	P07355	1	1.15181	1.3742	1.51344
Cluster of Gamma-glutamyltranspeptidase 1 OS=Homo sapiens GN=GGT1 PE=1 SV=2 (P19440)	P19440	1	0.62826	1.11245	0.630601
Cluster of Tubulin alpha-1C chain OS=Homo sapiens GN=TUBA1C PE=1 SV=1 (Q9BQE3)	Q9BQE3	1	4.81666	0.65438	0.882842	+
Beta-glucuronidase OS=Homo sapiens GN=GUSB PE=1 SV=2	P08236	1	1.46594	0.916132	0.504481
Immunoglobulin lambda-like polypeptide 5 OS=Homo sapiens GN=IGLL5 PE=2 SV=2	B9A064	1	0.785325	1.30876	1.76568
Agrin OS=Homo sapiens GN=AGRN PE=1 SV=4	O00468	1	0.366485	0.65438	0.630601	+
Gelsolin OS=Homo sapiens GN=GSN PE=1 SV=1	P06396	1	0.366485	0.65438	1.2612	+
Complement factor H OS=Homo sapiens GN=CFH PE=1 SV=4	P08603	1	1.09946	0.850694	1.51344
Pyruvate kinase isozymes M1/M2 OS=Homo sapiens GN=PKM PE=1 SV=4	P14618	1	0.83768	0.523504	1.00896
Tenascin OS=Homo sapiens GN=TNC PE=1 SV=3	P24821	1	0.52355	0.916132	1.51344
IST1 homolog OS=Homo sapiens GN=IST1 PE=1 SV=1	P53990	1	0.942391	0.65438	0.630601
Pappalysin-2 OS=Homo sapiens GN=PAPPA2 PE=1 SV=4	Q9BXP8	1	1.93714	2.02858	1.63956		+
Interleukin-6 receptor subunit beta OS=Homo sapiens GN=IL6ST PE=1 SV=2	P40189	1	0.890035	0.588942	0.378361			+
Di-N-acetylchitobiase OS=Homo sapiens GN=CTBS PE=1 SV=1	Q01459	1	0.890035	0.65438	0.630601
Cluster of Betaine--homocysteine S-methyltransferase 1 OS=Homo sapiens GN=BHMT PE=1 SV=2 (Q93088)	Q93088	1	1.30888	0.65438	0.756722
Epididymal secretory protein E1 OS=Homo sapiens GN=NPC2 PE=1 SV=1	P61916	1	1.30888	0.785256	0.378361			+
Protocadherin-1 OS=Homo sapiens GN=PCDH1 PE=1 SV=2	Q08174	1	0.52355	3.07558	1.76568		+
Peptidase inhibitor 16 OS=Homo sapiens GN=PI16 PE=1 SV=1	Q6UXB8	1	0.471195	1.83226	2.01792	+		+
Fibrous sheath-interacting protein 2 OS=Homo sapiens GN=FSIP2 PE=1 SV=4	Q5CZC0	1	2.77482	1.3742	3.53137	+		+
Cluster of Low affinity immunoglobulin gamma Fc region receptor III-A OS=Homo sapiens GN=FCGR3A PE=1 SV=2 (P08637)	P08637	1	0.942391	0.98157	0.630601
Nidogen-1 OS=Homo sapiens GN=NID1 PE=1 SV=3	P14543	1	0.680615	0.916132	1.2612
Carboxypeptidase N subunit 2 OS=Homo sapiens GN=CPN2 PE=1 SV=3	P22792	1	1.46594	0.458066	0.630601		+
Dipeptidyl peptidase 1 OS=Homo sapiens GN=CTSC PE=1 SV=2	P53634	1	1.46594	0.98157	0.756722
Vesicular integral-membrane protein VIP36 OS=Homo sapiens GN=LMAN2 PE=1 SV=1	Q12907	1	0.62826	1.76683	0.378361			+
Multiple epidermal growth factor-like domains protein 8 OS=Homo sapiens GN=MEGF8 PE=1 SV=2	Q7Z7M0	1	0.942391	0.719818	1.00896
Junctional adhesion molecule C OS=Homo sapiens GN=JAM3 PE=1 SV=1	Q9BX67	1	0.52355	1.83226	1.8918
Carboxypeptidase Q OS=Homo sapiens GN=CPQ PE=1 SV=1	Q9Y646	1	1.72772	0.850694	0.630601
Cluster of Ig kappa chain V-II region Cum OS=Homo sapiens PE=1 SV=1 (P01614)	P01614	1	0.366485	0.65438	0.378361	+		+
Melanotransferrin OS=Homo sapiens GN=MFI2 PE=1 SV=2	P08582	1	0.680615	0.523504	0.630601
Basal cell adhesion molecule OS=Homo sapiens GN=BCAM PE=1 SV=2	P50895	1	1.62301	0.785256	1.00896
Cluster of Hemoglobin subunit beta OS=Homo sapiens GN=HBB PE=1 SV=2 (P68871)	P68871	1	1.93714	0.65438	0.756722
Beta-hexosaminidase subunit alpha OS=Homo sapiens GN=HEXA PE=1 SV=2	P06865	1	1.30888	0.65438	0.630601
Cell surface glycoprotein MUC18 OS=Homo sapiens GN=MCAM PE=1 SV=2	P43121	1	0.890035	0.98157	1.00896
Cluster of Copine-9 OS=Homo sapiens GN=CPNE9 PE=1 SV=3 (Q8IYJ1)	Q8IYJ1	1	1.15181	0.65438	1.2612
Vitamin K-dependent protein Z OS=Homo sapiens GN=PROZ PE=1 SV=2	P22891	1	3.35072	0.916132	0.504481	+
Lysosomal Pro-X carboxypeptidase OS=Homo sapiens GN=PRCP PE=1 SV=1	P42785	1	1.30888	0.65438	0.504481
Ig heavy chain V-III region TIL OS=Homo sapiens PE=1 SV=1	P01765	1	1.25652	1.3742	1.00896
Neogenin OS=Homo sapiens GN=NEO1 PE=1 SV=2	Q92859	1	1.25652	1.17788	3.02689			+
Cluster of Ig mu chain C region OS=Homo sapiens GN=IGHM PE=1 SV=3 (P01871)	P01871	1	0.890035	0.392628	0.504481		+
Lumican OS=Homo sapiens GN=LUM PE=1 SV=2	P51884	1	0.680615	1.57051	1.63956
Cadherin-15 OS=Homo sapiens GN=CDH15 PE=1 SV=1	P55291	1	0.62826	3.59909	1.8918		+
Laminin subunit gamma-1 OS=Homo sapiens GN=LAMC1 PE=1 SV=3	P11047	1	0.942391	0.719818	1.38732
Protocadherin-9 OS=Homo sapiens GN=PCDH9 PE=1 SV=2	Q9HC56	1	0.994746	0.65438	1.51344
Ganglioside GM2 activator OS=Homo sapiens GN=GM2A PE=1 SV=4	P17900	1	0.31413	0.785256	0.378361	+		+
Epithelial discoidin domain-containing receptor 1 OS=Homo sapiens GN=DDR1 PE=1 SV=1	Q08345	1	1.0471	0.719818	0.882842
Lysosome-associated membrane glycoprotein 1 OS=Homo sapiens GN=LAMP1 PE=1 SV=3	P11279	1	1.46594	1.11245	1.13508
Cluster of Plastin-3 OS=Homo sapiens GN=PLS3 PE=1 SV=4 (P13797)	P13797	1	0.575905	1.17788	0.882842
N-acetylglucosamine-6-sulfatase OS=Homo sapiens GN=GNS PE=1 SV=3	P15586	1	0.994746	0.65438	0.756722
Mucin-1 OS=Homo sapiens GN=MUC1 PE=1 SV=3	P15941	1	1.57065	0.458066	0.504481		+
Mannosyl-oligosaccharide 1,2-alpha-mannosidase IA OS=Homo sapiens GN=MAN1A1 PE=1 SV=3	P33908	1	1.5183	0.523504	0.504481
Neuroserpin OS=Homo sapiens GN=SERPINI1 PE=1 SV=1	Q99574	1	0.994746	0.523504	0.630601
Cadherin-related family member 5 OS=Homo sapiens GN=CDHR5 PE=1 SV=3	Q9HBB8	1	2.25127	1.70139	1.2612	+
Cathepsin Z OS=Homo sapiens GN=CTSZ PE=1 SV=1	Q9UBR2	1	0.785325	0.785256	0.504481
Protocadherin gamma-C3 OS=Homo sapiens GN=PCDHGC3 PE=1 SV=1	Q9UN70	1	1.25652	0.916132	1.00896
Sortilin OS=Homo sapiens GN=SORT1 PE=1 SV=3	Q99523	1	1.0471	0.523504	0.882842
Prostate-specific antigen OS=Homo sapiens GN=KLK3 PE=1 SV=2	P07288	1	0.52355	0.392628	0.12612		+	+
Trefoil factor 2 OS=Homo sapiens GN=TFF2 PE=1 SV=2	Q03403	1	1.57065	2.68296	1.38732		+
Alpha-2-macroglobulin-like protein 1 OS=Homo sapiens GN=A2ML1 PE=1 SV=3	A8K2U0	1	1.62301	0.850694	1.38732
Interleukin-18-binding protein OS=Homo sapiens GN=IL18BP PE=1 SV=2	O95998	1	1.88478	3.07558	0.630601		+
Angiotensinogen OS=Homo sapiens GN=AGT PE=1 SV=1	P01019	1	0.62826	1.04701	1.2612
Beta-hexosaminidase subunit beta OS=Homo sapiens GN=HEXB PE=1 SV=3	P07686	1	1.20417	0.65438	0.504481
Alpha-2-antiplasmin OS=Homo sapiens GN=SERPINF2 PE=1 SV=3	P08697	1	1.0471	1.3742	1.2612
Matrix metalloproteinase-9 OS=Homo sapiens GN=MMP9 PE=1 SV=3	P14780	1	0.785325	2.74839	1.51344		+
Poliovirus receptor OS=Homo sapiens GN=PVR PE=1 SV=2	P15151	1	1.20417	1.11245	1.13508
Alpha-N-acetylglucosaminidase OS=Homo sapiens GN=NAGLU PE=1 SV=2	P54802	1	1.15181	0.588942	0.756722
Prostaglandin reductase 1 OS=Homo sapiens GN=PTGR1 PE=1 SV=2	Q14914	1	1.30888	0.32719	0.504481		+
Procollagen C-endopeptidase enhancer 1 OS=Homo sapiens GN=PCOLCE PE=1 SV=2	Q15113	1	0.680615	0.65438	1.13508
Probable serine carboxypeptidase CPVL OS=Homo sapiens GN=CPVL PE=1 SV=2	Q9H3G5	1	1.72772	0.65438	2.14404			+
Cornulin OS=Homo sapiens GN=CRNN PE=1 SV=1	Q9UBG3	1	2.77482	1.3742	1.2612	+
Cluster of Angiopoietin-related protein 2 OS=Homo sapiens GN=ANGPTL2 PE=2 SV=1 (Q9UKU9)	Q9UKU9	1	1.09946	0.392628	0.378361		+	+
Plasma alpha-L-fucosidase OS=Homo sapiens GN=FUCA2 PE=1 SV=2	Q9BTY2	1	2.51304	0.785256	1.00896	+
Multimerin-1 OS=Homo sapiens GN=MMRN1 PE=1 SV=3	Q13201	1	1.98949	3.66453	3.65749		+	+
Cystatin-C OS=Homo sapiens GN=CST3 PE=1 SV=1	P01034	1	1.41359	1.04701	0.882842
Signal-regulatory protein beta-1 OS=Homo sapiens GN=SIRPB1 PE=1 SV=5	O00241	1	0.73297	1.17788	1.00896
Fibrinogen alpha chain OS=Homo sapiens GN=FGA PE=1 SV=2	P02671	1	0.942391	1.04701	1.2612
Probable G-protein coupled receptor 116 OS=Homo sapiens GN=GPR116 PE=1 SV=3	Q8IZF2	1	1.5183	0.916132	0.756722
Latent-transforming growth factor beta-binding protein 4 OS=Homo sapiens GN=LTBP4 PE=1 SV=2	Q8N2S1	1	0.890035	0.98157	1.63956
Dipeptidyl peptidase 2 OS=Homo sapiens GN=DPP7 PE=1 SV=3	Q9UHL4	1	1.57065	0.916132	0.882842
Protein S100-A8 OS=Homo sapiens GN=S100A8 PE=1 SV=1	P05109	1	1.0471	2.02858	0.504481		+
Corticosteroid-binding globulin OS=Homo sapiens GN=SERPINA6 PE=1 SV=1	P08185	1	1.0471	1.57051	2.39628			+
Low-density lipoprotein receptor OS=Homo sapiens GN=LDLR PE=1 SV=1	P01130	1	2.40833	4.12259	3.27913	+	+	+
Neutrophil elastase OS=Homo sapiens GN=ELANE PE=1 SV=1	P08246	1	0.52355	2.09402	1.38732		+
Extracellular matrix protein 1 OS=Homo sapiens GN=ECM1 PE=1 SV=2	Q16610	1	0.83768	1.17788	0.882842
Leukocyte elastase inhibitor OS=Homo sapiens GN=SERPINB1 PE=1 SV=1	P30740	1	0.73297	0.719818	0.630601
Acid ceramidase OS=Homo sapiens GN=ASAH1 PE=1 SV=5	Q13510	1	0.942391	0.588942	0.378361			+
Fibroleukin OS=Homo sapiens GN=FGL2 PE=1 SV=1	Q14314	1	1.67536	1.11245	0.882842
Tyrosine-protein kinase receptor UFO OS=Homo sapiens GN=AXL PE=1 SV=3	P30530	1	2.14656	1.24332	0.504481	+
Glucose-6-phosphate isomerase OS=Homo sapiens GN=GPI PE=1 SV=4	P06744	1	1.5183	1.30876	0.882842
Prominin-1 OS=Homo sapiens GN=PROM1 PE=1 SV=1	O43490	1	0.62826	0.916132	0.882842
Collagen alpha-3(V) chain OS=Homo sapiens GN=COL5A3 PE=1 SV=3	P25940	1	0.994746	1.30876	2.01792			+
Collagen alpha-1(XVIII) chain OS=Homo sapiens GN=COL18A1 PE=1 SV=5	P39060	1	1.20417	0.916132	0.630601
Latent-transforming growth factor beta-binding protein 2 OS=Homo sapiens GN=LTBP2 PE=1 SV=3	Q14767	1	1.36123	2.68296	2.64853		+	+
Putative phospholipase B-like 2 OS=Homo sapiens GN=PLBD2 PE=1 SV=2	Q8NHP8	1	0.890035	0.65438	1.00896
Zymogen granule protein 16 homolog B OS=Homo sapiens GN=ZG16B PE=1 SV=3	Q96DA0	1	0.942391	0.65438	0.504481
Myeloperoxidase OS=Homo sapiens GN=MPO PE=1 SV=1	P05164	1	0.366485	1.57051	0.504481	+
Fibulin-1 OS=Homo sapiens GN=FBLN1 PE=1 SV=4	P23142	1	0.942391	0.916132	1.51344
N-acetylmuramoyl-L-alanine amidase OS=Homo sapiens GN=PGLYRP2 PE=1 SV=1	Q96PD5	1	0.680615	1.04701	0.756722
Receptor-type tyrosine-protein phosphatase gamma OS=Homo sapiens GN=PTPRG PE=1 SV=4	P23470	1	0.942391	1.3742	1.63956
Cluster of Cartilage oligomeric matrix protein OS=Homo sapiens GN=COMP PE=1 SV=2 (P49747)	P49747	1	0.52355	0.523504	1.13508
Apolipoprotein(a) OS=Homo sapiens GN=LPA PE=1 SV=1	P08519	1	1.93714	1.63595	1.38732
Peroxiredoxin-6 OS=Homo sapiens GN=PRDX6 PE=1 SV=3	P30041	1	0.83768	0.588942	0.630601
Ig kappa chain V-III region WOL OS=Homo sapiens PE=1 SV=1	P01623	1	0.575905	0.65438	0.378361			+
Complement component C7 OS=Homo sapiens GN=C7 PE=1 SV=2	P10643	1	1.98949	2.15945	2.01792		+	+
Collagen alpha-2(I) chain OS=Homo sapiens GN=COL1A2 PE=1 SV=7	P08123	1	2.35598	0.98157	0.756722	+
Protocadherin-12 OS=Homo sapiens GN=PCDH12 PE=2 SV=1	Q9NPG4	1	0.73297	1.11245	1.76568
Atrial natriuretic peptide receptor 3 OS=Homo sapiens GN=NPR3 PE=1 SV=2	P17342	1	4.39782	1.76683	2.77465	+		+
Podocalyxin OS=Homo sapiens GN=PODXL PE=1 SV=2	O00592	1	0.73297	1.70139	1.76568
Carbonic anhydrase 2 OS=Homo sapiens GN=CA2 PE=1 SV=2	P00918	1	0.890035	0.458066	0.630601		+
Apolipoprotein E OS=Homo sapiens GN=APOE PE=1 SV=1	P02649	1	1.41359	0.916132	0.756722
Cluster of Complement factor H-related protein 2 OS=Homo sapiens GN=CFHR2 PE=1 SV=1 (P36980)	P36980	1	0.575905	1.30876	1.51344
Ephrin type-B receptor 4 OS=Homo sapiens GN=EPHB4 PE=1 SV=2	P54760	1	0.83768	0.916132	0.756722
Cluster of Cell division control protein 42 homolog OS=Homo sapiens GN=CDC42 PE=1 SV=2 (P60953)	P60953	1	1.72772	0.850694	0.882842
Cystatin-M OS=Homo sapiens GN=CST6 PE=1 SV=1	Q15828	1	0.31413	0.785256	0.504481	+
Reticulon-4 receptor-like 2 OS=Homo sapiens GN=RTN4RL2 PE=1 SV=1	Q86UN3	1	1.78007	1.11245	1.13508
Immunoglobulin superfamily member 8 OS=Homo sapiens GN=IGSF8 PE=1 SV=1	Q969P0	1	0.41884	0.719818	0.378361	+		+
ICOS ligand OS=Homo sapiens GN=ICOSLG PE=1 SV=2	O75144	1	2.35598	1.70139	0.630601	+
Thrombospondin-1 OS=Homo sapiens GN=THBS1 PE=1 SV=2	P07996	1	1.25652	0.785256	1.2612
Annexin A7 OS=Homo sapiens GN=ANXA7 PE=1 SV=3	P20073	1	0.680615	0.523504	1.38732
Malate dehydrogenase, cytoplasmic OS=Homo sapiens GN=MDH1 PE=1 SV=4	P40925	1	1.20417	0.588942	0.882842
Glutaminyl-peptide cyclotransferase OS=Homo sapiens GN=QPCT PE=1 SV=1	Q16769	1	0.994746	0.719818	0.12612			+
Lysosomal protective protein OS=Homo sapiens GN=CTSA PE=1 SV=2	P10619	1	1.41359	0.916132	0.630601
Receptor-type tyrosine-protein phosphatase S OS=Homo sapiens GN=PTPRS PE=1 SV=3	Q13332	1	0.62826	0.850694	2.39628			+
Coagulation factor XI OS=Homo sapiens GN=F11 PE=1 SV=1	P03951	1	0.785325	0.65438	0.756722
Neutrophil defensin 1 OS=Homo sapiens GN=DEFA1 PE=1 SV=1	P59665	1	0.62826	1.83226	0.504481
ADAMTS-like protein 2 OS=Homo sapiens GN=ADAMTSL2 PE=1 SV=1	Q86TH1	1	1.30888	0.785256	1.2612
Chondroitin sulfate proteoglycan 4 OS=Homo sapiens GN=CSPG4 PE=1 SV=2	Q6UVK1	1	1.30888	0.65438	0.504481
Choline transporter-like protein 2 OS=Homo sapiens GN=SLC44A2 PE=1 SV=3	Q8IWA5	1	0.942391	0.458066	0.756722		+
Immunoglobulin J chain OS=Homo sapiens GN=IGJ PE=1 SV=4	P01591	1	1.36123	2.61752	5.17093		+	+
Transthyretin OS=Homo sapiens GN=TTR PE=1 SV=1	P02766	1	2.04185	1.3742	7.94558	+		+
Calpain-7 OS=Homo sapiens GN=CAPN7 PE=1 SV=1	Q9Y6W3	1	0.261775	0.523504	0.630601	+
Semenogelin-1 OS=Homo sapiens GN=SEMG1 PE=1 SV=2	P04279	1	0.261775	1.3742	0.882842	+
Alpha-galactosidase A OS=Homo sapiens GN=GLA PE=1 SV=1	P06280	1	1.36123	0.523504	1.00896
Annexin A5 OS=Homo sapiens GN=ANXA5 PE=1 SV=2	P08758	1	0.785325	0.392628	0.504481		+
Pigment epithelium-derived factor OS=Homo sapiens GN=SERPINF1 PE=1 SV=4	P36955	1	0.785325	2.15945	1.76568		+
Dermcidin OS=Homo sapiens GN=DCD PE=1 SV=2	P81605	1	0.20942	0.588942	0.882842	+
Aminoacylase-1 OS=Homo sapiens GN=ACY1 PE=1 SV=1	Q03154	1	0.890035	0.523504	0.630601
Selenium-binding protein 1 OS=Homo sapiens GN=SELENBP1 PE=1 SV=2	Q13228	1	0.62826	0.392628	0.378361		+	+
Limbic system-associated membrane protein OS=Homo sapiens GN=LSAMP PE=1 SV=2	Q13449	1	1.25652	1.57051	2.52241			+
Desmoglein-2 OS=Homo sapiens GN=DSG2 PE=1 SV=2	Q14126	1	0.785325	1.24332	1.2612
Neuronal growth regulator 1 OS=Homo sapiens GN=NEGR1 PE=1 SV=3	Q7Z3B1	1	0.942391	1.50507	2.14404			+
Cluster of Histone H1.4 OS=Homo sapiens GN=HIST1H1E PE=1 SV=2 (P10412)	P10412	1	1.98949	1.30876	1.13508
Cluster of Peroxiredoxin-1 OS=Homo sapiens GN=PRDX1 PE=1 SV=1 (Q06830)	Q06830	1	0.785325	0.458066	0.630601		+
Peptidoglycan recognition protein 1 OS=Homo sapiens GN=PGLYRP1 PE=1 SV=1	O75594	1	0.942391	1.30876	0.252241			+
Transaldolase OS=Homo sapiens GN=TALDO1 PE=1 SV=2	P37837	1	0.942391	1.57051	0.504481
Hemoglobin subunit alpha OS=Homo sapiens GN=HBA1 PE=1 SV=2	P69905	1	1.72772	0.588942	0.756722
N-acetyllactosaminide beta-1,3-N-acetylglucosaminyltransferase OS=Homo sapiens GN=B3GNT1 PE=1 SV=1	O43505	1	1.09946	0.588942	0.630601
Copine-3 OS=Homo sapiens GN=CPNE3 PE=1 SV=1	O75131	1	1.98949	0.785256	0.756722
Argininosuccinate synthase OS=Homo sapiens GN=ASS1 PE=1 SV=2	P00966	1	1.25652	0.458066	0.504481		+
Fibrinogen gamma chain OS=Homo sapiens GN=FGG PE=1 SV=3	P02679	1	1.15181	1.43964	2.27016			+
Complement component C9 OS=Homo sapiens GN=C9 PE=1 SV=2	P02748	1	0.73297	1.04701	1.2612
Pro-cathepsin H OS=Homo sapiens GN=CTSH PE=1 SV=4	P09668	1	1.09946	0.98157	1.00896
Inter-alpha-trypsin inhibitor heavy chain H2 OS=Homo sapiens GN=ITIH2 PE=1 SV=2	P19823	1	0.890035	1.3742	1.76568
Protein NOV homolog OS=Homo sapiens GN=NOV PE=1 SV=1	P48745	1	0.62826	1.17788	2.90077			+
Cytosolic non-specific dipeptidase OS=Homo sapiens GN=CNDP2 PE=1 SV=2	Q96KP4	1	0.890035	0.523504	1.38732
Sialate O-acetylesterase OS=Homo sapiens GN=SIAE PE=1 SV=1	Q9HAT2	1	2.14656	0.98157	0.756722	+
Mucin-6 OS=Homo sapiens GN=MUC6 PE=1 SV=3	Q6W4X9	1	0.366485	0.98157	0.756722	+
Fructose-1,6-bisphosphatase 1 OS=Homo sapiens GN=FBP1 PE=1 SV=5	P09467	1	1.09946	0.523504	0.630601
Matrix-remodeling-associated protein 8 OS=Homo sapiens GN=MXRA8 PE=1 SV=1	Q9BRK3	1	1.98949	0.719818	0.12612			+
Xylosyltransferase 1 OS=Homo sapiens GN=XYLT1 PE=1 SV=1	Q86Y38	1	0.680615	0.785256	1.63956
Inter-alpha-trypsin inhibitor heavy chain H1 OS=Homo sapiens GN=ITIH1 PE=1 SV=3	P19827	1	0.83768	1.30876	1.38732
Protein-glutamine gamma-glutamyltransferase E OS=Homo sapiens GN=TGM3 PE=1 SV=4	Q08188	1	2.30362	0.785256	1.00896	+
Fibrinogen beta chain OS=Homo sapiens GN=FGB PE=1 SV=2	P02675	1	1.0471	1.04701	1.51344
Cluster of Histone H2B type 1-K OS=Homo sapiens GN=HIST1H2BK PE=1 SV=3 (O60814)	O60814	1	0.785325	1.24332	0.756722
Nicastrin OS=Homo sapiens GN=NCSTN PE=1 SV=2	Q92542	1	1.46594	0.785256	0.756722
Vascular cell adhesion protein 1 OS=Homo sapiens GN=VCAM1 PE=1 SV=1	P19320	1	0.31413	0.850694	1.51344	+
Biglycan OS=Homo sapiens GN=BGN PE=1 SV=2	P21810	1	1.67536	1.43964	1.13508
Granulins OS=Homo sapiens GN=GRN PE=1 SV=2	P28799	1	1.0471	1.43964	1.63956
Insulin-like growth factor-binding protein 3 OS=Homo sapiens GN=IGFBP3 PE=1 SV=2	P17936	1	0.680615	1.50507	2.64853			+
N-acetylgalactosamine-6-sulfatase OS=Homo sapiens GN=GALNS PE=1 SV=1	P34059	1	1.62301	0.785256	0.756722
Ephrin type-B receptor 2 OS=Homo sapiens GN=EPHB2 PE=1 SV=5	P29323	1	0.83768	0.785256	1.63956
Macrophage colony-stimulating factor 1 OS=Homo sapiens GN=CSF1 PE=1 SV=2	P09603	1	0.62826	0.65438	0.378361			+
Beta-mannosidase OS=Homo sapiens GN=MANBA PE=1 SV=3	O00462	1	1.36123	0.130876	0.12612		+	+
Neutrophil gelatinase-associated lipocalin OS=Homo sapiens GN=LCN2 PE=1 SV=2	P80188	1	2.40833	1.11245	0.756722	+
Tyrosine-protein kinase transmembrane receptor ROR1 OS=Homo sapiens GN=ROR1 PE=1 SV=2	Q01973	1	1.72772	1.17788	1.38732
Metalloproteinase inhibitor 2 OS=Homo sapiens GN=TIMP2 PE=1 SV=2	P16035	1	1.57065	1.11245	1.00896
SPARC-like protein 1 OS=Homo sapiens GN=SPARCL1 PE=1 SV=2	Q14515	1	1.20417	1.17788	0.630601
Protein delta homolog 1 OS=Homo sapiens GN=DLK1 PE=1 SV=3	P80370	1	0.575905	1.50507	2.77465			+
Isocitrate dehydrogenase [NADP] cytoplasmic OS=Homo sapiens GN=IDH1 PE=1 SV=2	O75874	1	0.942391	0.458066	0.504481		+
Phosphatidylcholine-sterol acyltransferase OS=Homo sapiens GN=LCAT PE=1 SV=1	P04180	1	1.36123	0.588942	0.756722
Tetranectin OS=Homo sapiens GN=CLEC3B PE=1 SV=3	P05452	1	0.890035	0.916132	0.882842
Thioredoxin OS=Homo sapiens GN=TXN PE=1 SV=3	P10599	1	0.73297	0.65438	0.12612			+
Amiloride-sensitive amine oxidase [copper-containing] OS=Homo sapiens GN=ABP1 PE=1 SV=4	P19801	1	1.62301	1.11245	0.630601
Eukaryotic translation initiation factor 6 OS=Homo sapiens GN=EIF6 PE=1 SV=1	P56537	1	1.72772	0.98157	0.756722
14-3-3 protein zeta/delta OS=Homo sapiens GN=YWHAZ PE=1 SV=1	P63104	1	1.41359	0.916132	0.630601
Hepatocyte growth factor activator OS=Homo sapiens GN=HGFAC PE=1 SV=1	Q04756	1	0.680615	0.916132	0.630601
Ephrin type-A receptor 7 OS=Homo sapiens GN=EPHA7 PE=1 SV=3	Q15375	1	0.73297	0.588942	0.630601
Poliovirus receptor-related protein 2 OS=Homo sapiens GN=PVRL2 PE=1 SV=1	Q92692	1	1.0471	0.785256	0.504481
Cell adhesion molecule 1 OS=Homo sapiens GN=CADM1 PE=1 SV=2	Q9BY67	1	1.30888	4.38434	1.76568		+
Histone H3.1t OS=Homo sapiens GN=HIST3H3 PE=1 SV=3	Q16695	1	1.0471	1.57051	0.630601
Mesothelin OS=Homo sapiens GN=MSLN PE=1 SV=2	Q13421	1	0.366485	1.24332	4.91869	+		+
Platelet-derived growth factor receptor beta OS=Homo sapiens GN=PDGFRB PE=1 SV=1	P09619	1	0.575905	0.785256	1.13508
6-phosphogluconolactonase OS=Homo sapiens GN=PGLS PE=1 SV=2	O95336	1	0.62826	1.04701	1.13508
Intercellular adhesion molecule 2 OS=Homo sapiens GN=ICAM2 PE=1 SV=2	P13598	1	1.78007	3.92628	2.01792		+	+
Angiotensin-converting enzyme OS=Homo sapiens GN=ACE PE=1 SV=1	P12821	1	1.36123	0.588942	1.13508
Selenoprotein P OS=Homo sapiens GN=SEPP1 PE=1 SV=3	P49908	1	0.680615	0.850694	2.01792			+
Biotinidase OS=Homo sapiens GN=BTD PE=1 SV=2	P43251	1	1.98949	1.11245	0.882842
Carboxypeptidase B2 OS=Homo sapiens GN=CPB2 PE=1 SV=2	Q96IY4	1	0.680615	1.57051	1.76568
Protein S100-A6 OS=Homo sapiens GN=S100A6 PE=1 SV=1	P06703	1	1.30888	2.87927	1.76568		+
Prostasin OS=Homo sapiens GN=PRSS8 PE=1 SV=1	Q16651	1	1.67536	1.17788	0.504481
Putative elongation factor 1-alpha-like 3 OS=Homo sapiens GN=EEF1A1P5 PE=5 SV=1	Q5VTE0	1	0.994746	0.98157	0.756722
Fructose-bisphosphate aldolase B OS=Homo sapiens GN=ALDOB PE=1 SV=2	P05062	1	0.680615	0.458066	0.504481		+
Cluster of Serpin B3 OS=Homo sapiens GN=SERPINB3 PE=1 SV=2 (P29508)	P29508	1	0.83768	0.850694	0.252241			+
CD276 antigen OS=Homo sapiens GN=CD276 PE=1 SV=1	Q5ZPR3	1	0.890035	1.11245	1.63956
Ly6/PLAUR domain-containing protein 3 OS=Homo sapiens GN=LYPD3 PE=1 SV=2	O95274	1	1.46594	1.24332	1.2612
Kunitz-type protease inhibitor 1 OS=Homo sapiens GN=SPINT1 PE=1 SV=2	O43278	1	1.30888	0.785256	0.882842
Annexin A11 OS=Homo sapiens GN=ANXA11 PE=1 SV=1	P50995	1	0.52355	0.98157	1.2612
Protein FAM3B OS=Homo sapiens GN=FAM3B PE=1 SV=2	P58499	1	1.57065	0.65438	0.630601
BRO1 domain-containing protein BROX OS=Homo sapiens GN=BROX PE=1 SV=1	Q5VW32	1	0.785325	0.458066	0.630601		+
Fibulin-2 OS=Homo sapiens GN=FBLN2 PE=1 SV=2	P98095	1	0.994746	1.57051	2.64853			+
Platelet endothelial cell adhesion molecule OS=Homo sapiens GN=PECAM1 PE=1 SV=1	P16284	1	0.680615	1.24332	1.51344
Protein-lysine 6-oxidase OS=Homo sapiens GN=LOX PE=1 SV=2	P28300	1	0.890035	1.96314	3.53137			+
Fructose-bisphosphate aldolase A OS=Homo sapiens GN=ALDOA PE=1 SV=2	P04075	1	1.15181	0.98157	1.51344
Cathepsin L1 OS=Homo sapiens GN=CTSL1 PE=1 SV=2	P07711	1	1.5183	1.17788	1.38732
Urokinase plasminogen activator surface receptor OS=Homo sapiens GN=PLAUR PE=1 SV=1	Q03405	1	0.73297	1.57051	0.882842
Glypican-4 OS=Homo sapiens GN=GPC4 PE=1 SV=4	O75487	1	1.20417	0.785256	0.504481
Ig heavy chain V-I region HG3 OS=Homo sapiens PE=4 SV=1	P01743	1	1.5183	1.83226	0.756722
Sarcoplasmic reticulum histidine-rich calcium-binding protein OS=Homo sapiens GN=HRC PE=2 SV=1	P23327	1	1.09946	1.76683	1.38732
ADP-ribosyl cyclase 2 OS=Homo sapiens GN=BST1 PE=1 SV=2	Q10588	1	1.57065	1.3742	0.882842
Heat shock protein beta-1 OS=Homo sapiens GN=HSPB1 PE=1 SV=2	P04792	1	0.73297	0.458066	0.756722		+
Phospholipase A2, membrane associated OS=Homo sapiens GN=PLA2G2A PE=1 SV=2	P14555	1	1.5183	0.458066	1.51344		+
Carbonic anhydrase 1 OS=Homo sapiens GN=CA1 PE=1 SV=2	P00915	1	0.366485	0.916132	0.882842	+
Leukocyte-associated immunoglobulin-like receptor 1 OS=Homo sapiens GN=LAIR1 PE=1 SV=1	Q6GTX8	1	1.46594	5.62767	3.65749		+	+
Lysosomal acid phosphatase OS=Homo sapiens GN=ACP2 PE=1 SV=3	P11117	1	1.78007	0.719818	0.378361			+
Lymphocyte function-associated antigen 3 OS=Homo sapiens GN=CD58 PE=1 SV=1	P19256	1	1.36123	1.50507	1.63956
Osteopontin OS=Homo sapiens GN=SPP1 PE=1 SV=1	P10451	1	0.890035	1.04701	0.882842
EH domain-containing protein 1 OS=Homo sapiens GN=EHD1 PE=1 SV=2	Q9H4M9	1	0.83768	0.392628	0.378361		+	+
Transmembrane protein 106B OS=Homo sapiens GN=TMEM106B PE=1 SV=2	Q9NUM4	1	1.15181	0.785256	1.13508
Ig lambda chain V-III region SH OS=Homo sapiens PE=1 SV=1	P01714	1	0.83768	1.11245	1.63956
Delta and Notch-like epidermal growth factor-related receptor OS=Homo sapiens GN=DNER PE=1 SV=1	Q8NFT8	1	1.41359	0.785256	1.13508
Poliovirus receptor-related protein 4 OS=Homo sapiens GN=PVRL4 PE=1 SV=1	Q96NY8	1	0.994746	0.916132	1.2612
Cochlin OS=Homo sapiens GN=COCH PE=1 SV=1	O43405	1	0.52355	0.785256	0.504481
Protein S100-A9 OS=Homo sapiens GN=S100A9 PE=1 SV=1	P06702	1	2.46069	2.74839	2.27016	+	+	+
Ig kappa chain V-IV region Len OS=Homo sapiens PE=1 SV=2	P01625	1	0.366485	0.392628	1.13508	+	+
C-type lectin domain family 14 member A OS=Homo sapiens GN=CLEC14A PE=1 SV=1	Q86T13	1	0.52355	0.523504	1.13508
Collagen alpha-1(XII) chain OS=Homo sapiens GN=COL12A1 PE=1 SV=2	Q99715	1	0.366485	0.458066	1.63956	+	+
Vacuolar protein sorting-associated protein 4B OS=Homo sapiens GN=VPS4B PE=1 SV=2	O75351	1	0.52355	0.523504	0.504481
Adenosylhomocysteinase OS=Homo sapiens GN=AHCY PE=1 SV=4	P23526	1	0.890035	0.458066	0.756722		+
Bile salt-activated lipase OS=Homo sapiens GN=CEL PE=1 SV=3	P19835	1	0.52355	0.261752	0.12612		+	+
Ephrin type-B receptor 6 OS=Homo sapiens GN=EPHB6 PE=1 SV=4	O15197	1	1.62301	0.98157	1.13508
Guanine nucleotide-binding protein G(I)/G(S)/G(T) subunit beta-2 OS=Homo sapiens GN=GNB2 PE=1 SV=3	P62879	1	0.994746	0.523504	1.2612
Alpha-crystallin B chain OS=Homo sapiens GN=CRYAB PE=1 SV=2	P02511	1	1.0471	0.392628	0.504481		+
Endoglin OS=Homo sapiens GN=ENG PE=1 SV=2	P17813	1	0.994746	0.98157	1.51344
T-cell antigen CD7 OS=Homo sapiens GN=CD7 PE=1 SV=1	P09564	1	0.575905	1.04701	1.00896
Ly-6/neurotoxin-like protein 1 OS=Homo sapiens GN=LYNX1 PE=1 SV=3	Q9BZG9	1	0.83768	1.04701	1.2612
6-phosphogluconate dehydrogenase, decarboxylating OS=Homo sapiens GN=PGD PE=1 SV=3	P52209	1	1.30888	0.98157	1.13508
CD9 antigen OS=Homo sapiens GN=CD9 PE=1 SV=4	P21926	1	0.994746	0.523504	0.378361			+
Mucin-20 OS=Homo sapiens GN=MUC20 PE=1 SV=3	Q8N307	1	0.41884	1.17788	1.51344	+
Apolipoprotein A-II OS=Homo sapiens GN=APOA2 PE=1 SV=1	P02652	1	0.366485	2.29033	2.39628	+	+	+
Semaphorin-5A OS=Homo sapiens GN=SEMA5A PE=1 SV=3	Q13591	1	1.98949	1.24332	1.51344
Target of Nesh-SH3 OS=Homo sapiens GN=ABI3BP PE=1 SV=1	Q7Z7G0	1	1.46594	1.3742	1.38732
G-protein coupled receptor family C group 5 member C OS=Homo sapiens GN=GPRC5C PE=1 SV=2	Q9NQ84	1	1.36123	0.785256	0.630601
Migration and invasion enhancer 1 OS=Homo sapiens GN=MIEN1 PE=1 SV=1	Q9BRT3	1	1.30888	0.588942	0.504481
EGF-containing fibulin-like extracellular matrix protein 2 OS=Homo sapiens GN=EFEMP2 PE=1 SV=3	O95967	1	1.30888	0.850694	1.00896
Protein YIPF3 OS=Homo sapiens GN=YIPF3 PE=1 SV=1	Q9GZM5	1	0.680615	1.70139	2.27016			+
Putative alpha-1-antitrypsin-related protein OS=Homo sapiens GN=SERPINA2 PE=5 SV=1	P20848	1	0.52355	2.87927	2.77465		+	+
Transketolase OS=Homo sapiens GN=TKT PE=1 SV=3	P29401	1	0.680615	1.3742	1.2612
Vacuolar protein sorting-associated protein VTA1 homolog OS=Homo sapiens GN=VTA1 PE=1 SV=1	Q9NP79	1	0.73297	0.458066	0.882842		+
Cluster of Ig heavy chain V-III region GAL OS=Homo sapiens PE=1 SV=1 (P01781)	P01781	1	1.0471	1.24332	1.2612
Ficolin-2 OS=Homo sapiens GN=FCN2 PE=1 SV=2	Q15485	1	1.5183	0.98157	1.63956
WAP four-disulfide core domain protein 2 OS=Homo sapiens GN=WFDC2 PE=1 SV=2	Q14508	1	1.15181	2.87927	3.65749		+	+
Nodal modulator 1 OS=Homo sapiens GN=NOMO1 PE=1 SV=5	Q15155	1	0.890035	0.65438	0.12612			+
Glypican-1 OS=Homo sapiens GN=GPC1 PE=1 SV=2	P35052	1	0.890035	0.65438	1.51344
Bone marrow proteoglycan OS=Homo sapiens GN=PRG2 PE=1 SV=2	P13727	1	1.78007	0.523504	0.882842
UPF0764 protein C16orf89 OS=Homo sapiens GN=C16orf89 PE=1 SV=2	Q6UX73	1	0.680615	0.392628	0.630601		+
Aromatic-L-amino-acid decarboxylase OS=Homo sapiens GN=DDC PE=1 SV=2	P20711	1	2.14656	0.65438	1.13508	+
Cluster of Ig lambda chain V-I region HA OS=Homo sapiens PE=1 SV=1 (P01700)	P01700	1	0.680615	0.850694	0.882842
Peroxiredoxin-2 OS=Homo sapiens GN=PRDX2 PE=1 SV=5	P32119	1	0.52355	0.392628	0.504481		+
Major prion protein OS=Homo sapiens GN=PRNP PE=1 SV=1	P04156	1	1.67536	2.42121	1.76568		+
Phosphoglycerate kinase 1 OS=Homo sapiens GN=PGK1 PE=1 SV=3	P00558	1	0.680615	0.719818	1.13508
Transmembrane protease serine 2 OS=Homo sapiens GN=TMPRSS2 PE=1 SV=3	O15393	1	0.942391	0.785256	0.756722
Matrilysin OS=Homo sapiens GN=MMP7 PE=1 SV=1	P09237	1	2.93188	1.43964	1.51344	+
Cholesteryl ester transfer protein OS=Homo sapiens GN=CETP PE=1 SV=2	P11597	1	0.83768	0.65438	0.630601
Aldose reductase OS=Homo sapiens GN=AKR1B1 PE=1 SV=3	P15121	1	0.52355	0.719818	0.882842
Mucosal addressin cell adhesion molecule 1 OS=Homo sapiens GN=MADCAM1 PE=1 SV=2	Q13477	1	1.83243	1.30876	0.882842
Metalloproteinase inhibitor 1 OS=Homo sapiens GN=TIMP1 PE=1 SV=1	P01033	1	0.83768	0.523504	0.630601
Histone H4 OS=Homo sapiens GN=HIST1H4A PE=1 SV=2	P62805	1	0.680615	1.17788	0.630601
Arylsulfatase A OS=Homo sapiens GN=ARSA PE=1 SV=3	P15289	1	2.40833	1.04701	0.504481	+
CD177 antigen OS=Homo sapiens GN=CD177 PE=1 SV=2	Q8N6Q3	1	2.51304	0.850694	0.756722	+
Cathepsin G OS=Homo sapiens GN=CTSG PE=1 SV=2	P08311	1	1.88478	3.2719	1.2612		+
Oxidized low-density lipoprotein receptor 1 OS=Homo sapiens GN=OLR1 PE=1 SV=1	P78380	1	0.575905	0.588942	0.504481
Interleukin-1 receptor accessory protein OS=Homo sapiens GN=IL1RAP PE=1 SV=2	Q9NPH3	1	0.785325	0.719818	1.13508
Plexin domain-containing protein 2 OS=Homo sapiens GN=PLXDC2 PE=1 SV=1	Q6UX71	1	1.83243	1.04701	0.504481
Plexin domain-containing protein 1 OS=Homo sapiens GN=PLXDC1 PE=1 SV=2	Q8IUK5	1	1.83243	1.57051	0.630601
Pyruvate kinase isozymes R/L OS=Homo sapiens GN=PKLR PE=1 SV=2	P30613	1	2.35598	0.458066	5.42317	+	+	+
SH3 domain-binding glutamic acid-rich-like protein 3 OS=Homo sapiens GN=SH3BGRL3 PE=1 SV=1	Q9H299	1	0.31413	0.392628	0.504481	+	+
Probable phospholipid-transporting ATPase ID OS=Homo sapiens GN=ATP8B2 PE=1 SV=2	P98198	1	0.62826	0.785256	4.54033			+
Vacuolar protein sorting-associated protein 4A OS=Homo sapiens GN=VPS4A PE=1 SV=1	Q9UN37	1	1.15181	1.57051	0.756722
U5 small nuclear ribonucleoprotein 200 kDa helicase OS=Homo sapiens GN=SNRNP200 PE=1 SV=2	O75643	1	1.09946	0.785256	0.630601
Alpha-N-acetylgalactosaminidase OS=Homo sapiens GN=NAGA PE=1 SV=2	P17050	1	1.09946	0.719818	0.756722
T-cell immunomodulatory protein OS=Homo sapiens GN=ITFG1 PE=1 SV=1	Q8TB96	1	1.5183	0.850694	1.13508
Carcinoembryonic antigen-related cell adhesion molecule 7 OS=Homo sapiens GN=CEACAM7 PE=1 SV=1	Q14002	1	6.43967	1.70139	2.27016	+		+
Abhydrolase domain-containing protein 14B OS=Homo sapiens GN=ABHD14B PE=1 SV=1	Q96IU4	1	0.575905	0.785256	0.504481
Collagen alpha-1(XV) chain OS=Homo sapiens GN=COL15A1 PE=1 SV=2	P39059	1	1.67536	0.785256	1.13508
Kallistatin OS=Homo sapiens GN=SERPINA4 PE=1 SV=3	P29622	1	0.62826	0.523504	1.76568
BDNF/NT-3 growth factors receptor OS=Homo sapiens GN=NTRK2 PE=1 SV=1	Q16620	1	0.942391	1.24332	2.39628			+
Glutathione peroxidase 3 OS=Homo sapiens GN=GPX3 PE=1 SV=2	P22352	1	0.994746	0.523504	0.882842
Cluster of Retinal dehydrogenase 1 OS=Homo sapiens GN=ALDH1A1 PE=1 SV=2 (P00352)	P00352	1	1.09946	0.785256	0.756722
Sorbitol dehydrogenase OS=Homo sapiens GN=SORD PE=1 SV=4	Q00796	1	0.890035	0.392628	0.882842		+
Tumor necrosis factor receptor superfamily member 10C OS=Homo sapiens GN=TNFRSF10C PE=1 SV=3	O14798	1	4.13605	6.80555	3.53137	+	+	+
Carboxypeptidase D OS=Homo sapiens GN=CPD PE=1 SV=2	O75976	1	0.73297	0.392628	1.38732		+
Kallikrein-2 OS=Homo sapiens GN=KLK2 PE=2 SV=1	P20151	1	0.785325	0.392628	0.756722		+
CMRF35-like molecule 2 OS=Homo sapiens GN=CD300E PE=1 SV=2	Q496F6	1	1.25652	0.588942	0.756722
Glucosylceramidase OS=Homo sapiens GN=GBA PE=1 SV=3	P04062	1	0.942391	0.392628	0.504481		+
CD160 antigen OS=Homo sapiens GN=CD160 PE=2 SV=1	O95971	1	0.575905	0.916132	0.252241			+
Follistatin-related protein 1 OS=Homo sapiens GN=FSTL1 PE=1 SV=1	Q12841	1	1.78007	1.63595	1.51344
Tissue alpha-L-fucosidase OS=Homo sapiens GN=FUCA1 PE=1 SV=4	P04066	1	2.14656	1.24332	1.2612	+
Tumor necrosis factor receptor superfamily member 1A OS=Homo sapiens GN=TNFRSF1A PE=1 SV=1	P19438	1	0.942391	1.63595	0.756722
Uteroglobin OS=Homo sapiens GN=SCGB1A1 PE=1 SV=1	P11684	1	0.62826	2.29033	4.28809		+	+
Ig kappa chain V-IV region STH (Fragment) OS=Homo sapiens PE=1 SV=1	P83593	1	0.73297	0.785256	0.378361			+
Annexin A4 OS=Homo sapiens GN=ANXA4 PE=1 SV=4	P09525	1	0.62826	0.916132	1.00896
Serine/arginine repetitive matrix protein 5 OS=Homo sapiens GN=SRRM5 PE=2 SV=3	B3KS81	1	1.67536	5.88942	10.468		+	+
Cadherin-19 OS=Homo sapiens GN=CDH19 PE=2 SV=1	Q9H159	1	1.46594	1.11245	0.882842
Calpain-1 catalytic subunit OS=Homo sapiens GN=CAPN1 PE=1 SV=1	P07384	1	1.15181	0.916132	1.00896
Resistin OS=Homo sapiens GN=RETN PE=2 SV=1	Q9HD89	1	0.785325	1.43964	0.756722
Neural cell adhesion molecule 1 OS=Homo sapiens GN=NCAM1 PE=1 SV=3	P13591	1	1.20417	1.63595	1.2612
Lambda-crystallin homolog OS=Homo sapiens GN=CRYL1 PE=1 SV=3	Q9Y2S2	1	1.09946	0.65438	1.2612
Solute carrier family 12 member 3 OS=Homo sapiens GN=SLC12A3 PE=1 SV=3	P55017	1	0.890035	0.719818	0.756722
Carcinoembryonic antigen-related cell adhesion molecule 5 OS=Homo sapiens GN=CEACAM5 PE=1 SV=3	P06731	1	1.09946	0.785256	0.882842
Receptor-type tyrosine-protein phosphatase zeta OS=Homo sapiens GN=PTPRZ1 PE=1 SV=4	P23471	1	0.785325	1.04701	1.63956
Anthrax toxin receptor 1 OS=Homo sapiens GN=ANTXR1 PE=1 SV=2	Q9H6X2	1	0.261775	0.65438	0.378361	+		+
Histone H2B type 3-B OS=Homo sapiens GN=HIST3H2BB PE=1 SV=3	Q8N257	1	4.08369	6.21661	4.03585	+	+	+
Pleckstrin homology domain-containing family G member 1 OS=Homo sapiens GN=PLEKHG1 PE=1 SV=2	Q9ULL1	1	0.366485	0.130876	0.252241	+	+	+
Membrane protein FAM174A OS=Homo sapiens GN=FAM174A PE=2 SV=1	Q8TBP5	1	0.994746	2.29033	3.27913		+	+
Thyrotropin-releasing hormone-degrading ectoenzyme OS=Homo sapiens GN=TRHDE PE=2 SV=1	Q9UKU6	1	0.680615	0.588942	1.00896
Coatomer subunit beta' OS=Homo sapiens GN=COPB2 PE=1 SV=2	P35606	1	0.942391	1.70139	2.52241			+
Immunoglobulin lambda-like polypeptide 1 OS=Homo sapiens GN=IGLL1 PE=1 SV=1	P15814	1	0.10471	0.196314	5.54929	+	+	+
Collagen alpha-2(VI) chain OS=Homo sapiens GN=COL6A2 PE=1 SV=4	P12110	1	1.25652	1.11245	4.28809			+
Ig kappa chain V-I region Scw OS=Homo sapiens PE=1 SV=1	P01609	1	0.41884	0.458066	1.00896	+	+

## Sheet: quantitative peptide table
Protein Name	Accession Numbers	Sequence	Normal control	Normalbuminuria	Microalbuminuria	Macroalbuminuria
Serum albumin OS=Homo sapiens GN=ALB PE=1 SV=2	P02768	aAcLLPk	0.1958	0.2681	2.268	0.9522
Serum albumin OS=Homo sapiens GN=ALB PE=1 SV=2	P02768	aAFTEccQAADk	0.09653	0.5825	2.223	0.9988
Serum albumin OS=Homo sapiens GN=ALB PE=1 SV=2	P02768	aAFTEccQAADkAAcLLPk	0.8272	0.8108	1.876	0.5384
Serum albumin OS=Homo sapiens GN=ALB PE=1 SV=2	P02768	aDDkETcFAEEGk	-0.1348	0.2525	2.356	1.601
Serum albumin OS=Homo sapiens GN=ALB PE=1 SV=2	P02768	aDDkETcFAEEGkk	-0.1406	0.3594	2.462	1.372
Serum albumin OS=Homo sapiens GN=ALB PE=1 SV=2	P02768	aDLAkYIcENQDSISSk	-0.3743	1.191	2.243	0.9925
Serum albumin OS=Homo sapiens GN=ALB PE=1 SV=2	P02768	aEFAEVSk	-0.007995	0.3497	2.319	1.093
Serum albumin OS=Homo sapiens GN=ALB PE=1 SV=2	P02768	aEFAEVSkLVTDLTk	0.1371	0.6217	2.078	1.216
Serum albumin OS=Homo sapiens GN=ALB PE=1 SV=2	P02768	aLVLIAFAQYLQQcPFEDHVk	0.4056	0.1547	1.992	1.095
Serum albumin OS=Homo sapiens GN=ALB PE=1 SV=2	P02768	aVMDDFAAFVEk	-0.3404	0.3635	1.77	1.535
Serum albumin OS=Homo sapiens GN=ALB PE=1 SV=2	P02768	cASLQkFGER	-0.001987	0.4077	2.288	1.359
Serum albumin OS=Homo sapiens GN=ALB PE=1 SV=2	P02768	ccAAADPHEcYAk	0.3785	0.4365	1.846	1.461
Serum albumin OS=Homo sapiens GN=ALB PE=1 SV=2	P02768	ccAAADPHEcyAk	0.9167	-0.4938	2.036	1.593
Serum albumin OS=Homo sapiens GN=ALB PE=1 SV=2	P02768	ccTESLVNR	-0.2018	0.1873	2.296	1.261
Serum albumin OS=Homo sapiens GN=ALB PE=1 SV=2	P02768	dAHkSEVAHR	Value Missing	-2.636	1.981	0.04511
Serum albumin OS=Homo sapiens GN=ALB PE=1 SV=2	P02768	dDNPNLPR	-0.3678	0.5318	1.971	0.5472
Serum albumin OS=Homo sapiens GN=ALB PE=1 SV=2	P02768	dLGEENFk	0.003789	0.8173	2.162	1.045
Serum albumin OS=Homo sapiens GN=ALB PE=1 SV=2	P02768	dVckNYAEAk	0.1534	-0.05703	2.722	1.185
Serum albumin OS=Homo sapiens GN=ALB PE=1 SV=2	P02768	dVFLGMFLYEYAR	0.3829	No Values	1.207	1.45
Serum albumin OS=Homo sapiens GN=ALB PE=1 SV=2	P02768	eccEkPLLEk	-0.3851	1.49	2.51	0.4112
Serum albumin OS=Homo sapiens GN=ALB PE=1 SV=2	P02768	eFNAETFTFHADIcTLSEk	-0.3989	0.3247	2.451	0.7807
Serum albumin OS=Homo sapiens GN=ALB PE=1 SV=2	P02768	eFNAETFTFHADIcTLSEkER	-5.19	-0.4487	2.595	0.1075
Serum albumin OS=Homo sapiens GN=ALB PE=1 SV=2	P02768	eTcFAEEGk	-0.01391	0.8326	2.11	1.187
Serum albumin OS=Homo sapiens GN=ALB PE=1 SV=2	P02768	eTcFAEEGkk	-0.369	0.7912	2.566	1.065
Serum albumin OS=Homo sapiens GN=ALB PE=1 SV=2	P02768	eTYGEMADccAk	0.1765	0.9048	2.271	0.7351
Serum albumin OS=Homo sapiens GN=ALB PE=1 SV=2	P02768	fkDLGEENFk	-0.05729	0.4464	2.474	1.124
Serum albumin OS=Homo sapiens GN=ALB PE=1 SV=2	P02768	fPkAEFAEVSk	0.4527	-0.3614	2.997	1.02
Serum albumin OS=Homo sapiens GN=ALB PE=1 SV=2	P02768	fQNALLVR	0.1433	0.6401	2.675	0.4389
Serum albumin OS=Homo sapiens GN=ALB PE=1 SV=2	P02768	hPDYSVVLLLR	-0.1544	0.305	1.346	-0.1116
Serum albumin OS=Homo sapiens GN=ALB PE=1 SV=2	P02768	kLVAASQAALGL	1.028	0.8326	1.338	0.7981
Serum albumin OS=Homo sapiens GN=ALB PE=1 SV=2	P02768	kQTALVELVk	-0.2165	0.2547	2.633	0.7364
Serum albumin OS=Homo sapiens GN=ALB PE=1 SV=2	P02768	kVPQVSTPTLVEVSR	0.3474	0.6803	1.63	1.238
Serum albumin OS=Homo sapiens GN=ALB PE=1 SV=2	P02768	lAkTYETTLEk	-0.0027	-0.2615	2.899	1.418
Serum albumin OS=Homo sapiens GN=ALB PE=1 SV=2	P02768	lcTVATLR	-0.3611	0.5813	2.7	1.132
Serum albumin OS=Homo sapiens GN=ALB PE=1 SV=2	P02768	lDELRDEGk	0.2236	0.5747	2.288	1.061
Serum albumin OS=Homo sapiens GN=ALB PE=1 SV=2	P02768	lDELRDEGkASSAk	-0.2697	0.4046	2.916	1.001
Serum albumin OS=Homo sapiens GN=ALB PE=1 SV=2	P02768	lkEccEkPLLEk	-0.2154	0.5618	2.897	0.7647
Serum albumin OS=Homo sapiens GN=ALB PE=1 SV=2	P02768	lVAASQAALGL	-0.06738	0.3412	1.211	0.7867
Serum albumin OS=Homo sapiens GN=ALB PE=1 SV=2	P02768	lVNEVTEFAk	-0.146	0.3016	1.838	1.563
Serum albumin OS=Homo sapiens GN=ALB PE=1 SV=2	P02768	lVNEVTEFAkTcVADESAENcDk	0.3904	0.4744	2.009	1.179
Serum albumin OS=Homo sapiens GN=ALB PE=1 SV=2	P02768	lVRPEVDVMcTAFHDNEETFLk	0.3804	0.6407	1.907	1.151
Serum albumin OS=Homo sapiens GN=ALB PE=1 SV=2	P02768	lVRPEVDVMcTAFHDNEETFLkk	0.1738	0.276	2.524	1.097
Serum albumin OS=Homo sapiens GN=ALB PE=1 SV=2	P02768	lVTDLTk	-0.07876	0.5649	2.253	0.8359
Serum albumin OS=Homo sapiens GN=ALB PE=1 SV=2	P02768	nEcFLQHk	-0.8203	1.765	2.665	0.001371
Serum albumin OS=Homo sapiens GN=ALB PE=1 SV=2	P02768	nEcFLQHkDDNPNLPR	-0.5113	0.9135	2.656	0.02145
Serum albumin OS=Homo sapiens GN=ALB PE=1 SV=2	P02768	qEPERNEcFLQHk	-0.211	0.8559	2.975	0.4326
Serum albumin OS=Homo sapiens GN=ALB PE=1 SV=2	P02768	qEPERNEcFLQHkDDNPNLPR	0.2474	0.4856	2.666	0.7257
Serum albumin OS=Homo sapiens GN=ALB PE=1 SV=2	P02768	qNcELFEQLGEYk	0.3458	0.5723	1.929	1.082
Serum albumin OS=Homo sapiens GN=ALB PE=1 SV=2	P02768	qNcELFEQLGEyk	0.1919	0.4992	2.357	0.7761
Serum albumin OS=Homo sapiens GN=ALB PE=1 SV=2	P02768	qTALVELVk	0.1353	-0.02887	1.845	1.553
Serum albumin OS=Homo sapiens GN=ALB PE=1 SV=2	P02768	rHPDYSVVLLLR	0.3473	0.2138	1.417	1.082
Serum albumin OS=Homo sapiens GN=ALB PE=1 SV=2	P02768	rHPDySVVLLLR	0.0549	0.3776	2.411	0.8092
Serum albumin OS=Homo sapiens GN=ALB PE=1 SV=2	P02768	rMPcAEDYLSVVLNQLcVLHEk	0.8022	0.292	2.198	0.7602
Serum albumin OS=Homo sapiens GN=ALB PE=1 SV=2	P02768	rPcFSALEVDETYVPk	-1.683	0.03891	2.093	0.8514
Serum albumin OS=Homo sapiens GN=ALB PE=1 SV=2	P02768	rPcFSALEVDETyVPk	0.1463	0.2536	2.075	1.139
Serum albumin OS=Homo sapiens GN=ALB PE=1 SV=2	P02768	sHcIAEVENDEMPADLPSLAADFVESk	-0.09955	-5.978	1.732	0.7497
Serum albumin OS=Homo sapiens GN=ALB PE=1 SV=2	P02768	sLHTLFGDk	0.03476	0.2353	2.634	1.193
Serum albumin OS=Homo sapiens GN=ALB PE=1 SV=2	P02768	tcVADESAENcDk	-0.5649	0.608	1.766	0.7662
Serum albumin OS=Homo sapiens GN=ALB PE=1 SV=2	P02768	tcVADESAENcDkSLHTLFGDk	0.04044	0.6768	2.274	1.114
Serum albumin OS=Homo sapiens GN=ALB PE=1 SV=2	P02768	tYETTLEk	0.2553	0.7225	2.017	1.048
Serum albumin OS=Homo sapiens GN=ALB PE=1 SV=2	P02768	tyETTLEk	0.3747	-0.1674	2.885	0.9607
Serum albumin OS=Homo sapiens GN=ALB PE=1 SV=2	P02768	vFDEFkPLVEEPQNLIk	-0.04279	0.3539	1.728	1.614
Serum albumin OS=Homo sapiens GN=ALB PE=1 SV=2	P02768	vHTEccHGDLLEcADDR	0.4553	0.06506	2.218	1.163
Serum albumin OS=Homo sapiens GN=ALB PE=1 SV=2	P02768	vHTEccHGDLLEcADDRADLAk	0.7057	-1.043	3.032	1.325
Serum albumin OS=Homo sapiens GN=ALB PE=1 SV=2	P02768	vPQVSTPTLVEVSR	-0.1086	1.129	2.189	0.7878
Serum albumin OS=Homo sapiens GN=ALB PE=1 SV=2	P02768	vTkccTESLVNR	-0.2202	0.4374	2.926	0.8836
Serum albumin OS=Homo sapiens GN=ALB PE=1 SV=2	P02768	yIcENQDSISSk	-0.004476	0.6968	2.003	0.8199
Serum albumin OS=Homo sapiens GN=ALB PE=1 SV=2	P02768	yIcENQDSISSk	0.1405	0.482	2.73	0.7675
Serum albumin OS=Homo sapiens GN=ALB PE=1 SV=2	P02768	yIcENQDSISSkLk	0.3344	0.6209	2.654	0.4434
Serum albumin OS=Homo sapiens GN=ALB PE=1 SV=2	P02768	ykAAFTEccQAADk	0.3786	0.9432	2.193	0.5382
Serum albumin OS=Homo sapiens GN=ALB PE=1 SV=2	P02768	yLYEIAR	-0.2994	0.8393	2.326	0.9161
Uromodulin OS=Homo sapiens GN=UMOD PE=1 SV=1	P07911	acAGGYYVYNLTAPPEcHLAYcTDPSSVEGTcEEcSIDEDck	-0.8524	0.0908	-1.428	-0.9145
Uromodulin OS=Homo sapiens GN=UMOD PE=1 SV=1	P07911	acAGGYyVYNLTAPPEcHLAYcTDPSSVEGTcEEcSIDEDck	0.02544	0.6789	-1.439	-2.016
Uromodulin OS=Homo sapiens GN=UMOD PE=1 SV=1	P07911	acAGGYYVyNLTAPPEcHLAYcTDPSSVEGTcEEcSIDEDck	-0.8072	-0.0421	-1.214	No Values
Uromodulin OS=Homo sapiens GN=UMOD PE=1 SV=1	P07911	acAGGYYVYNLTAPPEcHLAYcTDPSSVEGTcEEcSIDEDckSNNGR	-0.9104	0.08976	-1.128	-1.271
Uromodulin OS=Homo sapiens GN=UMOD PE=1 SV=1	P07911	ckPTcSGTR	1.265	-0.9894	-1.865	-3.29
Uromodulin OS=Homo sapiens GN=UMOD PE=1 SV=1	P07911	cNTAAPMWLNGTHPSSDEGIVSR	-0.8273	-0.1407	-0.6729	-1.109
Uromodulin OS=Homo sapiens GN=UMOD PE=1 SV=1	P07911	cSGFNDR	0.3858	-0.3605	-1.322	-1.76
Uromodulin OS=Homo sapiens GN=UMOD PE=1 SV=1	P07911	cSGFNDRDNR	0.6514	-0.2729	-2.337	-1.774
Uromodulin OS=Homo sapiens GN=UMOD PE=1 SV=1	P07911	dGPcGTVLTR	0.1139	-0.101	-1.522	-1.603
Uromodulin OS=Homo sapiens GN=UMOD PE=1 SV=1	P07911	dNRDWVSVVTPAR	0.8669	-0.8897	-1.541	-1.413
Uromodulin OS=Homo sapiens GN=UMOD PE=1 SV=1	P07911	dSTIQVVENGESSQGR	-0.9192	-0.1696	-1.442	-1.251
Uromodulin OS=Homo sapiens GN=UMOD PE=1 SV=1	P07911	dWVSVVTPAR	0.8875	-1.379	-1.344	-0.9543
Uromodulin OS=Homo sapiens GN=UMOD PE=1 SV=1	P07911	fVGQGGAR	-0.2903	0.1862	-2.104	-3.046
Uromodulin OS=Homo sapiens GN=UMOD PE=1 SV=1	P07911	gDGWHcEcSPGScGPGLDcVPEGDALVcADPcQAHR	-0.8957	-0.1437	-1.482	No Values
Uromodulin OS=Homo sapiens GN=UMOD PE=1 SV=1	P07911	iNFAcSYPLDMk	0.5685	-0.2657	-1.113	-1.941
Uromodulin OS=Homo sapiens GN=UMOD PE=1 SV=1	P07911	lEcGANDMk	-0.2681	0.6956	-1.287	-2.062
Uromodulin OS=Homo sapiens GN=UMOD PE=1 SV=1	P07911	lEcGANDMkVSLGk	-0.07199	0.2701	-1.36	-1.59
Uromodulin OS=Homo sapiens GN=UMOD PE=1 SV=1	P07911	mAETcVPVLR	-0.2451	0.5506	-1.378	-1.757
Uromodulin OS=Homo sapiens GN=UMOD PE=1 SV=1	P07911	nETHATYSNTLYLADEIIIR	-0.9154	-0.6322	-1.885	-0.8891
Uromodulin OS=Homo sapiens GN=UMOD PE=1 SV=1	P07911	nETHATySNTLYLADEIIIR	-0.1537	-0.8944	-1.634	-1.27
Uromodulin OS=Homo sapiens GN=UMOD PE=1 SV=1	P07911	nETHATYSNTLyLADEIIIR	-0.7658	-0.6099	No Values	No Values
Uromodulin OS=Homo sapiens GN=UMOD PE=1 SV=1	P07911	nETHATySNTLyLADEIIIR	0.1572	-1.116	-1.727	-1.653
Uromodulin OS=Homo sapiens GN=UMOD PE=1 SV=1	P07911	qDFNITDISLLEHR	0.2874	-0.5579	-1.361	-1.471
Uromodulin OS=Homo sapiens GN=UMOD PE=1 SV=1	P07911	sGSVIDQSR	-1.228	0.8427	-1.037	-1.777
Uromodulin OS=Homo sapiens GN=UMOD PE=1 SV=1	P07911	sTEYGEGYAcDTDLR	-0.1521	0.1841	-1.837	-1.383
Uromodulin OS=Homo sapiens GN=UMOD PE=1 SV=1	P07911	sTEyGEGYAcDTDLR	-0.05191	-0.2138	-1.381	-1.139
Uromodulin OS=Homo sapiens GN=UMOD PE=1 SV=1	P07911	sTEYGEGyAcDTDLR	0.1742	-0.5134	-1.212	-1.557
Uromodulin OS=Homo sapiens GN=UMOD PE=1 SV=1	P07911	tLDEYWR	0.7616	-0.5482	-1.528	-1.485
Uromodulin OS=Homo sapiens GN=UMOD PE=1 SV=1	P07911	vFMYLSDSR	0.7095	-0.9494	-1.16	-1.218
Uromodulin OS=Homo sapiens GN=UMOD PE=1 SV=1	P07911	vGGTGMFTVR	-0.04237	0.1455	-1.566	-1.307
Uromodulin OS=Homo sapiens GN=UMOD PE=1 SV=1	P07911	vLNLGPITR	-0.8874	0.6819	-0.8656	-2.724
Uromodulin OS=Homo sapiens GN=UMOD PE=1 SV=1	P07911	yFIIQDR	0.5257	-0.03027	-1.771	-2.048
Zinc-alpha-2-glycoprotein OS=Homo sapiens GN=AZGP1 PE=1 SV=2	P25311	aGEVQEPELR	-0.3329	0.5048	1.645	2.724
Zinc-alpha-2-glycoprotein OS=Homo sapiens GN=AZGP1 PE=1 SV=2	P25311	akAYLEEEcPATLR	-0.238	1.277	2.539	2.332
Zinc-alpha-2-glycoprotein OS=Homo sapiens GN=AZGP1 PE=1 SV=2	P25311	aREDIFMETLk	-2.525	0.8688	0.8453	2.985
Zinc-alpha-2-glycoprotein OS=Homo sapiens GN=AZGP1 PE=1 SV=2	P25311	aYLEEEcPATLR	0.6398	0.5482	1.322	3.093
Zinc-alpha-2-glycoprotein OS=Homo sapiens GN=AZGP1 PE=1 SV=2	P25311	aYLEEEcPATLRk	-0.6007	0.006312	2.65	3.014
Zinc-alpha-2-glycoprotein OS=Homo sapiens GN=AZGP1 PE=1 SV=2	P25311	ayLEEEcPATLRk	0.1048	-0.5921	3.037	3.36
Zinc-alpha-2-glycoprotein OS=Homo sapiens GN=AZGP1 PE=1 SV=2	P25311	cLAYDFYPGk	-0.173	0.4992	1.277	3.194
Zinc-alpha-2-glycoprotein OS=Homo sapiens GN=AZGP1 PE=1 SV=2	P25311	cLAyDFYPGk	Value Missing	1.436	0.6182	2.378
Zinc-alpha-2-glycoprotein OS=Homo sapiens GN=AZGP1 PE=1 SV=2	P25311	dIVEYYNDSNGSHVLQGR	0.05932	0.7446	1.55	2.454
Zinc-alpha-2-glycoprotein OS=Homo sapiens GN=AZGP1 PE=1 SV=2	P25311	dIVEYyNDSNGSHVLQGR	0.3312	1.205	1.875	2.463
Zinc-alpha-2-glycoprotein OS=Homo sapiens GN=AZGP1 PE=1 SV=2	P25311	dYIEFNk	0.1118	0.5695	1.973	3.118
Zinc-alpha-2-glycoprotein OS=Homo sapiens GN=AZGP1 PE=1 SV=2	P25311	eDIFMETLk	0.2587	0.2868	1.601	3.768
Zinc-alpha-2-glycoprotein OS=Homo sapiens GN=AZGP1 PE=1 SV=2	P25311	eIPAWVPFDPAAQITk	0.857	0.8218	0.2179	3.033
Zinc-alpha-2-glycoprotein OS=Homo sapiens GN=AZGP1 PE=1 SV=2	P25311	fGcEIENNR	-0.9435	0.3283	3.146	3.435
Zinc-alpha-2-glycoprotein OS=Homo sapiens GN=AZGP1 PE=1 SV=2	P25311	hVEDVPAFQALGSLNDLQFFR	-2.875	1.448	0.7082	2.41
Zinc-alpha-2-glycoprotein OS=Homo sapiens GN=AZGP1 PE=1 SV=2	P25311	nILDRQDPPSVVVTSHQAPGEk	-0.3779	0.3478	3.513	1.224
Zinc-alpha-2-glycoprotein OS=Homo sapiens GN=AZGP1 PE=1 SV=2	P25311	qDPPSVVVTSHQAPGEk	0.3595	0.4455	1.65	3.228
Zinc-alpha-2-glycoprotein OS=Homo sapiens GN=AZGP1 PE=1 SV=2	P25311	qDPPSVVVTSHQAPGEkk	0.5401	1.265	2.061	2.045
Zinc-alpha-2-glycoprotein OS=Homo sapiens GN=AZGP1 PE=1 SV=2	P25311	qDSQLQk	-0.5537	0.2927	2.834	3.321
Zinc-alpha-2-glycoprotein OS=Homo sapiens GN=AZGP1 PE=1 SV=2	P25311	qkWEAEPVYVQR	0.3118	0.4298	2.482	2.558
Zinc-alpha-2-glycoprotein OS=Homo sapiens GN=AZGP1 PE=1 SV=2	P25311	sSGAFWk	0.05663	-0.7853	2.888	3.646
Zinc-alpha-2-glycoprotein OS=Homo sapiens GN=AZGP1 PE=1 SV=2	P25311	wEAEPVYVQR	-1.664	1.828	2.656	1.078
Zinc-alpha-2-glycoprotein OS=Homo sapiens GN=AZGP1 PE=1 SV=2	P25311	ySLTYIYTGLSk	0.4264	0.8638	1.708	2.478
Zinc-alpha-2-glycoprotein OS=Homo sapiens GN=AZGP1 PE=1 SV=2	P25311	yYYDGkDYIEFNk	-0.2597	0.07966	2.36	3.416
Zinc-alpha-2-glycoprotein OS=Homo sapiens GN=AZGP1 PE=1 SV=2	P25311	yYYDGkDYIEFNk	-0.2158	-0.2498	2.796	3.58
Zinc-alpha-2-glycoprotein OS=Homo sapiens GN=AZGP1 PE=1 SV=2	P25311	yYyDGkDYIEFNk	-0.0831	0.07071	2.527	3.396
Zinc-alpha-2-glycoprotein OS=Homo sapiens GN=AZGP1 PE=1 SV=2	P25311	yYYDGkDyIEFNk	Value Missing	No Values	0.8481	2.107
Protein AMBP OS=Homo sapiens GN=AMBP PE=1 SV=1	P02760	aFIQLWAFDAVk	0.1452	-3.091	1.097	0.5437
Protein AMBP OS=Homo sapiens GN=AMBP PE=1 SV=1	P02760	cVLFPYGGcQGNGNk	-0.5743	0.2939	1.959	-0.02368
Protein AMBP OS=Homo sapiens GN=AMBP PE=1 SV=1	P02760	ecLQTcR	-0.5449	-0.2233	1.604	0.6198
Protein AMBP OS=Homo sapiens GN=AMBP PE=1 SV=1	P02760	eTLLQDFR	0.05564	0.01663	1.541	-0.1189
Protein AMBP OS=Homo sapiens GN=AMBP PE=1 SV=1	P02760	eYcGVPGDGDEELLR	-0.2344	-0.2425	1.517	0.4766
Protein AMBP OS=Homo sapiens GN=AMBP PE=1 SV=1	P02760	eycGVPGDGDEELLR	0.000371	-0.6149	1.702	0.5766
Protein AMBP OS=Homo sapiens GN=AMBP PE=1 SV=1	P02760	fYSEkEcR	-1.123	-0.5485	2.881	No Values
Protein AMBP OS=Homo sapiens GN=AMBP PE=1 SV=1	P02760	gEcVPGEQEPEPILIPR	-0.6761	-0.02832	1.303	-0.02569
Protein AMBP OS=Homo sapiens GN=AMBP PE=1 SV=1	P02760	gVcEETSGAYEk	0.2982	0.1681	1.316	-0.2822
Protein AMBP OS=Homo sapiens GN=AMBP PE=1 SV=1	P02760	gVcEETSGAyEk	0.2916	0.2067	1.239	-0.125
Protein AMBP OS=Homo sapiens GN=AMBP PE=1 SV=1	P02760	gVcEETSGAYEkTDTDGk	-0.1651	-0.1933	1.898	-0.5781
Protein AMBP OS=Homo sapiens GN=AMBP PE=1 SV=1	P02760	hHGPTITAk	0.1015	-0.2781	1.814	-1.612
Protein AMBP OS=Homo sapiens GN=AMBP PE=1 SV=1	P02760	kGVcEETSGAYEk	0.3094	-0.0153	1.276	-0.1098
Protein AMBP OS=Homo sapiens GN=AMBP PE=1 SV=1	P02760	kGVcEETSGAyEk	0.6879	-0.2804	1.588	-0.3824
Protein AMBP OS=Homo sapiens GN=AMBP PE=1 SV=1	P02760	kGVcEETSGAYEkTDTDGk	0.5253	-0.481	2.128	-0.565
Protein AMBP OS=Homo sapiens GN=AMBP PE=1 SV=1	P02760	tDTDGkFLYHk	0.169	-0.2746	1.891	-0.1729
Protein AMBP OS=Homo sapiens GN=AMBP PE=1 SV=1	P02760	tVAAcNLPIVR	-0.09437	-0.6736	1.329	0.8532
Protein AMBP OS=Homo sapiens GN=AMBP PE=1 SV=1	P02760	vVAQGVGIPEDSIFTMADR	-0.1934	-0.06616	1.224	0.07485
Alpha-1-antitrypsin OS=Homo sapiens GN=SERPINA1 PE=1 SV=3	P01009	aDTHDEILEGLNFNLTEIPEAQIHEGFQELLR	Value Missing	1.274	1.082	2.28
Alpha-1-antitrypsin OS=Homo sapiens GN=SERPINA1 PE=1 SV=3	P01009	aVLTIDEk	-0.4747	0.2157	2.154	2.512
Alpha-1-antitrypsin OS=Homo sapiens GN=SERPINA1 PE=1 SV=3	P01009	dTEEEDFHVDQVTTVk	-2.461	0.5856	2.479	1.985
Alpha-1-antitrypsin OS=Homo sapiens GN=SERPINA1 PE=1 SV=3	P01009	dTVFALVNYIFFk	1.187	0.5597	2.079	2.357
Alpha-1-antitrypsin OS=Homo sapiens GN=SERPINA1 PE=1 SV=3	P01009	fLEDVkk	0.06615	0.7842	2.806	2.526
Alpha-1-antitrypsin OS=Homo sapiens GN=SERPINA1 PE=1 SV=3	P01009	fLENEDR	0.09265	1.246	2.412	2.554
Alpha-1-antitrypsin OS=Homo sapiens GN=SERPINA1 PE=1 SV=3	P01009	fLENEDRR	-0.2351	0.1078	3.547	2.795
Alpha-1-antitrypsin OS=Homo sapiens GN=SERPINA1 PE=1 SV=3	P01009	kLYHSEAFTVNFGDTEEAkk	0.6986	0.2425	2.78	2.461
Alpha-1-antitrypsin OS=Homo sapiens GN=SERPINA1 PE=1 SV=3	P01009	kQINDYVEk	-0.4745	1.063	3.467	2.127
Alpha-1-antitrypsin OS=Homo sapiens GN=SERPINA1 PE=1 SV=3	P01009	lQHLENELTHDIITk	-0.1577	0.05098	2.595	2.544
Alpha-1-antitrypsin OS=Homo sapiens GN=SERPINA1 PE=1 SV=3	P01009	lSITGTYDLk	0.5319	0.9289	1.723	2.279
Alpha-1-antitrypsin OS=Homo sapiens GN=SERPINA1 PE=1 SV=3	P01009	lVDkFLEDVk	0.08952	-0.09046	3.295	2.888
Alpha-1-antitrypsin OS=Homo sapiens GN=SERPINA1 PE=1 SV=3	P01009	lYHSEAFTVNFGDTEEAk	0.01181	-0.4836	1.726	2.116
Alpha-1-antitrypsin OS=Homo sapiens GN=SERPINA1 PE=1 SV=3	P01009	lYHSEAFTVNFGDTEEAkk	-0.3165	0.5519	2.564	2.218
Alpha-1-antitrypsin OS=Homo sapiens GN=SERPINA1 PE=1 SV=3	P01009	qINDYVEk	0.5363	0.7456	2.508	2.414
Alpha-1-antitrypsin OS=Homo sapiens GN=SERPINA1 PE=1 SV=3	P01009	sASLHLPk	0.3276	0.3048	2.79	2.76
Alpha-1-antitrypsin OS=Homo sapiens GN=SERPINA1 PE=1 SV=3	P01009	tDTSHHDQDHPTFNk	-3.758	0.5485	2.897	1.676
Alpha-1-antitrypsin OS=Homo sapiens GN=SERPINA1 PE=1 SV=3	P01009	vFSNGADLSGVTEEAPLk	0.1141	0.4927	2.728	2.38
Alpha-1-antitrypsin OS=Homo sapiens GN=SERPINA1 PE=1 SV=3	P01009	yLGNATAIFFLPDEGk	-0.2675	-0.3118	1.818	2.224
CD59 glycoprotein OS=Homo sapiens GN=CD59 PE=1 SV=1	P13987	aGLQVYNk	-0.05776	0.6929	1.99	0.1976
CD59 glycoprotein OS=Homo sapiens GN=CD59 PE=1 SV=1	P13987	aGLQVyNk	0.1635	0.4478	2.319	0.1675
CD59 glycoprotein OS=Homo sapiens GN=CD59 PE=1 SV=1	P13987	eNELTYYcck	-0.05629	1.042	1.638	0.5405
CD59 glycoprotein OS=Homo sapiens GN=CD59 PE=1 SV=1	P13987	fEHcNFNDVTTR	-0.1333	0.7031	1.711	0.4956
CD59 glycoprotein OS=Homo sapiens GN=CD59 PE=1 SV=1	P13987	lRENELTYYcck	0	0.5968	1.567	0.7619
CD59 glycoprotein OS=Homo sapiens GN=CD59 PE=1 SV=1	P13987	tAVNcSSDFDAcLITk	-0.07224	0.5642	1.59	0.4405
Prostaglandin-H2 D-isomerase OS=Homo sapiens GN=PTGDS PE=1 SV=1	P41222	aALSMck	0.239	-1.45	1.708	0.4915
Prostaglandin-H2 D-isomerase OS=Homo sapiens GN=PTGDS PE=1 SV=1	P41222	aQGFTEDTIVFLPQTDk	-0.1337	-0.5829	0.9338	0.4203
Prostaglandin-H2 D-isomerase OS=Homo sapiens GN=PTGDS PE=1 SV=1	P41222	ekFTAFck	-0.1844	-0.8764	1.965	0.04995
Prostaglandin-H2 D-isomerase OS=Homo sapiens GN=PTGDS PE=1 SV=1	P41222	gPGEDFR	-0.6142	-0.7484	1.076	-0.502
Prostaglandin-H2 D-isomerase OS=Homo sapiens GN=PTGDS PE=1 SV=1	P41222	kAALSMck	0.3375	-1.666	1.852	0.4081
Prostaglandin-H2 D-isomerase OS=Homo sapiens GN=PTGDS PE=1 SV=1	P41222	mATLYSR	-0.5445	-0.6769	1.866	0.3178
Prostaglandin-H2 D-isomerase OS=Homo sapiens GN=PTGDS PE=1 SV=1	P41222	sPHWGSTYSVSVVETDyDQYALLYSQGSk	0.1849	0.1831	0.7777	-0.1815
Prostaglandin-H2 D-isomerase OS=Homo sapiens GN=PTGDS PE=1 SV=1	P41222	sPHWGSTYSVSVVETDYDQyALLYSQGSk	0.1334	-6.352	0.4131	0.1767
Prostaglandin-H2 D-isomerase OS=Homo sapiens GN=PTGDS PE=1 SV=1	P41222	sVVAPATDGGLNLTSTFLR	-0.7595	-0.4819	0.3877	0.1417
Serotransferrin OS=Homo sapiens GN=TF PE=1 SV=3	P02787	aDRDQYELLcLDNTR	-1.461	1.452	2.456	0.7258
Serotransferrin OS=Homo sapiens GN=TF PE=1 SV=3	P02787	aDRDQyELLcLDNTR	0.1319	1.829	2.186	1.45
Serotransferrin OS=Homo sapiens GN=TF PE=1 SV=3	P02787	aPNHAVVTR	-0.3438	0.7641	2.216	1.598
Serotransferrin OS=Homo sapiens GN=TF PE=1 SV=3	P02787	aSYLDcIR	0.2763	1.225	2.577	1.447
Serotransferrin OS=Homo sapiens GN=TF PE=1 SV=3	P02787	cGLVPVLAENYNk	0.4394	0.8946	1.866	2.369
Serotransferrin OS=Homo sapiens GN=TF PE=1 SV=3	P02787	cLkDGAGDVAFVk	0.5233	0.4043	2.92	1.747
Serotransferrin OS=Homo sapiens GN=TF PE=1 SV=3	P02787	cLVEkGDVAFVk	0.6512	-0.4688	3.605	1.809
Serotransferrin OS=Homo sapiens GN=TF PE=1 SV=3	P02787	cSTSSLLEAcTFR	0.01063	0.7768	2.787	1.437
Serotransferrin OS=Homo sapiens GN=TF PE=1 SV=3	P02787	dcHLAQVPSHTVVAR	0.3815	1.146	2.732	1.337
Serotransferrin OS=Homo sapiens GN=TF PE=1 SV=3	P02787	dDTVcLAk	0.08353	1.205	2.447	1.633
Serotransferrin OS=Homo sapiens GN=TF PE=1 SV=3	P02787	dGAGDVAFVk	0.129	1.578	2.661	1.25
Serotransferrin OS=Homo sapiens GN=TF PE=1 SV=3	P02787	dLLFRDDTVcLAk	-0.1902	0.6121	3.062	1.818
Serotransferrin OS=Homo sapiens GN=TF PE=1 SV=3	P02787	dQYELLcLDNTR	-1.626	0.9914	2.203	1.354
Serotransferrin OS=Homo sapiens GN=TF PE=1 SV=3	P02787	dSAHGFLk	-0.01717	1.387	2.989	1.287
Serotransferrin OS=Homo sapiens GN=TF PE=1 SV=3	P02787	dSGFQMNQLR	0.03394	1.127	3.622	0.8136
Serotransferrin OS=Homo sapiens GN=TF PE=1 SV=3	P02787	dYELLcLDGTR	-0.9668	1.298	2.113	1.932
Serotransferrin OS=Homo sapiens GN=TF PE=1 SV=3	P02787	eDPQTFYYAVAVVk	-0.2848	1.02	2.24	1.277
Serotransferrin OS=Homo sapiens GN=TF PE=1 SV=3	P02787	eFQLFSSPHGk	0.9673	1.413	2.261	0.9145
Serotransferrin OS=Homo sapiens GN=TF PE=1 SV=3	P02787	eGTcPEAPTDEckPVk	0.03421	1.912	2.904	0.6634
Serotransferrin OS=Homo sapiens GN=TF PE=1 SV=3	P02787	eGYYGYTGAFR	0.2227	1.352	2.743	1.282
Serotransferrin OS=Homo sapiens GN=TF PE=1 SV=3	P02787	eGYyGYTGAFR	0.05148	1.222	2.815	1.507
Serotransferrin OS=Homo sapiens GN=TF PE=1 SV=3	P02787	fDEFFSEGcAPGSk	-0.3985	1.537	2.869	1.167
Serotransferrin OS=Homo sapiens GN=TF PE=1 SV=3	P02787	fDEFFSEGcAPGSkk	0.5582	0.9863	3.13	0.9594
Serotransferrin OS=Homo sapiens GN=TF PE=1 SV=3	P02787	gDVAFVk	-0.407	1.57	3.481	0.9521
Serotransferrin OS=Homo sapiens GN=TF PE=1 SV=3	P02787	hQTVPQNTGGk	-4.81	0.8055	2.918	0.3118
Serotransferrin OS=Homo sapiens GN=TF PE=1 SV=3	P02787	hSTIFENLANk	-1.656	1.312	2.871	0.6199
Serotransferrin OS=Homo sapiens GN=TF PE=1 SV=3	P02787	iEcVSAETTEDcIAk	0.6294	1.227	2.179	1.459
Serotransferrin OS=Homo sapiens GN=TF PE=1 SV=3	P02787	kASYLDcIR	-0.05233	0.8191	3.421	1.391
Serotransferrin OS=Homo sapiens GN=TF PE=1 SV=3	P02787	kcSTSSLLEAcTFR	0.6004	0.69	2.985	1.334
Serotransferrin OS=Homo sapiens GN=TF PE=1 SV=3	P02787	kDSSLck	0.1157	2.32	2.961	0.1993
Serotransferrin OS=Homo sapiens GN=TF PE=1 SV=3	P02787	kPVDEYk	0.001534	1.544	2.738	1.312
Serotransferrin OS=Homo sapiens GN=TF PE=1 SV=3	P02787	kPVDEYkDcHLAQVPSHTVVAR	0.08878	1.443	3.052	0.9096
Serotransferrin OS=Homo sapiens GN=TF PE=1 SV=3	P02787	kPVDEykDcHLAQVPSHTVVAR	0.2579	1.179	3.21	0.9675
Serotransferrin OS=Homo sapiens GN=TF PE=1 SV=3	P02787	kPVEEYANcHLAR	-0.4927	1.27	2.874	1.99
Serotransferrin OS=Homo sapiens GN=TF PE=1 SV=3	P02787	lkcDEWSVNSVGk	0.8166	0.6898	2.217	1.86
Serotransferrin OS=Homo sapiens GN=TF PE=1 SV=3	P02787	nLNEkDYELLcLDGTR	-3.717	0.7765	2.581	1.54
Serotransferrin OS=Homo sapiens GN=TF PE=1 SV=3	P02787	nLNEkDyELLcLDGTR	0.08012	1.186	2.978	1.352
Serotransferrin OS=Homo sapiens GN=TF PE=1 SV=3	P02787	sASDLTWDNLk	0.9898	0.9903	2.41	1.066
Serotransferrin OS=Homo sapiens GN=TF PE=1 SV=3	P02787	scHTAVGR	-2.643	0.9912	3.292	0.8314
Serotransferrin OS=Homo sapiens GN=TF PE=1 SV=3	P02787	sDNcEDTPEAGYFAIAVVk	1.363	1.304	0.7349	2.195
Serotransferrin OS=Homo sapiens GN=TF PE=1 SV=3	P02787	sVIPSDGPSVAcVk	0.09952	1.223	2.944	1.361
Serotransferrin OS=Homo sapiens GN=TF PE=1 SV=3	P02787	sVIPSDGPSVAcVkk	1.023	0.8174	1.988	1.768
Serotransferrin OS=Homo sapiens GN=TF PE=1 SV=3	P02787	wcALSHHER	1.108	0.7173	2.26	1.511
Serotransferrin OS=Homo sapiens GN=TF PE=1 SV=3	P02787	wcAVSEHEATk	0.2152	1.834	2.861	0.6288
Serotransferrin OS=Homo sapiens GN=TF PE=1 SV=3	P02787	yLGEEYVk	0.1438	1.089	2.83	1.624
Serotransferrin OS=Homo sapiens GN=TF PE=1 SV=3	P02787	yLGEEyVk	0.6923	0.9448	2.373	1.586
Kininogen-1 OS=Homo sapiens GN=KNG1 PE=1 SV=2	P01042	aATGEcTATVGk	0.3724	1.174	0.1146	-1.189
Kininogen-1 OS=Homo sapiens GN=KNG1 PE=1 SV=2	P01042	aATGEcTATVGkR	-0.4725	0.7655	0.69	-0.9172
Kininogen-1 OS=Homo sapiens GN=KNG1 PE=1 SV=2	P01042	aVDAALk	0.6664	1.075	-0.3775	-3.593
Kininogen-1 OS=Homo sapiens GN=KNG1 PE=1 SV=2	P01042	aVDAALkk	0.1138	0.7641	0.1229	-2.547
Kininogen-1 OS=Homo sapiens GN=KNG1 PE=1 SV=2	P01042	dFVQPPTk	0.215	1.452	0.09236	-1.595
Kininogen-1 OS=Homo sapiens GN=KNG1 PE=1 SV=2	P01042	dIPTNSPELEETLTHTITk	0.04223	1.035	-0.5331	-0.2825
Kininogen-1 OS=Homo sapiens GN=KNG1 PE=1 SV=2	P01042	eGDcPVQSGk	-0.5629	1.351	-0.1159	-0.5897
Kininogen-1 OS=Homo sapiens GN=KNG1 PE=1 SV=2	P01042	eNFLFLTPDck	-0.02557	1.527	-0.1826	-1.1
Kininogen-1 OS=Homo sapiens GN=KNG1 PE=1 SV=2	P01042	eSNEELTEScETk	-0.1158	1.374	0.1415	-0.9019
Kininogen-1 OS=Homo sapiens GN=KNG1 PE=1 SV=2	P01042	eSNEELTEScETkk	-0.4147	1.051	0.1146	-1.452
Kininogen-1 OS=Homo sapiens GN=KNG1 PE=1 SV=2	P01042	iASFSQNcDIYPGk	0.04508	1.396	-0.2139	-0.8011
Kininogen-1 OS=Homo sapiens GN=KNG1 PE=1 SV=2	P01042	iASFSQNcDIYPGkDFVQPPTk	-0.4101	1.304	0.5543	-0.8127
Kininogen-1 OS=Homo sapiens GN=KNG1 PE=1 SV=2	P01042	icVGcPR	-0.304	1.511	0.02193	-1.638
Kininogen-1 OS=Homo sapiens GN=KNG1 PE=1 SV=2	P01042	iTYSIVQTNcSk	-0.3554	1.217	-0.03376	-2.647
Kininogen-1 OS=Homo sapiens GN=KNG1 PE=1 SV=2	P01042	kLGQSLDcNAEVYVVPWEk	0.8509	-0.5127	0.3625	-0.06567
Kininogen-1 OS=Homo sapiens GN=KNG1 PE=1 SV=2	P01042	kLGQSLDcNAEVyVVPWEk	-0.5236	0.1356	1.221	-0.1976
Kininogen-1 OS=Homo sapiens GN=KNG1 PE=1 SV=2	P01042	lGQSLDcNAEVyVVPWEk	-0.395	0.9338	0.4617	-0.3514
Kininogen-1 OS=Homo sapiens GN=KNG1 PE=1 SV=2	P01042	lNAENNATFYFk	0.05854	1.419	-0.2478	-1.247
Kininogen-1 OS=Homo sapiens GN=KNG1 PE=1 SV=2	P01042	lNAENNATFyFk	0.1853	0.9044	0.3856	-0.8403
Kininogen-1 OS=Homo sapiens GN=KNG1 PE=1 SV=2	P01042	qVVAGLNFR	0.05018	1.067	0.1395	-0.6413
Kininogen-1 OS=Homo sapiens GN=KNG1 PE=1 SV=2	P01042	sLWNGDTGEcTDNAYIDIQLR	-0.1387	0.3283	-0.001415	0.4468
Kininogen-1 OS=Homo sapiens GN=KNG1 PE=1 SV=2	P01042	tVGSDTFYSFk	-0.1414	0.8985	-0.0566	-0.4056
Kininogen-1 OS=Homo sapiens GN=KNG1 PE=1 SV=2	P01042	tWQDcEYk	0.4443	0.946	-0.04196	-0.7133
Kininogen-1 OS=Homo sapiens GN=KNG1 PE=1 SV=2	P01042	tWQDcEYkDAAk	0.9071	0.147	0.5425	-0.9616
Kininogen-1 OS=Homo sapiens GN=KNG1 PE=1 SV=2	P01042	vQVVAGk	-0.1198	1.31	-0.02993	-1.424
Kininogen-1 OS=Homo sapiens GN=KNG1 PE=1 SV=2	P01042	yEIkEGDcPVQSGk	-0.2786	0.7051	0.8646	-1.351
Kininogen-1 OS=Homo sapiens GN=KNG1 PE=1 SV=2	P01042	yFIDFVAR	0.6235	1.537	0.7734	-2.299
Kininogen-1 OS=Homo sapiens GN=KNG1 PE=1 SV=2	P01042	yNSQNQSNNQFVLYR	-0.6257	1.095	0.7333	-0.9495
Polymeric immunoglobulin receptor OS=Homo sapiens GN=PIGR PE=1 SV=4	P01833	aDEGWYWcGVk	0.8265	-0.07814	0.06665	-0.006519
Polymeric immunoglobulin receptor OS=Homo sapiens GN=PIGR PE=1 SV=4	P01833	aFVNcDENSR	-0.3049	1.349	-0.02363	-0.5184
Polymeric immunoglobulin receptor OS=Homo sapiens GN=PIGR PE=1 SV=4	P01833	aNLTNFPENGTFVVNIAQLSQDDSGR	-0.09303	0.1228	-0.2856	1.065
Polymeric immunoglobulin receptor OS=Homo sapiens GN=PIGR PE=1 SV=4	P01833	aPAFEGR	-0.04685	1.622	-0.1605	-1.93
Polymeric immunoglobulin receptor OS=Homo sapiens GN=PIGR PE=1 SV=4	P01833	aSVDSGSSEEQGGSSR	Value Missing	0.7337	0.1428	-0.2701
Polymeric immunoglobulin receptor OS=Homo sapiens GN=PIGR PE=1 SV=4	P01833	cGLGINSR	0.8592	0.8812	0.12	-1.052
Polymeric immunoglobulin receptor OS=Homo sapiens GN=PIGR PE=1 SV=4	P01833	cPLLVDSEGWVk	1.333	0.7217	0.1988	-1.403
Polymeric immunoglobulin receptor OS=Homo sapiens GN=PIGR PE=1 SV=4	P01833	gGcITLISSEGYVSSk	-0.5515	0.761	0.01833	0.05165
Polymeric immunoglobulin receptor OS=Homo sapiens GN=PIGR PE=1 SV=4	P01833	gLSFDVSLEVSQGPGLLNDTk	0.2946	-0.02075	-1.486	0.5501
Polymeric immunoglobulin receptor OS=Homo sapiens GN=PIGR PE=1 SV=4	P01833	gSVTFHcALGPEVANVAk	0.01724	0.8903	0.5918	-0.7888
Polymeric immunoglobulin receptor OS=Homo sapiens GN=PIGR PE=1 SV=4	P01833	iIEGEPNLk	0.1654	1.806	-0.4309	-1.457
Polymeric immunoglobulin receptor OS=Homo sapiens GN=PIGR PE=1 SV=4	P01833	iLLNPQDk	-0.2127	1.663	-0.01056	-0.6889
Polymeric immunoglobulin receptor OS=Homo sapiens GN=PIGR PE=1 SV=4	P01833	lSDAGQYLcQAGDDSNSNk	-0.0516	1.533	-0.2411	-0.4316
Polymeric immunoglobulin receptor OS=Homo sapiens GN=PIGR PE=1 SV=4	P01833	lSDAGQYLcQAGDDSNSNkk	-0.451	1.836	0.2598	-0.9715
Polymeric immunoglobulin receptor OS=Homo sapiens GN=PIGR PE=1 SV=4	P01833	lSDAGQyLcQAGDDSNSNkk	0.01562	1.184	0.1244	-0.5156
Polymeric immunoglobulin receptor OS=Homo sapiens GN=PIGR PE=1 SV=4	P01833	nADLQVLkPEPELVYEDLR	-0.7851	1.78	-0.01488	-0.7186
Polymeric immunoglobulin receptor OS=Homo sapiens GN=PIGR PE=1 SV=4	P01833	nADLQVLkPEPELVyEDLR	-0.5283	1.115	0.2873	-0.06505
Polymeric immunoglobulin receptor OS=Homo sapiens GN=PIGR PE=1 SV=4	P01833	qGHFYGETAAVYVAVEER	-2.972	-1.663	-1.433	-0.7046
Polymeric immunoglobulin receptor OS=Homo sapiens GN=PIGR PE=1 SV=4	P01833	qGHFyGETAAVYVAVEER	0.6822	0.1576	-0.2053	-1.584
Polymeric immunoglobulin receptor OS=Homo sapiens GN=PIGR PE=1 SV=4	P01833	qGHFYGETAAVyVAVEER	0.1592	0.289	0.1581	-6.644
Polymeric immunoglobulin receptor OS=Homo sapiens GN=PIGR PE=1 SV=4	P01833	qSSGENcDVVVNTLGk	0.217	0.7688	0.2029	-0.3802
Polymeric immunoglobulin receptor OS=Homo sapiens GN=PIGR PE=1 SV=4	P01833	tVTINcPFk	-0.0619	1.657	-0.09741	-1.611
Polymeric immunoglobulin receptor OS=Homo sapiens GN=PIGR PE=1 SV=4	P01833	vLDSGFR	-0.2932	1.753	-0.07579	-1.411
Polymeric immunoglobulin receptor OS=Homo sapiens GN=PIGR PE=1 SV=4	P01833	vPcHFPck	0.6005	0.4414	0.6355	-1.941
Polymeric immunoglobulin receptor OS=Homo sapiens GN=PIGR PE=1 SV=4	P01833	vPGNVTAVLGETLk	0.328	0.9329	-0.6546	-6.644
Polymeric immunoglobulin receptor OS=Homo sapiens GN=PIGR PE=1 SV=4	P01833	vYTVDLGR	-0.1907	1.431	0.08383	-1.022
Polymeric immunoglobulin receptor OS=Homo sapiens GN=PIGR PE=1 SV=4	P01833	wNNTGcQALPSQDEGPSk	-0.11	1.124	0.08507	-0.2905
Prothrombin OS=Homo sapiens GN=F2 PE=1 SV=2	P00734	dkLAAcLEGNcAEGLGTNYR	-0.8135	0.6428	1.109	0.5371
Prothrombin OS=Homo sapiens GN=F2 PE=1 SV=2	P00734	eLLESYIDGR	0.01536	0.924	0.9461	0.8571
Prothrombin OS=Homo sapiens GN=F2 PE=1 SV=2	P00734	eTAASLLQAGYk	-0.1211	1.431	0.783	0.6383
Prothrombin OS=Homo sapiens GN=F2 PE=1 SV=2	P00734	lAAcLEGNcAEGLGTNYR	-0.544	0.5166	0.8781	0.8941
Prothrombin OS=Homo sapiens GN=F2 PE=1 SV=2	P00734	lAAcLEGNcAEGLGTNyR	0.1523	0.1441	1.419	1.016
Prothrombin OS=Homo sapiens GN=F2 PE=1 SV=2	P00734	nPDSSTTGPWcYTTDPTVR	0.1178	1.025	1.268	0.08618
Prothrombin OS=Homo sapiens GN=F2 PE=1 SV=2	P00734	nPDSSTTGPWcyTTDPTVR	0.3608	1.089	1.701	-0.4588
Prothrombin OS=Homo sapiens GN=F2 PE=1 SV=2	P00734	sEGSSVNLSPPLEQcVPDR	0.3782	0.6294	1.168	0.561
Prothrombin OS=Homo sapiens GN=F2 PE=1 SV=2	P00734	sGIEcQLWR	0.8892	0.2785	1.007	0.5561
Prothrombin OS=Homo sapiens GN=F2 PE=1 SV=2	P00734	sRYPHkPEINSTTHPGADLQENFcR	-0.008047	1.796	0.9648	0.08867
Prothrombin OS=Homo sapiens GN=F2 PE=1 SV=2	P00734	sRyPHkPEINSTTHPGADLQENFcR	0.2781	1.552	1.218	-0.2995
Prothrombin OS=Homo sapiens GN=F2 PE=1 SV=2	P00734	yPHkPEINSTTHPGADLQENFcR	-0.173	1.896	1.086	-0.08585
Prothrombin OS=Homo sapiens GN=F2 PE=1 SV=2	P00734	yPHkPEINSTTHPGADLQENFcR	0.0184	1.828	1.05	-0.1597
Prothrombin OS=Homo sapiens GN=F2 PE=1 SV=2	P00734	yTAcETAR	-0.6485	1.166	1.348	0.4918
Prothrombin OS=Homo sapiens GN=F2 PE=1 SV=2	P00734	yTAcETAR	-0.5354	0.9871	1.595	0.6846
Plasma serine protease inhibitor OS=Homo sapiens GN=SERPINA5 PE=1 SV=3	P05154	aVVEVDESGTR	-0.2069	0.6478	-0.377	-1.07
Plasma serine protease inhibitor OS=Homo sapiens GN=SERPINA5 PE=1 SV=3	P05154	dFTFDLYR	0.3465	1.419	-0.7697	-2.064
Plasma serine protease inhibitor OS=Homo sapiens GN=SERPINA5 PE=1 SV=3	P05154	dSAGAMk	0.3245	0.9574	-0.2097	-1.263
Plasma serine protease inhibitor OS=Homo sapiens GN=SERPINA5 PE=1 SV=3	P05154	eDQYHYLLDR	-0.5114	1.183	-0.7318	-0.419
Plasma serine protease inhibitor OS=Homo sapiens GN=SERPINA5 PE=1 SV=3	P05154	eDQyHYLLDR	0.2622	1.229	0.4807	-2.163
Plasma serine protease inhibitor OS=Homo sapiens GN=SERPINA5 PE=1 SV=3	P05154	fSIEGSYQLEk	-0.1132	0.9312	-0.8515	-2.856
Plasma serine protease inhibitor OS=Homo sapiens GN=SERPINA5 PE=1 SV=3	P05154	gFQQLLQELNQPR	0.2516	0.3069	-0.2076	-0.5419
Plasma serine protease inhibitor OS=Homo sapiens GN=SERPINA5 PE=1 SV=3	P05154	gTQEQDFYVTSETVVR	-1.378	0.5541	-1.268	-2.972
Plasma serine protease inhibitor OS=Homo sapiens GN=SERPINA5 PE=1 SV=3	P05154	qINDYVAk	0.3225	0.7534	-0.5955	-1.083
Plasma serine protease inhibitor OS=Homo sapiens GN=SERPINA5 PE=1 SV=3	P05154	qLELYLPk	-0.4018	1.128	No Values	-0.8698
Plasma serine protease inhibitor OS=Homo sapiens GN=SERPINA5 PE=1 SV=3	P05154	sSEkELHR	-0.1194	1.58	-0.2263	-1.426
Apolipoprotein D OS=Homo sapiens GN=APOD PE=1 SV=1	P05090	aDGTVNQIEGEATPVNLTEPAk	0.09683	0.8062	-0.4582	-0.2087
Apolipoprotein D OS=Homo sapiens GN=APOD PE=1 SV=1	P05090	aDGTVNQIEGEATPVNLTEPAkLEVk	0.8011	0.2536	-0.5496	-0.3404
Apolipoprotein D OS=Homo sapiens GN=APOD PE=1 SV=1	P05090	cIQANYSLMENGk	0.1658	-0.4848	-0.4778	0.9746
Apolipoprotein D OS=Homo sapiens GN=APOD PE=1 SV=1	P05090	cPNPPVQENFDVNk	-0.1479	0.9076	0.003655	-0.7549
Apolipoprotein D OS=Homo sapiens GN=APOD PE=1 SV=1	P05090	iPTTFENGR	-0.04877	0.8229	-0.2482	-1.328
Apolipoprotein D OS=Homo sapiens GN=APOD PE=1 SV=1	P05090	kMTVTDQVNcPk	0.1829	1.069	-0.005618	-1.068
Apolipoprotein D OS=Homo sapiens GN=APOD PE=1 SV=1	P05090	mTVTDQVNcPk	0.06005	1.415	0.1253	-1.403
Apolipoprotein D OS=Homo sapiens GN=APOD PE=1 SV=1	P05090	nILTSNNIDVk	-0.5001	1.141	-0.208	-1.28
Apolipoprotein D OS=Homo sapiens GN=APOD PE=1 SV=1	P05090	nILTSNNIDVkk	-0.6215	0.8613	0.6364	-1.033
Apolipoprotein D OS=Homo sapiens GN=APOD PE=1 SV=1	P05090	nPNLPPETVDSLk	-0.3841	1.373	-0.0212	-1.071
Apolipoprotein D OS=Homo sapiens GN=APOD PE=1 SV=1	P05090	vLNQELR	0.06097	0.7761	-0.1999	-2.971
Ig kappa chain C region OS=Homo sapiens GN=IGKC PE=1 SV=1	P01834	dSTYSLSSTLTLSk	0.4175	0.1971	-0.214	-0.472
Ig kappa chain C region OS=Homo sapiens GN=IGKC PE=1 SV=1	P01834	sGTASVVcLLNNFYPR	0.2431	-5.488	-0.116	-1.73
Ig kappa chain C region OS=Homo sapiens GN=IGKC PE=1 SV=1	P01834	tVAAPSVFIFPPSDEQLk	-0.6035	-0.4078	-0.08291	-0.2642
Ig kappa chain C region OS=Homo sapiens GN=IGKC PE=1 SV=1	P01834	vDNALQSGNSQESVTEQDSk	-0.2385	0.6019	0.2461	-0.5191
Ig kappa chain C region OS=Homo sapiens GN=IGKC PE=1 SV=1	P01834	vDNALQSGNSQESVTEQDSkDSTYSLSSTLTLSk	-0.4115	0.1264	0.9576	-0.582
Ig kappa chain C region OS=Homo sapiens GN=IGKC PE=1 SV=1	P01834	vDNALQSGNSQESVTEQDSkDSTySLSSTLTLSk	0.2685	0.1848	0.7913	-0.9655
Ig kappa chain C region OS=Homo sapiens GN=IGKC PE=1 SV=1	P01834	vYAcEVTHQGLSSPVTk	0.2412	0.07162	0.1933	-0.2486
Ig kappa chain C region OS=Homo sapiens GN=IGKC PE=1 SV=1	P01834	vyAcEVTHQGLSSPVTk	0.5178	-0.4039	0.2149	-0.1463
Alpha-1-acid glycoprotein 1 OS=Homo sapiens GN=ORM1 PE=1 SV=1	P02763	eQLGEFYEALDcLR	-5.397	0.1701	0.8427	2.306
Alpha-1-acid glycoprotein 1 OS=Homo sapiens GN=ORM1 PE=1 SV=1	P02763	eQLGEFyEALDcLR	-0.6498	0.4	1.862	2.936
Alpha-1-acid glycoprotein 1 OS=Homo sapiens GN=ORM1 PE=1 SV=1	P02763	nWGLSVYADkPETTk	0.8624	-0.423	1.969	3.057
Alpha-1-acid glycoprotein 1 OS=Homo sapiens GN=ORM1 PE=1 SV=1	P02763	qDQcIYNTTYLNVQR	-2.106	-0.05448	1.397	1.638
Alpha-1-acid glycoprotein 1 OS=Homo sapiens GN=ORM1 PE=1 SV=1	P02763	sDVVYTDWk	0.5933	0.01797	1.687	3.125
Alpha-1-acid glycoprotein 1 OS=Homo sapiens GN=ORM1 PE=1 SV=1	P02763	sDVVYTDWkk	0.5041	-1.394	3.019	3.425
Alpha-1-acid glycoprotein 1 OS=Homo sapiens GN=ORM1 PE=1 SV=1	P02763	tYMLAFDVNDEk	1.267	0.2458	1.308	2.665
Alpha-1-acid glycoprotein 1 OS=Homo sapiens GN=ORM1 PE=1 SV=1	P02763	yVGGQEHFAHLLILR	-4.629	0.6288	1.013	2.057
Cubilin OS=Homo sapiens GN=CUBN PE=1 SV=5	O60494	aVYQVAcGDELTGEGVIR	0.06202	0.6196	0.01833	-0.3805
Cubilin OS=Homo sapiens GN=CUBN PE=1 SV=5	O60494	cGGNYTDPEGELFLPELSGPFTHTR	0.2646	-0.3737	-0.005007	0.4009
Cubilin OS=Homo sapiens GN=CUBN PE=1 SV=5	O60494	cLYDYVk	-0.1159	1.915	-0.3867	-1.126
Cubilin OS=Homo sapiens GN=CUBN PE=1 SV=5	O60494	dFVEILDGGHEDAPLR	-0.1719	1.326	-1.224	No Values
Cubilin OS=Homo sapiens GN=CUBN PE=1 SV=5	O60494	dFVEIWDNHTSGNILGR	-0.3128	0.2885	0.1555	0.1556
Cubilin OS=Homo sapiens GN=CUBN PE=1 SV=5	O60494	dGDNNLAQQLAVLcGR	-0.9054	1.128	0.06448	-0.0006762
Cubilin OS=Homo sapiens GN=CUBN PE=1 SV=5	O60494	dGETLLGk	0.445	1.277	0.09778	-1.533
Cubilin OS=Homo sapiens GN=CUBN PE=1 SV=5	O60494	dGPLYQDPLLGk	0.2344	1.2	-0.3043	-1.631
Cubilin OS=Homo sapiens GN=CUBN PE=1 SV=5	O60494	dGVDSDAPILSk	0.1858	0.8622	0.1114	-1.09
Cubilin OS=Homo sapiens GN=CUBN PE=1 SV=5	O60494	eGNATGHLVGR	-0.1736	1.304	-0.3799	-0.7031
Cubilin OS=Homo sapiens GN=CUBN PE=1 SV=5	O60494	eIPGPIR	0.4697	1.449	-0.1487	-1.484
Cubilin OS=Homo sapiens GN=CUBN PE=1 SV=5	O60494	fDIEVTPNcTSNYLELR	-0.6039	0.4222	0.5033	-0.03496
Cubilin OS=Homo sapiens GN=CUBN PE=1 SV=5	O60494	fHADYAR	1.134	-0.4334	0.7922	-1.206
Cubilin OS=Homo sapiens GN=CUBN PE=1 SV=5	O60494	fkIDASVEk	0.8401	1.153	0.04399	-1.7
Cubilin OS=Homo sapiens GN=CUBN PE=1 SV=5	O60494	fkSDQIDTR	0.4334	1.795	0.05921	-1.954
Cubilin OS=Homo sapiens GN=CUBN PE=1 SV=5	O60494	fSDFDVVPSTScSHDYLAIYDGANTSDPLLGk	0.1995	1.275	-0.6759	-0.5184
Cubilin OS=Homo sapiens GN=CUBN PE=1 SV=5	O60494	fSDFDVVPSTScSHDYLAIyDGANTSDPLLGk	-0.1084	0.9424	-0.4138	-0.1335
Cubilin OS=Homo sapiens GN=CUBN PE=1 SV=5	O60494	fTSDSSVTR	0.189	1.506	-0.104	-1.609
Cubilin OS=Homo sapiens GN=CUBN PE=1 SV=5	O60494	gIITSPk	-0.2929	1.231	-0.4461	-2.155
Cubilin OS=Homo sapiens GN=CUBN PE=1 SV=5	O60494	iQLQFEDR	-0.1256	1.71	-0.6171	-0.6804
Cubilin OS=Homo sapiens GN=CUBN PE=1 SV=5	O60494	iTAPEGR	0.3758	1.523	0.187	-1.799
Cubilin OS=Homo sapiens GN=CUBN PE=1 SV=5	O60494	iYDGPSIHAR	0.2792	1.748	-0.3125	-1.409
Cubilin OS=Homo sapiens GN=CUBN PE=1 SV=5	O60494	lcSSVNVSNEIk	-0.09352	1.134	0.02984	-1.589
Cubilin OS=Homo sapiens GN=CUBN PE=1 SV=5	O60494	nDFLEVR	-0.6666	1.554	0.1715	-2.077
Cubilin OS=Homo sapiens GN=CUBN PE=1 SV=5	O60494	nGGSPESPIIGQYcGNSNPR	-1.305	0.9748	-0.184	-0.3919
Cubilin OS=Homo sapiens GN=CUBN PE=1 SV=5	O60494	nGSNSNSPLLGk	-0.3837	1.654	0.1454	-1.541
Cubilin OS=Homo sapiens GN=CUBN PE=1 SV=5	O60494	qAcGGHILTSSFDTVSSPR	0.1618	0.5391	-0.4281	0.0139
Cubilin OS=Homo sapiens GN=CUBN PE=1 SV=5	O60494	sAVTGScVNDGVHIIR	-0.3241	1.221	-0.1639	-0.5431
Cubilin OS=Homo sapiens GN=CUBN PE=1 SV=5	O60494	scGGYLHADR	-1.092	0.8755	1.159	-1.426
Cubilin OS=Homo sapiens GN=CUBN PE=1 SV=5	O60494	sDNSPTHVGFk	0.3713	1.353	-0.4174	-1.096
Cubilin OS=Homo sapiens GN=CUBN PE=1 SV=5	O60494	sNSPQLEk	-0.2554	1.886	0.05741	-2.602
Cubilin OS=Homo sapiens GN=CUBN PE=1 SV=5	O60494	sTGEYMFIR	-0.249	0.6773	0.2795	-0.4211
Cubilin OS=Homo sapiens GN=CUBN PE=1 SV=5	O60494	tcAYDSLVIR	0.2805	1.481	-0.0108	-1.53
Cubilin OS=Homo sapiens GN=CUBN PE=1 SV=5	O60494	tDPGSSIQLTIHDFDVEYHSR	0.3226	0.6638	-0.2886	-0.3445
Cubilin OS=Homo sapiens GN=CUBN PE=1 SV=5	O60494	tDSFQTAk	-0.09462	1.3	-0.05569	-2.621
Cubilin OS=Homo sapiens GN=CUBN PE=1 SV=5	O60494	vEHIGFHAk	0.2811	0.6602	0.2374	-0.8919
Cubilin OS=Homo sapiens GN=CUBN PE=1 SV=5	O60494	ycGNTIPDSIDTSSNTAVVR	-0.288	1.443	0.2913	-1.159
Cubilin OS=Homo sapiens GN=CUBN PE=1 SV=5	O60494	ycGVDLPPPGSTTSSk	0.2117	1.115	-0.09337	-0.8882
Cubilin OS=Homo sapiens GN=CUBN PE=1 SV=5	O60494	yDDcEGGSVAR	-0.2768	1.249	-0.1314	-0.505
Cubilin OS=Homo sapiens GN=CUBN PE=1 SV=5	O60494	ySIAQcGGR	-0.5649	1.115	0.01456	-0.7868
Cubilin OS=Homo sapiens GN=CUBN PE=1 SV=5	O60494	ySIAQcGGR	-0.7279	0.7249	0.739	-0.4492
Alpha-2-HS-glycoprotein OS=Homo sapiens GN=AHSG PE=1 SV=1	P02765	aALAAFNAQNNGSNFQLEEISR	0.3845	0.5266	0.9673	0.4986
Alpha-2-HS-glycoprotein OS=Homo sapiens GN=AHSG PE=1 SV=1	P02765	aQLVPLPPSTYVEFTVSGTDcVAk	-2.023	-0.1687	0.9765	0.7347
Alpha-2-HS-glycoprotein OS=Homo sapiens GN=AHSG PE=1 SV=1	P02765	cDSSPDSAEDVRk	0.5815	-1.318	0.5929	2.609
Alpha-2-HS-glycoprotein OS=Homo sapiens GN=AHSG PE=1 SV=1	P02765	cNLLAEk	-0.1909	-0.8671	1.69	1.828
Alpha-2-HS-glycoprotein OS=Homo sapiens GN=AHSG PE=1 SV=1	P02765	eHAVEGDcDFQLLk	-0.514	-0.8421	1.253	1.166
Alpha-2-HS-glycoprotein OS=Homo sapiens GN=AHSG PE=1 SV=1	P02765	hTLNQIDEVk	-0.07342	-0.2989	2.471	0.3612
Alpha-2-HS-glycoprotein OS=Homo sapiens GN=AHSG PE=1 SV=1	P02765	kVcQDcPLLAPLNDTR	-0.1841	-0.969	1.974	1.291
Alpha-2-HS-glycoprotein OS=Homo sapiens GN=AHSG PE=1 SV=1	P02765	qLkEHAVEGDcDFQLLk	-0.1504	-0.4311	1.909	1.188
Alpha-2-HS-glycoprotein OS=Homo sapiens GN=AHSG PE=1 SV=1	P02765	vcQDcPLLAPLNDTR	-0.08437	-0.5924	1.801	1.366
Alpha-1-antichymotrypsin OS=Homo sapiens GN=SERPINA3 PE=1 SV=2	P01011	aDLSGITGAR	0.09042	0.2607	1.378	-0.736
Alpha-1-antichymotrypsin OS=Homo sapiens GN=SERPINA3 PE=1 SV=2	P01011	aVLDVFEEGTEASAATAVk	-0.3992	-0.01073	0.7076	-1.171
Alpha-1-antichymotrypsin OS=Homo sapiens GN=SERPINA3 PE=1 SV=2	P01011	dEELScTVVELk	0.399	0.2525	0.9128	-0.5264
Alpha-1-antichymotrypsin OS=Homo sapiens GN=SERPINA3 PE=1 SV=2	P01011	eIGELYLPk	0.1552	0.1076	1.124	-0.6643
Alpha-1-antichymotrypsin OS=Homo sapiens GN=SERPINA3 PE=1 SV=2	P01011	eIGELyLPk	0.4328	-0.5864	1.109	0.07856
Alpha-1-antichymotrypsin OS=Homo sapiens GN=SERPINA3 PE=1 SV=2	P01011	eQLSLLDR	-0.2378	0.2359	1.561	-1.095
Alpha-1-antichymotrypsin OS=Homo sapiens GN=SERPINA3 PE=1 SV=2	P01011	eQLSLLDRFTEDAk	-0.4048	-1.308	2.776	-0.02877
Alpha-1-antichymotrypsin OS=Homo sapiens GN=SERPINA3 PE=1 SV=2	P01011	fTEDAkR	0.162	-0.03825	1.688	-0.7776
Alpha-1-antichymotrypsin OS=Homo sapiens GN=SERPINA3 PE=1 SV=2	P01011	iTLLSALVETR	0.4539	-0.6596	1.178	0.06213
Alpha-1-antichymotrypsin OS=Homo sapiens GN=SERPINA3 PE=1 SV=2	P01011	kLINDYVk	0.1084	0.1144	1.478	-0.6665
Alpha-1-antichymotrypsin OS=Homo sapiens GN=SERPINA3 PE=1 SV=2	P01011	lINDYVk	0.01459	0.3923	1.08	-0.3252
Alpha-1-antichymotrypsin OS=Homo sapiens GN=SERPINA3 PE=1 SV=2	P01011	lYGSEAFATDFQDSAAAk	-0.2659	0.05798	0.8771	-0.2262
Alpha-1-antichymotrypsin OS=Homo sapiens GN=SERPINA3 PE=1 SV=2	P01011	lYGSEAFATDFQDSAAAkk	-0.2761	0.1979	1.342	-0.2235
Alpha-1-antichymotrypsin OS=Homo sapiens GN=SERPINA3 PE=1 SV=2	P01011	nLAVSQVVHk	-0.2991	0.5544	1.334	-0.8314
Alpha-1-antichymotrypsin OS=Homo sapiens GN=SERPINA3 PE=1 SV=2	P01011	rLYGSEAFATDFQDSAAAk	0.1562	0.5925	0.3764	-0.0906
Ribonuclease pancreatic OS=Homo sapiens GN=RNASE1 PE=1 SV=4	P07998	ckPVNTFVHEPLVDVQNVcFQEk	0.6616	0.1788	1.299	1.191
Ribonuclease pancreatic OS=Homo sapiens GN=RNASE1 PE=1 SV=4	P07998	hIIVAcEGSPYVPVHFDASVEDST	0.3222	0.9391	0.7661	1.053
Ribonuclease pancreatic OS=Homo sapiens GN=RNASE1 PE=1 SV=4	P07998	nGQGNcYk	-1.043	1.804	2.159	-0.2747
Ribonuclease pancreatic OS=Homo sapiens GN=RNASE1 PE=1 SV=4	P07998	sNSSMHITDcR	0.1186	1.174	1.187	0.6499
Ribonuclease pancreatic OS=Homo sapiens GN=RNASE1 PE=1 SV=4	P07998	yPNcAYR	-0.2921	1.248	1.658	0.5577
Ribonuclease pancreatic OS=Homo sapiens GN=RNASE1 PE=1 SV=4	P07998	yPNcAYR	0.09174	1.042	1.561	0.5217
Fibronectin OS=Homo sapiens GN=FN1 PE=1 SV=4	P02751	aQITGYR	0.04427	1.081	0.8514	-1.372
Fibronectin OS=Homo sapiens GN=FN1 PE=1 SV=4	P02751	aTITGYR	0.05516	0.3247	0.787	-0.5649
Fibronectin OS=Homo sapiens GN=FN1 PE=1 SV=4	P02751	dAPIVNk	-0.03664	0.7664	0.8588	-0.9847
Fibronectin OS=Homo sapiens GN=FN1 PE=1 SV=4	P02751	dDkESVPISDTIIPAVPPPTDLR	-1.838	0.3093	-0.1035	0.3023
Fibronectin OS=Homo sapiens GN=FN1 PE=1 SV=4	P02751	dLQFVEVTDVk	0.2219	0.5319	0.4287	-0.7689
Fibronectin OS=Homo sapiens GN=FN1 PE=1 SV=4	P02751	dQcIVDDITYNVNDTFHk	-0.2286	1.248	-0.6041	0.164
Fibronectin OS=Homo sapiens GN=FN1 PE=1 SV=4	P02751	eATIPGHLNSYTIk	0.3682	-0.007787	0.413	-0.1694
Fibronectin OS=Homo sapiens GN=FN1 PE=1 SV=4	P02751	eESPLLIGQQSTVSDVPR	0.1524	0.404	-0.273	0.2326
Fibronectin OS=Homo sapiens GN=FN1 PE=1 SV=4	P02751	eSkPLTAQQTTk	-0.3796	0.9475	1.595	-3.489
Fibronectin OS=Homo sapiens GN=FN1 PE=1 SV=4	P02751	eSVPISDTIIPAVPPPTDLR	0.183	-0.8466	No Values	1.117
Fibronectin OS=Homo sapiens GN=FN1 PE=1 SV=4	P02751	gDSPASSkPISINYR	0.4312	0.4517	0.75	-1.029
Fibronectin OS=Homo sapiens GN=FN1 PE=1 SV=4	P02751	gLAFTDVDVDSIk	0.8839	-0.696	0.7415	-0.3908
Fibronectin OS=Homo sapiens GN=FN1 PE=1 SV=4	P02751	iTYGETGGNSPVQEFTVPGSk	0.4257	-0.03687	0.4639	-0.258
Fibronectin OS=Homo sapiens GN=FN1 PE=1 SV=4	P02751	lDAPTNLQFVNETDSTVLVR	-0.2708	0.4009	0.3831	-0.01337
Fibronectin OS=Homo sapiens GN=FN1 PE=1 SV=4	P02751	lGVRPSQGGEAPR	-0.3101	0.8297	0.7544	-0.593
Fibronectin OS=Homo sapiens GN=FN1 PE=1 SV=4	P02751	qYNVGPSVSk	0.6769	-0.07316	0.735	-0.7925
Fibronectin OS=Homo sapiens GN=FN1 PE=1 SV=4	P02751	sDTVPSPR	0.1496	0.7078	0.8173	-1.071
Fibronectin OS=Homo sapiens GN=FN1 PE=1 SV=4	P02751	sEPLIGR	0.7409	0.3095	0.169	-0.6155
Fibronectin OS=Homo sapiens GN=FN1 PE=1 SV=4	P02751	sSPVVIDASTAIDAPSNLR	0.2236	0.2724	0.08051	0.02739
Fibronectin OS=Homo sapiens GN=FN1 PE=1 SV=4	P02751	sTTPDITGyR	-0.1571	0.2705	0.5133	-0.02282
Fibronectin OS=Homo sapiens GN=FN1 PE=1 SV=4	P02751	sYTITGLQPGTDYk	0.4094	-0.04993	0.2851	-0.04067
Fibronectin OS=Homo sapiens GN=FN1 PE=1 SV=4	P02751	tFYScTTEGR	-0.2636	1.004	0.3997	-0.45
Fibronectin OS=Homo sapiens GN=FN1 PE=1 SV=4	P02751	vFAVSHGR	-0.403	1.234	-0.01842	-0.2974
Fibronectin OS=Homo sapiens GN=FN1 PE=1 SV=4	P02751	vGDTYERPk	0.8088	-0.1245	0.9156	-0.9959
Fibronectin OS=Homo sapiens GN=FN1 PE=1 SV=4	P02751	yEVSVYALk	0.5017	0.3216	0.2928	-0.5122
Fibronectin OS=Homo sapiens GN=FN1 PE=1 SV=4	P02751	yQcYcYGR	-0.205	0.419	0.9584	-0.5684
Clusterin OS=Homo sapiens GN=CLU PE=1 SV=1	P10909	aSSIIDELFQDR	-0.4352	1.423	0.08034	-0.4339
Clusterin OS=Homo sapiens GN=CLU PE=1 SV=1	P10909	eILSVDcSTNNPSQAk	-0.1566	0.4486	0.4814	-0.134
Clusterin OS=Homo sapiens GN=CLU PE=1 SV=1	P10909	eIQNAVNGVk	-0.004444	1.243	0.4752	-0.9905
Clusterin OS=Homo sapiens GN=CLU PE=1 SV=1	P10909	eLDESLQVAER	-0.3656	1.109	0.01947	-0.8877
Clusterin OS=Homo sapiens GN=CLU PE=1 SV=1	P10909	fMETVAEk	-0.07925	0.9529	0.5711	-0.8053
Clusterin OS=Homo sapiens GN=CLU PE=1 SV=1	P10909	iDSLLENDR	0.0986	1.701	0.1799	-1.433
Clusterin OS=Homo sapiens GN=CLU PE=1 SV=1	P10909	kTLLSNLEEAk	0.03432	1.021	-0.008147	-0.5102
Clusterin OS=Homo sapiens GN=CLU PE=1 SV=1	P10909	kTLLSNLEEAkk	0.6926	1.304	-0.1614	-1.196
Clusterin OS=Homo sapiens GN=CLU PE=1 SV=1	P10909	kYNELLk	-0.1304	1.209	0.408	-1.955
Clusterin OS=Homo sapiens GN=CLU PE=1 SV=1	P10909	lANLTQGEDQYYLR	-0.5449	1.039	0.3918	-0.5577
Clusterin OS=Homo sapiens GN=CLU PE=1 SV=1	P10909	rELDESLQVAER	-0.06991	0.5258	0.09431	0.1433
Clusterin OS=Homo sapiens GN=CLU PE=1 SV=1	P10909	sGSGLVGR	-0.03149	1.032	0.2843	-0.6592
Clusterin OS=Homo sapiens GN=CLU PE=1 SV=1	P10909	tLLSNLEEAk	0.2382	1.177	0.3116	-1.123
Clusterin OS=Homo sapiens GN=CLU PE=1 SV=1	P10909	tLLSNLEEAkk	0.4465	1.303	-0.05266	-1.065
Clusterin OS=Homo sapiens GN=CLU PE=1 SV=1	P10909	vTTVASHTSDSDVPSGVTEVVVk	-0.1079	1.049	0.001181	-0.8509
Low-density lipoprotein receptor-related protein 2 OS=Homo sapiens GN=LRP2 PE=1 SV=3	P98164	aNDSFGEASIIFSNGR	-0.6699	0.8308	0.481	-0.6184
Low-density lipoprotein receptor-related protein 2 OS=Homo sapiens GN=LRP2 PE=1 SV=3	P98164	aTLGGNFR	0.3516	1.498	-0.1295	-1.691
Low-density lipoprotein receptor-related protein 2 OS=Homo sapiens GN=LRP2 PE=1 SV=3	P98164	cTFGFQLDTDER	0.5012	0.3129	-0.6211	-0.1501
Low-density lipoprotein receptor-related protein 2 OS=Homo sapiens GN=LRP2 PE=1 SV=3	P98164	dcSDGSDELALcPQR	-0.4037	1.368	-0.3485	-0.5928
Low-density lipoprotein receptor-related protein 2 OS=Homo sapiens GN=LRP2 PE=1 SV=3	P98164	dDQPFLITVR	-0.2101	1.167	-0.5764	-0.5269
Low-density lipoprotein receptor-related protein 2 OS=Homo sapiens GN=LRP2 PE=1 SV=3	P98164	dLLIGDIHGR	-0.00326	1.248	-1.192	0.1618
Low-density lipoprotein receptor-related protein 2 OS=Homo sapiens GN=LRP2 PE=1 SV=3	P98164	dNGDEDGcESGPHDVHk	0.218	1.97	-0.1862	-1.978
Low-density lipoprotein receptor-related protein 2 OS=Homo sapiens GN=LRP2 PE=1 SV=3	P98164	dNNGGcEQVcVLSHR	-0.7014	0.6298	0.3764	-0.3357
Low-density lipoprotein receptor-related protein 2 OS=Homo sapiens GN=LRP2 PE=1 SV=3	P98164	dNVPNLR	0.07101	1.317	0.06127	-1.426
Low-density lipoprotein receptor-related protein 2 OS=Homo sapiens GN=LRP2 PE=1 SV=3	P98164	dVTIFDk	0.4508	1.333	-0.1681	-2.007
Low-density lipoprotein receptor-related protein 2 OS=Homo sapiens GN=LRP2 PE=1 SV=3	P98164	ecTESEFR	-0.1841	0.6499	0.05034	-0.4926
Low-density lipoprotein receptor-related protein 2 OS=Homo sapiens GN=LRP2 PE=1 SV=3	P98164	ePENTEPPTVIR	0.04749	0.9406	-0.5747	-0.606
Low-density lipoprotein receptor-related protein 2 OS=Homo sapiens GN=LRP2 PE=1 SV=3	P98164	fDYIETVTYDGIQR	-0.1742	1.316	-0.4751	-1.142
Low-density lipoprotein receptor-related protein 2 OS=Homo sapiens GN=LRP2 PE=1 SV=3	P98164	gFTcEcPDDFR	0.09493	0.744	-0.6161	-0.1935
Low-density lipoprotein receptor-related protein 2 OS=Homo sapiens GN=LRP2 PE=1 SV=3	P98164	gINTVVk	-0.01982	1.367	0.3878	-1.734
Low-density lipoprotein receptor-related protein 2 OS=Homo sapiens GN=LRP2 PE=1 SV=3	P98164	gLALDPR	-0.05925	1.279	0.4871	-1.723
Low-density lipoprotein receptor-related protein 2 OS=Homo sapiens GN=LRP2 PE=1 SV=3	P98164	hIVVDPk	-0.07648	0.8597	-0.7724	No Values
Low-density lipoprotein receptor-related protein 2 OS=Homo sapiens GN=LRP2 PE=1 SV=3	P98164	iEHSTFDGLDR	-0.3906	0.9433	0.1758	-0.7049
Low-density lipoprotein receptor-related protein 2 OS=Homo sapiens GN=LRP2 PE=1 SV=3	P98164	iFQASkEPENTEPPTVIR	-0.1526	0.8731	0.4841	-1.181
Low-density lipoprotein receptor-related protein 2 OS=Homo sapiens GN=LRP2 PE=1 SV=3	P98164	iLVESQNR	-0.1052	1.542	-0.02096	-1.315
Low-density lipoprotein receptor-related protein 2 OS=Homo sapiens GN=LRP2 PE=1 SV=3	P98164	iYLVETk	0.4572	0.3529	0.2132	-0.9997
Low-density lipoprotein receptor-related protein 2 OS=Homo sapiens GN=LRP2 PE=1 SV=3	P98164	nNLVQEVDLk	-0.39	0.815	0.2625	-0.6454
Low-density lipoprotein receptor-related protein 2 OS=Homo sapiens GN=LRP2 PE=1 SV=3	P98164	qPYATNPck	0.006963	1.052	-0.2002	-0.8334
Low-density lipoprotein receptor-related protein 2 OS=Homo sapiens GN=LRP2 PE=1 SV=3	P98164	sLHLDPENHSPPFQTINVER	-0.006119	0.4322	-0.1248	-0.2584
Low-density lipoprotein receptor-related protein 2 OS=Homo sapiens GN=LRP2 PE=1 SV=3	P98164	sTLTGVDR	0.5403	1.429	-0.129	-1.813
Low-density lipoprotein receptor-related protein 2 OS=Homo sapiens GN=LRP2 PE=1 SV=3	P98164	sVIISTk	0.02598	1.172	0.3962	-1.555
Low-density lipoprotein receptor-related protein 2 OS=Homo sapiens GN=LRP2 PE=1 SV=3	P98164	sVPNLck	-0.3277	-1.312	1.013	0.6505
Low-density lipoprotein receptor-related protein 2 OS=Homo sapiens GN=LRP2 PE=1 SV=3	P98164	tDNDGLGFR	0.3397	1.844	-0.2044	-1.928
Low-density lipoprotein receptor-related protein 2 OS=Homo sapiens GN=LRP2 PE=1 SV=3	P98164	tLFTGNLEHLEcVTLDIEEQk	-0.1233	0.6962	-0.3591	-1.276
Low-density lipoprotein receptor-related protein 2 OS=Homo sapiens GN=LRP2 PE=1 SV=3	P98164	tQSIEVLTLHGDIR	-0.1155	0.6006	0.03142	-0.493
Low-density lipoprotein receptor-related protein 2 OS=Homo sapiens GN=LRP2 PE=1 SV=3	P98164	tVLVSEGIVTPR	0.1017	0.662	-0.639	-0.004605
Low-density lipoprotein receptor-related protein 2 OS=Homo sapiens GN=LRP2 PE=1 SV=3	P98164	vcDGILDcPGREDENNTSTGk	0.3091	1.795	-0.237	-1.887
Mannan-binding lectin serine protease 2 OS=Homo sapiens GN=MASP2 PE=1 SV=4	O00187	aGYVLHR	0.03532	0.3813	-0.3675	-2.227
Mannan-binding lectin serine protease 2 OS=Homo sapiens GN=MASP2 PE=1 SV=4	O00187	dTFYSLGSSLDITFR	0.124	-0.01604	-0.6892	-0.2986
Mannan-binding lectin serine protease 2 OS=Homo sapiens GN=MASP2 PE=1 SV=4	O00187	lASPGFPGEYANDQER	-0.1954	0.08289	-0.643	-0.0477
Mannan-binding lectin serine protease 2 OS=Homo sapiens GN=MASP2 PE=1 SV=4	O00187	lASPGFPGEyANDQER	0.672	-0.1245	-0.3406	-1.087
Mannan-binding lectin serine protease 2 OS=Homo sapiens GN=MASP2 PE=1 SV=4	O00187	lASPGFPGEYANDQERR	0.09322	0.2226	0.4029	-1.637
Mannan-binding lectin serine protease 2 OS=Homo sapiens GN=MASP2 PE=1 SV=4	O00187	vLATLcGQESTDTER	-0.1196	0.1259	-0.4361	-0.8076
Mannan-binding lectin serine protease 2 OS=Homo sapiens GN=MASP2 PE=1 SV=4	O00187	vLATLcGQESTDTERAPGk	0.1366	-0.1474	0.1933	-1.088
Ig gamma-1 chain C region OS=Homo sapiens GN=IGHG1 PE=1 SV=1	P01857	ePQVYTLPPSRDELTk	0.2444	1.599	2.168	0.3672
Ig gamma-1 chain C region OS=Homo sapiens GN=IGHG1 PE=1 SV=1	P01857	fNWyVDGVEVHNAk	0.254	1.772	1.75	0.668
Ig gamma-1 chain C region OS=Homo sapiens GN=IGHG1 PE=1 SV=1	P01857	gPSVFPLAPSSk	-3.98	1.749	1.345	0.3212
Ig gamma-1 chain C region OS=Homo sapiens GN=IGHG1 PE=1 SV=1	P01857	tPEVTcVVVDVSHEDPEVk	0.374	1.749	1.111	0.9386
Proactivator polypeptide OS=Homo sapiens GN=PSAP PE=1 SV=2	P07602	dGGFcEVck	0.6247	2.245	0.9709	0.5774
Proactivator polypeptide OS=Homo sapiens GN=PSAP PE=1 SV=2	P07602	dNATEEEILVYLEk	0.2974	1.427	1.728	0.9912
Proactivator polypeptide OS=Homo sapiens GN=PSAP PE=1 SV=2	P07602	dVVTAAGDMLkDNATEEEILVYLEk	1.125	0.6606	0.5865	2.053
Proactivator polypeptide OS=Homo sapiens GN=PSAP PE=1 SV=2	P07602	eIcALVGFcDEVk	0.4625	1.111	0.9515	1.187
Proactivator polypeptide OS=Homo sapiens GN=PSAP PE=1 SV=2	P07602	eILDAFDk	0.006632	1.146	1.208	2.137
Proactivator polypeptide OS=Homo sapiens GN=PSAP PE=1 SV=2	P07602	eIVDSYLPVILDIIk	-0.602	1.236	1.661	1.163
Proactivator polypeptide OS=Homo sapiens GN=PSAP PE=1 SV=2	P07602	gcSFLPDPYQk	0.196	1.974	1.798	0.4616
Proactivator polypeptide OS=Homo sapiens GN=PSAP PE=1 SV=2	P07602	lGPGMADIck	0.3127	1.605	1.346	1.1
Proactivator polypeptide OS=Homo sapiens GN=PSAP PE=1 SV=2	P07602	lIDNNkTEkEILDAFDk	-0.3669	0.5	2.18	2.113
Proactivator polypeptide OS=Homo sapiens GN=PSAP PE=1 SV=2	P07602	nLEkNSTkQEILAALEk	0.2021	1.157	3.127	-0.06066
Proactivator polypeptide OS=Homo sapiens GN=PSAP PE=1 SV=2	P07602	nSTkQEILAALEk	0.3695	1.788	1.843	0.4248
Proactivator polypeptide OS=Homo sapiens GN=PSAP PE=1 SV=2	P07602	qEILAALEk	0.9519	1.801	0.76	0.8169
Proactivator polypeptide OS=Homo sapiens GN=PSAP PE=1 SV=2	P07602	sDVYcEVcEFLVk	-0.6766	0.9626	1.149	1.864
Proactivator polypeptide OS=Homo sapiens GN=PSAP PE=1 SV=2	P07602	sLPcDIck	0.3394	1.949	1.737	0.5071
Proactivator polypeptide OS=Homo sapiens GN=PSAP PE=1 SV=2	P07602	tNSTFVQALVEHVk	-0.08309	2.02	1.44	1.057
Proactivator polypeptide OS=Homo sapiens GN=PSAP PE=1 SV=2	P07602	tNSTFVQALVEHVkEEcDR	-5.084	1.612	1.909	0.3624
Lysosome-associated membrane glycoprotein 2 OS=Homo sapiens GN=LAMP2 PE=1 SV=2	P13473	cNSLSTLEk	0.8739	0.6345	0.1279	-1.203
Lysosome-associated membrane glycoprotein 2 OS=Homo sapiens GN=LAMP2 PE=1 SV=2	P13473	gILTVDELLAIR	0.1099	0.1717	0.05122	-5.739
Lysosome-associated membrane glycoprotein 2 OS=Homo sapiens GN=LAMP2 PE=1 SV=2	P13473	iPLNDLFR	0.2391	0.8249	-0.3047	-0.3155
Lysosome-associated membrane glycoprotein 2 OS=Homo sapiens GN=LAMP2 PE=1 SV=2	P13473	tVTISDHGTVTYNGSIcGDDQNGPk	-2.761	0.4576	-0.2624	-1.755
Lysosome-associated membrane glycoprotein 2 OS=Homo sapiens GN=LAMP2 PE=1 SV=2	P13473	tVTISDHGTVTyNGSIcGDDQNGPk	-0.4101	0.5774	0.2052	-2.78
Lysosome-associated membrane glycoprotein 2 OS=Homo sapiens GN=LAMP2 PE=1 SV=2	P13473	vQPFNVTQGk	-0.4963	1.512	0.4218	-2.007
Basement membrane-specific heparan sulfate proteoglycan core protein OS=Homo sapiens GN=HSPG2 PE=1 SV=4	P98160	aLEVEEcR	-0.4534	0.9265	-0.03515	-0.179
Basement membrane-specific heparan sulfate proteoglycan core protein OS=Homo sapiens GN=HSPG2 PE=1 SV=4	P98160	aQAGANTRPcPS	0.7571	0.3786	0.3364	-1.277
Basement membrane-specific heparan sulfate proteoglycan core protein OS=Homo sapiens GN=HSPG2 PE=1 SV=4	P98160	aVTLEcVSAGEPR	-0.01304	0.2129	0.02653	0.03257
Basement membrane-specific heparan sulfate proteoglycan core protein OS=Homo sapiens GN=HSPG2 PE=1 SV=4	P98160	eVSEAVVDTLESEYLk	-0.7288	0.8668	-3.294	0.06474
Basement membrane-specific heparan sulfate proteoglycan core protein OS=Homo sapiens GN=HSPG2 PE=1 SV=4	P98160	gSIQVDGEELVSGR	-0.165	-0.3046	0.1633	-0.8894
Basement membrane-specific heparan sulfate proteoglycan core protein OS=Homo sapiens GN=HSPG2 PE=1 SV=4	P98160	nELLHFER	-1.429	0.4591	1.616	-1.133
Basement membrane-specific heparan sulfate proteoglycan core protein OS=Homo sapiens GN=HSPG2 PE=1 SV=4	P98160	sAEPLALGR	0.5253	-0.1206	-0.5904	0.4447
Basement membrane-specific heparan sulfate proteoglycan core protein OS=Homo sapiens GN=HSPG2 PE=1 SV=4	P98160	sIEYSPQLEDAGSR	-0.4271	1.605	0.4336	-1.353
Basement membrane-specific heparan sulfate proteoglycan core protein OS=Homo sapiens GN=HSPG2 PE=1 SV=4	P98160	sLPEVPETIELEVR	1.187	0.2699	-0.571	-1.083
Basement membrane-specific heparan sulfate proteoglycan core protein OS=Homo sapiens GN=HSPG2 PE=1 SV=4	P98160	sPGPNVAVNAk	0.6906	-0.0109	-0.1505	-0.2702
Basement membrane-specific heparan sulfate proteoglycan core protein OS=Homo sapiens GN=HSPG2 PE=1 SV=4	P98160	sPVISIDPPSSTVQQGQDASFk	0.1199	0.6278	-0.5716	0.08289
Basement membrane-specific heparan sulfate proteoglycan core protein OS=Homo sapiens GN=HSPG2 PE=1 SV=4	P98160	tPSGLYLGTcER	-0.03091	0.5808	-0.09093	-0.2
Basement membrane-specific heparan sulfate proteoglycan core protein OS=Homo sapiens GN=HSPG2 PE=1 SV=4	P98160	vAAYGGk	0.6575	1.159	0.2723	-1.83
Basement membrane-specific heparan sulfate proteoglycan core protein OS=Homo sapiens GN=HSPG2 PE=1 SV=4	P98160	vGSSLPGR	-0.7311	0.2504	0.8689	-0.1036
Basement membrane-specific heparan sulfate proteoglycan core protein OS=Homo sapiens GN=HSPG2 PE=1 SV=4	P98160	vTSYGGELR	-0.2559	0.9462	0.8214	-1.253
Collagen alpha-1(VI) chain OS=Homo sapiens GN=COL6A1 PE=1 SV=3	P12109	aVQEAQR	-0.7182	2.57	0.35	-0.56
Collagen alpha-1(VI) chain OS=Homo sapiens GN=COL6A1 PE=1 SV=3	P12109	dQLLPPSPNNR	-0.1335	1.677	0.6214	-0.3779
Collagen alpha-1(VI) chain OS=Homo sapiens GN=COL6A1 PE=1 SV=3	P12109	eNYAELLEDAFLk	-0.6646	1.708	-0.4664	-1.686
Collagen alpha-1(VI) chain OS=Homo sapiens GN=COL6A1 PE=1 SV=3	P12109	eNyAELLEDAFLk	-0.164	0.4751	0.3443	1.135
Collagen alpha-1(VI) chain OS=Homo sapiens GN=COL6A1 PE=1 SV=3	P12109	gDPGFEGER	0.5022	1.653	0.6333	-1.003
Collagen alpha-1(VI) chain OS=Homo sapiens GN=COL6A1 PE=1 SV=3	P12109	gTYTDcAIk	0.6205	2.631	0.5063	-1.967
Collagen alpha-1(VI) chain OS=Homo sapiens GN=COL6A1 PE=1 SV=3	P12109	gVFHQTVSR	-0.473	1.393	0.7894	-0.3173
Collagen alpha-1(VI) chain OS=Homo sapiens GN=COL6A1 PE=1 SV=3	P12109	nFTAADWGQSR	0.7803	0.5262	0.587	-0.1026
Collagen alpha-1(VI) chain OS=Homo sapiens GN=COL6A1 PE=1 SV=3	P12109	nNVEQVccSFEcQPAR	-0.1776	1.249	0.756	-0.1578
Collagen alpha-1(VI) chain OS=Homo sapiens GN=COL6A1 PE=1 SV=3	P12109	nVTAQIcIDkk	-0.1163	1.639	0.6401	-0.3721
Collagen alpha-1(VI) chain OS=Homo sapiens GN=COL6A1 PE=1 SV=3	P12109	qVNEPHIR	-0.4725	1.325	0.4909	No Values
Collagen alpha-1(VI) chain OS=Homo sapiens GN=COL6A1 PE=1 SV=3	P12109	sSVDAVk	0.1606	1.718	0.1751	-0.8551
Collagen alpha-1(VI) chain OS=Homo sapiens GN=COL6A1 PE=1 SV=3	P12109	tAEYDVAYGESHLFR	-0.1669	1.468	0.2176	0.05484
Collagen alpha-1(VI) chain OS=Homo sapiens GN=COL6A1 PE=1 SV=3	P12109	tAEYDVAyGESHLFR	0.4842	1.042	-0.3571	0.6217
Collagen alpha-1(VI) chain OS=Homo sapiens GN=COL6A1 PE=1 SV=3	P12109	tDPAHDVR	-0.1435	1.612	0.3839	-1.095
Collagen alpha-1(VI) chain OS=Homo sapiens GN=COL6A1 PE=1 SV=3	P12109	vAVVQYSGTGQQRPER	-0.5254	2.249	0.9619	-0.9342
Sortilin-related receptor OS=Homo sapiens GN=SORL1 PE=1 SV=2	Q92673	aADLLLHSk	0.3215	1.096	-0.1229	-1.85
Sortilin-related receptor OS=Homo sapiens GN=SORL1 PE=1 SV=2	Q92673	eNQEVILEEVR	-0.5543	0.7882	-0.2977	-0.4909
Sortilin-related receptor OS=Homo sapiens GN=SORL1 PE=1 SV=2	Q92673	sVITFDk	0.27	0.8411	-1.527	-0.1385
Complement C3 OS=Homo sapiens GN=C3 PE=1 SV=2	P01024	acEPGVDYVYk	0.1717	1.893	1.553	0.5111
Complement C3 OS=Homo sapiens GN=C3 PE=1 SV=2	P01024	aDIGcTPGSGk	0.3962	1.856	1.91	-0.03275
Complement C3 OS=Homo sapiens GN=C3 PE=1 SV=2	P01024	aEDLVGk	0.3266	1.875	1.667	0.2719
Complement C3 OS=Homo sapiens GN=C3 PE=1 SV=2	P01024	aYYENSPQQVFSTEFEVk	0.393	1.786	1.567	0.3043
Complement C3 OS=Homo sapiens GN=C3 PE=1 SV=2	P01024	dIcEEQVNSLPGSITk	0.4322	2.084	1.495	0.1182
Complement C3 OS=Homo sapiens GN=C3 PE=1 SV=2	P01024	dScVGSLVVk	0.2893	1.972	1.717	0.09909
Complement C3 OS=Homo sapiens GN=C3 PE=1 SV=2	P01024	eALkLEEk	0.2607	1.522	1.748	0.5982
Complement C3 OS=Homo sapiens GN=C3 PE=1 SV=2	P01024	eYVLPSFEVIVEPTEk	0.4047	1.829	1.537	0.4225
Complement C3 OS=Homo sapiens GN=C3 PE=1 SV=2	P01024	gYTQQLAFR	0.4214	1.645	1.713	0.3495
Complement C3 OS=Homo sapiens GN=C3 PE=1 SV=2	P01024	hQQTVTIPPk	0.1634	1.868	1.518	0.4971
Complement C3 OS=Homo sapiens GN=C3 PE=1 SV=2	P01024	iPIEDGSGEVVLSR	-0.3655	1.782	1.55	1.167
Complement C3 OS=Homo sapiens GN=C3 PE=1 SV=2	P01024	kQELSEAEQATR	-1.133	2.751	2.555	-0.04434
Complement C3 OS=Homo sapiens GN=C3 PE=1 SV=2	P01024	kVLLDGVQNPR	0.2729	3.076	2.858	-2.078
Complement C3 OS=Homo sapiens GN=C3 PE=1 SV=2	P01024	lVLSSEk	-0.267	0.8476	1.754	1.827
Complement C3 OS=Homo sapiens GN=C3 PE=1 SV=2	P01024	nEQVEIR	-0.5489	2.109	1.966	-0.2344
Complement C3 OS=Homo sapiens GN=C3 PE=1 SV=2	P01024	rIPIEDGSGEVVLSR	0.6571	2.239	0.722	0.5108
Complement C3 OS=Homo sapiens GN=C3 PE=1 SV=2	P01024	rQGALELIk	0.001559	1.782	1.991	0.3545
Complement C3 OS=Homo sapiens GN=C3 PE=1 SV=2	P01024	sDDkVTLEER	-0.1529	1.823	1.476	0.8856
Complement C3 OS=Homo sapiens GN=C3 PE=1 SV=2	P01024	sGSDEVQVGQQR	-1.328	2.438	1.987	No Values
Complement C3 OS=Homo sapiens GN=C3 PE=1 SV=2	P01024	tGLQEVEVk	0.1162	1.48	2.062	0.4707
Complement C3 OS=Homo sapiens GN=C3 PE=1 SV=2	P01024	vLLDGVQNPR	0.1528	1.922	1.613	0.4416
Complement C3 OS=Homo sapiens GN=C3 PE=1 SV=2	P01024	vPVAVQGEDTVQSLTQGDGVAk	-0.02176	1.861	1.326	0.9637
Complement C3 OS=Homo sapiens GN=C3 PE=1 SV=2	P01024	vTIkPAPETEk	0.06374	2.192	1.453	0.4813
Complement C3 OS=Homo sapiens GN=C3 PE=1 SV=2	P01024	vVPEGIR	-0.6705	2.034	1.495	1.27
Complement C3 OS=Homo sapiens GN=C3 PE=1 SV=2	P01024	vYAYYNLEEScTR	0.7182	1.372	1.236	0.8087
Prostatic acid phosphatase OS=Homo sapiens GN=ACPP PE=1 SV=3	P15309	aTQIPSYk	0.01085	1.389	-1.004	-1.526
Prostatic acid phosphatase OS=Homo sapiens GN=ACPP PE=1 SV=3	P15309	dFIATLGk	-0.1509	1.845	-0.789	-2.234
Prostatic acid phosphatase OS=Homo sapiens GN=ACPP PE=1 SV=3	P15309	fLNESYkHEQVYIR	0.4448	1.445	-1.504	-1.28
Prostatic acid phosphatase OS=Homo sapiens GN=ACPP PE=1 SV=3	P15309	fQELESETLk	-0.3235	1.135	-1.303	-1.128
Prostatic acid phosphatase OS=Homo sapiens GN=ACPP PE=1 SV=3	P15309	fQELESETLkSEEFQk	-0.4829	0.9845	-1.117	-1.383
Prostatic acid phosphatase OS=Homo sapiens GN=ACPP PE=1 SV=3	P15309	hGDRSPIDTFPTDPIk	0.1188	1.258	-0.2945	-1.676
Prostatic acid phosphatase OS=Homo sapiens GN=ACPP PE=1 SV=3	P15309	kFLNESYkHEQVYIR	0.2193	1.101	-1.199	-0.7155
Prostatic acid phosphatase OS=Homo sapiens GN=ACPP PE=1 SV=3	P15309	nETQHEPYPLMLPGcSPScPLER	-0.2436	0.1463	-0.5097	0.01314
Prostatic acid phosphatase OS=Homo sapiens GN=ACPP PE=1 SV=3	P15309	rATQIPSYk	0.2416	1.141	-0.9407	-1.036
Prostatic acid phosphatase OS=Homo sapiens GN=ACPP PE=1 SV=3	P15309	sPIDTFPTDPIk	0.1768	1.034	-1.042	-1.319
Attractin OS=Homo sapiens GN=ATRN PE=1 SV=2	O75882	aATcINPLNGSVcERPANHSAk	-0.1322	1.215	-0.7187	-1.666
Attractin OS=Homo sapiens GN=ATRN PE=1 SV=2	O75882	cENLTTGk	0.8539	0.4156	-0.8807	-1.169
Attractin OS=Homo sapiens GN=ATRN PE=1 SV=2	O75882	cIEGSYk	1.431	1.401	-1.01	-2.602
Attractin OS=Homo sapiens GN=ATRN PE=1 SV=2	O75882	cINQSIcEk	0.7492	1.445	-1.463	-1.512
Attractin OS=Homo sapiens GN=ATRN PE=1 SV=2	O75882	cTWLIEGQPNR	-0.338	0.3052	-0.6088	-0.139
Attractin OS=Homo sapiens GN=ATRN PE=1 SV=2	O75882	dLDMFINASk	0.2392	0.08387	-1.001	-0.1029
Attractin OS=Homo sapiens GN=ATRN PE=1 SV=2	O75882	dSFSNEk	0.01223	1.589	-0.7664	-1.976
Attractin OS=Homo sapiens GN=ATRN PE=1 SV=2	O75882	ecDRPcVNGGR	-1.311	1.982	0.115	-1.566
Attractin OS=Homo sapiens GN=ATRN PE=1 SV=2	O75882	eEYSNLk	-0.5067	1.557	-1.128	-1.232
Attractin OS=Homo sapiens GN=ATRN PE=1 SV=2	O75882	eEYSNLkLPR	-0.1345	0.3734	0.05631	-1.076
Attractin OS=Homo sapiens GN=ATRN PE=1 SV=2	O75882	eNYDNAk	-0.2812	1.896	-0.2599	-2.135
Attractin OS=Homo sapiens GN=ATRN PE=1 SV=2	O75882	eQYAVVGHSAHIVTLk	-0.1426	1.489	-0.6191	-1.508
Attractin OS=Homo sapiens GN=ATRN PE=1 SV=2	O75882	gDEcQLcEVENR	-0.03097	1.471	-1.645	-0.9597
Attractin OS=Homo sapiens GN=ATRN PE=1 SV=2	O75882	gVkGDEcQLcEVENR	-0.4736	1.023	-0.8511	-0.5258
Attractin OS=Homo sapiens GN=ATRN PE=1 SV=2	O75882	hcETcISGFYGDPTNGGk	-0.1107	1.031	-0.7472	-0.9248
Attractin OS=Homo sapiens GN=ATRN PE=1 SV=2	O75882	iDSTGNVTNELR	0.02168	0.8256	-0.3821	-1.332
Attractin OS=Homo sapiens GN=ATRN PE=1 SV=2	O75882	lADDLYR	0.3476	1.517	-1.46	-1.76
Attractin OS=Homo sapiens GN=ATRN PE=1 SV=2	O75882	lkSEcFSk	0.698	1.948	-0.573	-2.854
Attractin OS=Homo sapiens GN=ATRN PE=1 SV=2	O75882	lTGSSGFVTDGPGNYk	-0.3622	0.8355	-0.09365	-1.267
Attractin OS=Homo sapiens GN=ATRN PE=1 SV=2	O75882	nHScSEGQISIFR	-0.3788	0.6826	-0.5215	-0.563
Attractin OS=Homo sapiens GN=ATRN PE=1 SV=2	O75882	sEAAcLAAGPGIR	-0.02355	0.9732	-0.9683	-0.9635
Attractin OS=Homo sapiens GN=ATRN PE=1 SV=2	O75882	sVNNVVVR	-0.2131	1.221	-1.269	-0.7573
Attractin OS=Homo sapiens GN=ATRN PE=1 SV=2	O75882	yQGNPLR	-0.4079	1.568	-0.5055	-2.022
Endothelial protein C receptor OS=Homo sapiens GN=PROCR PE=1 SV=1	Q9UNN8	cFLGcELPPEGSR	0.1847	0.5063	0.3695	0.03198
Endothelial protein C receptor OS=Homo sapiens GN=PROCR PE=1 SV=1	Q9UNN8	eFLEDTcVQYVQk	-0.3849	1.069	0.1179	-0.4146
Desmoplakin OS=Homo sapiens GN=DSP PE=1 SV=3	P15924	qDSLESMk	0.0759	-0.5074	2.663	-0.1126
Desmoplakin OS=Homo sapiens GN=DSP PE=1 SV=3	P15924	rRQDSLESMk	-0.1336	No Values	No Values	1.193
Antithrombin-III OS=Homo sapiens GN=SERPINC1 PE=1 SV=1	P01008	aFLEVNEEGSEAAASTAVVIAGR	-0.3937	0.3993	0.8132	1
Antithrombin-III OS=Homo sapiens GN=SERPINC1 PE=1 SV=1	P01008	aTEDEGSEQkIPEATNR	-0.8442	0.9975	2.13	0.642
Antithrombin-III OS=Homo sapiens GN=SERPINC1 PE=1 SV=1	P01008	eQLQDMGLVDLFSPEk	0.3867	0.8271	1.094	0.618
Antithrombin-III OS=Homo sapiens GN=SERPINC1 PE=1 SV=1	P01008	fDTISEk	0.08638	0.6906	1.588	0.5141
Antithrombin-III OS=Homo sapiens GN=SERPINC1 PE=1 SV=1	P01008	fSPENTR	0.1536	1.378	1.685	-0.2845
Antithrombin-III OS=Homo sapiens GN=SERPINC1 PE=1 SV=1	P01008	iEDGFSLk	0.4275	0.8369	1.185	0.4669
Antithrombin-III OS=Homo sapiens GN=SERPINC1 PE=1 SV=1	P01008	iPEATNR	-0.6722	0.74	1.124	1.733
Antithrombin-III OS=Homo sapiens GN=SERPINC1 PE=1 SV=1	P01008	skFSPENTR	0.6853	0.4064	1.691	0.1426
Antithrombin-III OS=Homo sapiens GN=SERPINC1 PE=1 SV=1	P01008	skLPGIVAEGR	0.2051	1.142	1.014	0.4871
Antithrombin-III OS=Homo sapiens GN=SERPINC1 PE=1 SV=1	P01008	vANPcVk	-0.2374	1.039	2.011	0.1131
Vasorin OS=Homo sapiens GN=VASN PE=1 SV=1	Q6EMK4	eSHVTLASPEETR	-0.009239	1.055	0.3474	0.0008268
Vasorin OS=Homo sapiens GN=VASN PE=1 SV=1	Q6EMK4	hIQPGAFDTLDR	-0.5003	1.909	0.5312	-0.7888
Vasorin OS=Homo sapiens GN=VASN PE=1 SV=1	Q6EMK4	lHEITNETFR	1.07	-1.323	1.269	0.4636
Vasorin OS=Homo sapiens GN=VASN PE=1 SV=1	Q6EMK4	lQDNELR	-0.1255	1.795	0.2682	-0.6323
Vasorin OS=Homo sapiens GN=VASN PE=1 SV=1	Q6EMK4	nLHDLDVSDNQLER	-0.2459	2.028	0.7857	-1.089
Vasorin OS=Homo sapiens GN=VASN PE=1 SV=1	Q6EMK4	nLSGPDkR	-0.3446	1.486	1.301	-0.963
Vasorin OS=Homo sapiens GN=VASN PE=1 SV=1	Q6EMK4	qGTTVPR	0.4215	0.7798	-0.09192	No Values
Desmocollin-2 OS=Homo sapiens GN=DSC2 PE=1 SV=1	Q02487	aYDPETR	0.1233	0.6882	1.452	0.1362
Desmocollin-2 OS=Homo sapiens GN=DSC2 PE=1 SV=1	Q02487	dTGNLYcTRPVDR	-0.4627	0.3178	2.193	0.3517
Desmocollin-2 OS=Homo sapiens GN=DSC2 PE=1 SV=1	Q02487	eAETIkNGIYNITVLASDQGGR	0.2587	0.2942	1.322	0.4413
Desmocollin-2 OS=Homo sapiens GN=DSC2 PE=1 SV=1	Q02487	gPGVDQEPR	0.945	1.117	1.611	-1.274
Desmocollin-2 OS=Homo sapiens GN=DSC2 PE=1 SV=1	Q02487	iEDENDNYPIFTEETYTFTIFENcR	0.6257	0.574	-4.352	No Values
Desmocollin-2 OS=Homo sapiens GN=DSC2 PE=1 SV=1	Q02487	nGIYNITVLASDQGGR	0.3325	0.5944	1.229	0.3572
Desmocollin-2 OS=Homo sapiens GN=DSC2 PE=1 SV=1	Q02487	nLFYVER	-0.8137	0.6686	1.911	No Values
Desmocollin-2 OS=Homo sapiens GN=DSC2 PE=1 SV=1	Q02487	tNEGVLcVVkPLNYEEk	0.5003	0.6634	1.809	-0.5046
Desmocollin-2 OS=Homo sapiens GN=DSC2 PE=1 SV=1	Q02487	tSYVTSVEENTVDVEILR	-2.012	-0.8158	0.3841	-1.187
Ceruloplasmin OS=Homo sapiens GN=CP PE=1 SV=1	P00450	aEEEHLGILGPQLHADVGDk	0.5858	1.143	1.681	0.7594
Ceruloplasmin OS=Homo sapiens GN=CP PE=1 SV=1	P00450	eHEGAIYPDNTTDFQR	0.531	-0.4269	2.916	1.159
Ceruloplasmin OS=Homo sapiens GN=CP PE=1 SV=1	P00450	eLHHLQEQNVSNAFLDk	-0.1022	1.644	2.134	0.4372
Ceruloplasmin OS=Homo sapiens GN=CP PE=1 SV=1	P00450	eLHHLQEQNVSNAFLDkGEFYIGSk	-0.002321	1.239	2.682	0.1821
Ceruloplasmin OS=Homo sapiens GN=CP PE=1 SV=1	P00450	eNLTAPGSDSAVFFEQGTTR	Value Missing	0.7227	1.609	0.7282
Ceruloplasmin OS=Homo sapiens GN=CP PE=1 SV=1	P00450	eYTDASFTNR	0.379	1.347	1.974	0.4789
Ceruloplasmin OS=Homo sapiens GN=CP PE=1 SV=1	P00450	iYHSHIDAPk	0.3722	0.7468	2.433	0.5767
Ceruloplasmin OS=Homo sapiens GN=CP PE=1 SV=1	P00450	kAEEEHLGILGPQLHADVGDk	0.2482	1.326	2.012	0.6328
Ceruloplasmin OS=Homo sapiens GN=CP PE=1 SV=1	P00450	kAEEEHLGILGPQLHADVGDkVk	0.01857	1.057	2.786	0.3164
Ceruloplasmin OS=Homo sapiens GN=CP PE=1 SV=1	P00450	kLISVDTEHSNIYLQNGPDR	0.3305	0.977	2.087	0.7843
Ceruloplasmin OS=Homo sapiens GN=CP PE=1 SV=1	P00450	lISVDTEHSNIYLQNGPDR	0.9614	1.133	0.4179	1.714
Ceruloplasmin OS=Homo sapiens GN=CP PE=1 SV=1	P00450	nNEGTYYSPNYNPQSR	-3.715	1.028	2.305	0.1209
Ceruloplasmin OS=Homo sapiens GN=CP PE=1 SV=1	P00450	qSEDSTFYLGER	0.8836	0.2167	2.106	0.9722
Ceruloplasmin OS=Homo sapiens GN=CP PE=1 SV=1	P00450	qYTDSTFR	0.3335	1.379	2.091	0.3748
Ceruloplasmin OS=Homo sapiens GN=CP PE=1 SV=1	P00450	sGAGTEDSAcIPWAyYSTVDQVk	0.2785	1.1	1.428	1.373
Ceruloplasmin OS=Homo sapiens GN=CP PE=1 SV=1	P00450	tYcSEPEk	-0.155	1.737	2.391	0.2052
Ceruloplasmin OS=Homo sapiens GN=CP PE=1 SV=1	P00450	tYcSEPEkVDkDNEDFQESNR	-0.06495	2.192	3.254	-1.216
Ceruloplasmin OS=Homo sapiens GN=CP PE=1 SV=1	P00450	tYSDHPEk	0.4294	1.56	2.47	-0.2815
Ceruloplasmin OS=Homo sapiens GN=CP PE=1 SV=1	P00450	vDkDNEDFQESNR	-0.2094	1.71	2.512	0.1656
Ceruloplasmin OS=Homo sapiens GN=CP PE=1 SV=1	P00450	vNkDDEEFIESNk	0.1953	1.461	2.507	-0.02511
Ceruloplasmin OS=Homo sapiens GN=CP PE=1 SV=1	P00450	yTVNQcR	-0.5738	1.412	2.802	0.1061
Galectin-3-binding protein OS=Homo sapiens GN=LGALS3BP PE=1 SV=1	Q08380	aAFGQGSGPIMLDEVQcTGTEASLADck	-0.03387	0.4895	0.5598	0.525
Galectin-3-binding protein OS=Homo sapiens GN=LGALS3BP PE=1 SV=1	Q08380	aAIPSALDTNSSk	0.7993	1.445	0.6914	-1.85
Galectin-3-binding protein OS=Homo sapiens GN=LGALS3BP PE=1 SV=1	Q08380	aLGFENATQALGR	0.281	1.85	0.6249	-1.216
Galectin-3-binding protein OS=Homo sapiens GN=LGALS3BP PE=1 SV=1	Q08380	aSHEEVEGLVEk	0.5976	0.8728	0.1138	-0.3524
Galectin-3-binding protein OS=Homo sapiens GN=LGALS3BP PE=1 SV=1	Q08380	aVDTWSWGER	0.6109	0.5072	0.4831	-0.01016
Galectin-3-binding protein OS=Homo sapiens GN=LGALS3BP PE=1 SV=1	Q08380	eLSEALGQIFDSQR	-6.644	0.0808	0.326	0.7485
Galectin-3-binding protein OS=Homo sapiens GN=LGALS3BP PE=1 SV=1	Q08380	gLNLTEDTYkPR	0.2152	2.018	0.1427	-1.951
Galectin-3-binding protein OS=Homo sapiens GN=LGALS3BP PE=1 SV=1	Q08380	kSQLVYQSR	-0.04206	-0.05834	1.256	No Values
Galectin-3-binding protein OS=Homo sapiens GN=LGALS3BP PE=1 SV=1	Q08380	lADGGATNQGR	-0.3503	2.137	0.8849	-1.824
Galectin-3-binding protein OS=Homo sapiens GN=LGALS3BP PE=1 SV=1	Q08380	lASAYGAR	0.2841	1.716	-0.03053	-1.418
Galectin-3-binding protein OS=Homo sapiens GN=LGALS3BP PE=1 SV=1	Q08380	sDLAVPSELALLk	0.5279	1.371	0.02595	-0.4258
Galectin-3-binding protein OS=Homo sapiens GN=LGALS3BP PE=1 SV=1	Q08380	sQLVYQSR	0.3821	1.072	0.6728	-0.7447
Galectin-3-binding protein OS=Homo sapiens GN=LGALS3BP PE=1 SV=1	Q08380	sTHTLDLSR	0.1364	1.224	0.2774	-0.8261
Galectin-3-binding protein OS=Homo sapiens GN=LGALS3BP PE=1 SV=1	Q08380	tIAYENk	0.08834	1.107	0.4959	-0.8764
Galectin-3-binding protein OS=Homo sapiens GN=LGALS3BP PE=1 SV=1	Q08380	ySSDYFQAPSDYR	-0.5091	1.356	0.308	No Values
Hemicentin-1 OS=Homo sapiens GN=HMCN1 PE=1 SV=2	Q96RW7	dPVSGFcLk	0.2913	0.8733	0.06637	-1.497
Hemicentin-1 OS=Homo sapiens GN=HMCN1 PE=1 SV=2	Q96RW7	ncPPNDLEcALSPYALEYk	-0.3241	0.7791	-0.4714	-0.2299
Hemicentin-1 OS=Homo sapiens GN=HMCN1 PE=1 SV=2	Q96RW7	tcQDIDEcLEQNVHcGPNR	-0.05072	0.9335	0.2439	-1.392
Pro-epidermal growth factor OS=Homo sapiens GN=EGF PE=1 SV=2	P01133	aDLDGVGVk	0.9345	1.156	-0.3158	-2.1
Pro-epidermal growth factor OS=Homo sapiens GN=EGF PE=1 SV=2	P01133	aEDDTWEPEQk	0.3719	0.2813	0.006663	-0.9688
Pro-epidermal growth factor OS=Homo sapiens GN=EGF PE=1 SV=2	P01133	aLLETSEk	0.3084	0.7341	-1.286	-6.644
Pro-epidermal growth factor OS=Homo sapiens GN=EGF PE=1 SV=2	P01133	cHQLVScPR	0.5539	-0.8342	0.2603	-0.2964
Pro-epidermal growth factor OS=Homo sapiens GN=EGF PE=1 SV=2	P01133	cISEGEDATcQcLk	-0.1005	0.4046	0.1848	-0.7104
Pro-epidermal growth factor OS=Homo sapiens GN=EGF PE=1 SV=2	P01133	eGSNSLIcScDYDGGSVHISk	-0.656	1.284	-0.1904	-0.8592
Pro-epidermal growth factor OS=Homo sapiens GN=EGF PE=1 SV=2	P01133	eGSNSLIcScDyDGGSVHISk	1.827	0.8162	-1.295	-1.673
Pro-epidermal growth factor OS=Homo sapiens GN=EGF PE=1 SV=2	P01133	eNISQPR	-0.38	1.88	-0.1069	-1.723
Pro-epidermal growth factor OS=Homo sapiens GN=EGF PE=1 SV=2	P01133	gFAGDGk	-0.5754	1.206	0.5301	-1.486
Pro-epidermal growth factor OS=Homo sapiens GN=EGF PE=1 SV=2	P01133	gIAVHPMAk	0.4443	1.178	-0.07907	-1.868
Pro-epidermal growth factor OS=Homo sapiens GN=EGF PE=1 SV=2	P01133	iESSSLQGLGR	0.5095	1.503	-0.03358	-2.403
Pro-epidermal growth factor OS=Homo sapiens GN=EGF PE=1 SV=2	P01133	iTAVSLDVLDkR	0.0473	-0.2578	-0.03311	-6.644
Pro-epidermal growth factor OS=Homo sapiens GN=EGF PE=1 SV=2	P01133	lIEEGVDVPEGLAVDWIGR	-3.787	0.07999	-2.888	-0.1825
Pro-epidermal growth factor OS=Homo sapiens GN=EGF PE=1 SV=2	P01133	tcLALDGHQLLAGGEVDLk	0.1424	0.855	-0.1705	-1.224
Pro-epidermal growth factor OS=Homo sapiens GN=EGF PE=1 SV=2	P01133	vVHPLAQPk	1.514	-1.238	0.8945	-1.573
Pro-epidermal growth factor OS=Homo sapiens GN=EGF PE=1 SV=2	P01133	yAcNcVVGYIGER	-0.4152	-0.2913	0.4762	-0.127
Pro-epidermal growth factor OS=Homo sapiens GN=EGF PE=1 SV=2	P01133	yPANVAVDPVER	-0.1383	1.002	-0.2916	-1.416
Pro-epidermal growth factor OS=Homo sapiens GN=EGF PE=1 SV=2	P01133	yPANVAVDPVER	0.4395	0.6123	-1.078	-0.2989
Hemopexin OS=Homo sapiens GN=HPX PE=1 SV=2	P02790	dYFMPcPGR	-0.2127	0.2269	0.9376	0.763
Hemopexin OS=Homo sapiens GN=HPX PE=1 SV=2	P02790	fDPVRGEVPPR	-0.5099	0.4574	1.145	0.3251
Hemopexin OS=Homo sapiens GN=HPX PE=1 SV=2	P02790	gEcQAEGVLFFQGDR	-0.1106	0.8973	0.6858	0.1638
Hemopexin OS=Homo sapiens GN=HPX PE=1 SV=2	P02790	gGYTLVSGYPk	0.02022	0.7605	1.452	-0.5761
Hemopexin OS=Homo sapiens GN=HPX PE=1 SV=2	P02790	nFPSPVDAAFR	0.2594	-0.5276	0.4049	1.426
Hemopexin OS=Homo sapiens GN=HPX PE=1 SV=2	P02790	sGAQATWTELPWPHEk	0.6235	-0.3977	0.6384	0.8149
Hemopexin OS=Homo sapiens GN=HPX PE=1 SV=2	P02790	vDGALcMEk	-0.3276	-0.1783	1.484	0.7012
Golgi membrane protein 1 OS=Homo sapiens GN=GOLM1 PE=1 SV=1	Q8NBJ4	aVLVNNITTGER	-0.04328	1.933	1.275	0.3353
Golgi membrane protein 1 OS=Homo sapiens GN=GOLM1 PE=1 SV=1	Q8NBJ4	dLSENNDQR	-0.07428	1.661	1.645	-0.3573
Golgi membrane protein 1 OS=Homo sapiens GN=GOLM1 PE=1 SV=1	Q8NBJ4	dQLVIPDGQEEEQEAAGEGR	0.5362	0.9938	1.34	0.5692
Golgi membrane protein 1 OS=Homo sapiens GN=GOLM1 PE=1 SV=1	Q8NBJ4	dRLPQEPGR	-0.631	1.516	1.428	1.188
Golgi membrane protein 1 OS=Homo sapiens GN=GOLM1 PE=1 SV=1	Q8NBJ4	dTINLLDQR	-0.7653	1.927	2.049	0.2893
Golgi membrane protein 1 OS=Homo sapiens GN=GOLM1 PE=1 SV=1	Q8NBJ4	eQcEERIEEVTk	0.2076	1.625	1.576	0.09204
Golgi membrane protein 1 OS=Homo sapiens GN=GOLM1 PE=1 SV=1	Q8NBJ4	eQVVEDRPVGGR	-0.3104	1.731	1.76	0.3197
Golgi membrane protein 1 OS=Homo sapiens GN=GOLM1 PE=1 SV=1	Q8NBJ4	gAVELkk	0.2392	1.596	2.09	-0.4248
Golgi membrane protein 1 OS=Homo sapiens GN=GOLM1 PE=1 SV=1	Q8NBJ4	gNEAVASR	-0.7982	2.074	1.573	-0.29
Golgi membrane protein 1 OS=Homo sapiens GN=GOLM1 PE=1 SV=1	Q8NBJ4	gNVLGNSk	0.0008006	1.427	2.751	-2.156
Golgi membrane protein 1 OS=Homo sapiens GN=GOLM1 PE=1 SV=1	Q8NBJ4	iQSSHNFQLESVNk	0.5288	1.305	1.503	0.1633
Golgi membrane protein 1 OS=Homo sapiens GN=GOLM1 PE=1 SV=1	Q8NBJ4	kNEFQGELEk	-0.2771	1.755	2.11	-0.08769
Golgi membrane protein 1 OS=Homo sapiens GN=GOLM1 PE=1 SV=1	Q8NBJ4	lPQEPGR	0.369	1.44	1.485	0.2065
Golgi membrane protein 1 OS=Homo sapiens GN=GOLM1 PE=1 SV=1	Q8NBJ4	lQAAGLPHTEVPQGk	0.2927	1.058	1.403	0.7467
Golgi membrane protein 1 OS=Homo sapiens GN=GOLM1 PE=1 SV=1	Q8NBJ4	nEFQGELEk	-0.07036	1.865	1.596	0.006025
Golgi membrane protein 1 OS=Homo sapiens GN=GOLM1 PE=1 SV=1	Q8NBJ4	nIDVFNVEDQk	-1.22	1.418	1.914	0.05657
Golgi membrane protein 1 OS=Homo sapiens GN=GOLM1 PE=1 SV=1	Q8NBJ4	nIDVFNVEDQkR	-0.0026	1.875	1.943	-0.281
Golgi membrane protein 1 OS=Homo sapiens GN=GOLM1 PE=1 SV=1	Q8NBJ4	qQLQALSEPQPR	0.02466	1.289	1.603	0.5846
Golgi membrane protein 1 OS=Homo sapiens GN=GOLM1 PE=1 SV=1	Q8NBJ4	qVEkEETNEIQVVNEEPQR	1.072	1.068	0.75	0.6097
Golgi membrane protein 1 OS=Homo sapiens GN=GOLM1 PE=1 SV=1	Q8NBJ4	vLQDQLk	0.5161	1.739	1.964	-0.5097
Fibrillin-1 OS=Homo sapiens GN=FBN1 PE=1 SV=3	P35555	cEcEIGYELDR	0.4229	0.3245	0.07287	1.232
Fibrillin-1 OS=Homo sapiens GN=FBN1 PE=1 SV=3	P35555	cEcPVGFFYNDk	-0.06351	0.3298	0.47	0.9089
Fibrillin-1 OS=Homo sapiens GN=FBN1 PE=1 SV=3	P35555	cIcPPGYSLQNEk	0.3889	0.9483	-0.1875	0.9029
Fibrillin-1 OS=Homo sapiens GN=FBN1 PE=1 SV=3	P35555	cLcPEGFSLSSSGR	-0.4822	0.9461	1.147	0.4414
Fibrillin-1 OS=Homo sapiens GN=FBN1 PE=1 SV=3	P35555	cPTGYYLNEDTR	0.3794	0.8916	-0.1478	0.9293
Fibrillin-1 OS=Homo sapiens GN=FBN1 PE=1 SV=3	P35555	dIDEcLQNGR	0.136	0.2123	1.201	0.503
Fibrillin-1 OS=Homo sapiens GN=FBN1 PE=1 SV=3	P35555	fTSTGQcNDR	-0.4567	1.341	0.9738	0.1948
Fibrillin-1 OS=Homo sapiens GN=FBN1 PE=1 SV=3	P35555	gDNGDTAcSNEIGVGVSk	-0.0775	1.314	0.7398	0.06338
Fibrillin-1 OS=Homo sapiens GN=FBN1 PE=1 SV=3	P35555	qEcccALk	-0.1122	0.8057	1.027	0.3324
Fibrillin-1 OS=Homo sapiens GN=FBN1 PE=1 SV=3	P35555	sGNcYLDIRPR	-0.291	1.255	0.969	0.162
Fibrillin-1 OS=Homo sapiens GN=FBN1 PE=1 SV=3	P35555	tcVDINEcLLEPR	-0.7353	1.154	0.9977	0.6607
Fibrillin-1 OS=Homo sapiens GN=FBN1 PE=1 SV=3	P35555	vGcVDTR	0.4299	0.9297	0.5799	0.113
Fibrillin-1 OS=Homo sapiens GN=FBN1 PE=1 SV=3	P35555	yEDEEcTLPIAGR	0.1671	1.205	0.9919	-0.3111
Complement decay-accelerating factor OS=Homo sapiens GN=CD55 PE=1 SV=4	P08174	cEESFVk	0.6703	-1.179	-0.4713	-0.9474
Complement decay-accelerating factor OS=Homo sapiens GN=CD55 PE=1 SV=4	P08174	dSVIcLk	0.03002	-0.1805	-0.3267	-1.463
Complement decay-accelerating factor OS=Homo sapiens GN=CD55 PE=1 SV=4	P08174	eIYcPAPPQIDNGIIQGER	-0.9249	0.3211	-0.7863	-0.7954
Complement decay-accelerating factor OS=Homo sapiens GN=CD55 PE=1 SV=4	P08174	ePSLSPk	0.1721	0.1755	-0.3666	-1.922
Complement decay-accelerating factor OS=Homo sapiens GN=CD55 PE=1 SV=4	P08174	gSQWSDIEEFcNR	0.1874	-0.719	-1.323	-0.02194
Complement decay-accelerating factor OS=Homo sapiens GN=CD55 PE=1 SV=4	P08174	iPGEkDSVIcLk	-0.07565	-0.4091	0.03275	-1.494
Complement decay-accelerating factor OS=Homo sapiens GN=CD55 PE=1 SV=4	P08174	kScPNPGEIR	-0.4087	0.4149	0.08124	-1.964
Complement decay-accelerating factor OS=Homo sapiens GN=CD55 PE=1 SV=4	P08174	lNSASLk	0.7143	-0.2115	0.5384	-2.894
Complement decay-accelerating factor OS=Homo sapiens GN=CD55 PE=1 SV=4	P08174	qSVTYAcNk	0.2653	-0.002882	-0.5558	-2.066
Complement decay-accelerating factor OS=Homo sapiens GN=CD55 PE=1 SV=4	P08174	scEVPTR	-0.5638	0.3703	0.03105	-1.803
Complement decay-accelerating factor OS=Homo sapiens GN=CD55 PE=1 SV=4	P08174	scPNPGEIR	-0.3541	0.3566	-0.2959	-1.748
Complement decay-accelerating factor OS=Homo sapiens GN=CD55 PE=1 SV=4	P08174	tSFPEDTVITYk	0.1108	-0.2805	-0.1459	-1.584
E3 ubiquitin-protein ligase UBR5 OS=Homo sapiens GN=UBR5 PE=1 SV=2	O95071	dLLIQQTMR	0.3355	-0.1325	0.8036	0.6648
E3 ubiquitin-protein ligase UBR5 OS=Homo sapiens GN=UBR5 PE=1 SV=2	O95071	dLLIQQTMRQLNNHFGR	-2.644	0.2494	0.4776	0.5265
E3 ubiquitin-protein ligase UBR5 OS=Homo sapiens GN=UBR5 PE=1 SV=2	O95071	nSLEDLTAEDFR	0.5376	0.2396	0.2003	0.6938
Keratin, type II cytoskeletal 1 OS=Homo sapiens GN=KRT1 PE=1 SV=6	P04264	aEAESLYQSk	-0.1099	0.01861	0.01159	0.1168
Keratin, type II cytoskeletal 1 OS=Homo sapiens GN=KRT1 PE=1 SV=6	P04264	aQYEDIAQk	-0.4572	0.6698	0.3278	-0.5546
Keratin, type II cytoskeletal 1 OS=Homo sapiens GN=KRT1 PE=1 SV=6	P04264	gSGGGSSGGSIGGR	-0.4641	1.289	-0.4706	-1.054
Keratin, type II cytoskeletal 1 OS=Homo sapiens GN=KRT1 PE=1 SV=6	P04264	lNDLEDALQQAk	-0.113	0.2694	0.1846	-0.2326
Keratin, type II cytoskeletal 1 OS=Homo sapiens GN=KRT1 PE=1 SV=6	P04264	lRSEIDNVk	0.6564	-0.1125	-0.07227	-0.4346
Keratin, type II cytoskeletal 1 OS=Homo sapiens GN=KRT1 PE=1 SV=6	P04264	nkLNDLEDALQQAk	-0.5373	0.3894	0.6995	-0.6016
Keratin, type II cytoskeletal 1 OS=Homo sapiens GN=KRT1 PE=1 SV=6	P04264	qISNLQQSISDAEQR	-0.003798	0.2941	-0.2855	0.008914
Keratin, type II cytoskeletal 1 OS=Homo sapiens GN=KRT1 PE=1 SV=6	P04264	skAEAESLYQSk	0.08671	0.3747	-0.0175	-0.4337
Keratin, type II cytoskeletal 1 OS=Homo sapiens GN=KRT1 PE=1 SV=6	P04264	skAEAESLYQSkYEELQITAGR	-0.6158	0.815	-0.06785	-0.09418
Keratin, type II cytoskeletal 1 OS=Homo sapiens GN=KRT1 PE=1 SV=6	P04264	sLDLDSIIAEVk	0.352	-0.1251	-0.523	0.3331
Keratin, type II cytoskeletal 1 OS=Homo sapiens GN=KRT1 PE=1 SV=6	P04264	sLNNQFASFIDk	0.486	0.39	-0.5243	-0.3146
Keratin, type II cytoskeletal 1 OS=Homo sapiens GN=KRT1 PE=1 SV=6	P04264	sLVNLGGSk	-0.3397	0.339	-0.06688	0.1112
Keratin, type II cytoskeletal 1 OS=Homo sapiens GN=KRT1 PE=1 SV=6	P04264	tLLEGEESR	0.1518	0.3215	-0.1574	-0.2733
Keratin, type II cytoskeletal 1 OS=Homo sapiens GN=KRT1 PE=1 SV=6	P04264	tNAENEFVTIk	0.08885	0.03914	-0.08139	-0.08872
Keratin, type II cytoskeletal 1 OS=Homo sapiens GN=KRT1 PE=1 SV=6	P04264	tNAENEFVTIkk	-0.05542	0.6509	0.3024	-0.8762
Dipeptidyl peptidase 4 OS=Homo sapiens GN=DPP4 PE=1 SV=2	P27487	aGAVNPTVk	-0.1819	0.9379	-0.3002	-1.507
Dipeptidyl peptidase 4 OS=Homo sapiens GN=DPP4 PE=1 SV=2	P27487	cGIAVAPVSR	0.9506	0.09753	-0.4943	-1.383
Dipeptidyl peptidase 4 OS=Homo sapiens GN=DPP4 PE=1 SV=2	P27487	dcTFITk	0.777	1.699	-0.3748	-2.93
Dipeptidyl peptidase 4 OS=Homo sapiens GN=DPP4 PE=1 SV=2	P27487	gSGYQGDk	-5.044	0.9392	-0.6597	-6.644
Dipeptidyl peptidase 4 OS=Homo sapiens GN=DPP4 PE=1 SV=2	P27487	hSYTASYDIYDLNk	-0.4998	0.9446	-0.3609	-0.9023
Dipeptidyl peptidase 4 OS=Homo sapiens GN=DPP4 PE=1 SV=2	P27487	hSYTASYDIYDLNkR	-0.5762	0.5258	-0.1222	-0.6569
Dipeptidyl peptidase 4 OS=Homo sapiens GN=DPP4 PE=1 SV=2	P27487	iEPNLPSYR	-0.04473	1.151	-0.3578	-1.572
Dipeptidyl peptidase 4 OS=Homo sapiens GN=DPP4 PE=1 SV=2	P27487	iQLSDYTk	0.04218	1.17	-0.4515	-1.669
Dipeptidyl peptidase 4 OS=Homo sapiens GN=DPP4 PE=1 SV=2	P27487	lGTFEVEDQIEAAR	0.1081	0.5589	-0.9863	-0.6868
Dipeptidyl peptidase 4 OS=Homo sapiens GN=DPP4 PE=1 SV=2	P27487	rLGTFEVEDQIEAAR	-0.9044	-0.2336	-0.08771	0.3809
Dipeptidyl peptidase 4 OS=Homo sapiens GN=DPP4 PE=1 SV=2	P27487	vLEDNSALDk	0.2287	1.29	-0.3644	-1.973
Dipeptidyl peptidase 4 OS=Homo sapiens GN=DPP4 PE=1 SV=2	P27487	vTcLScELNPER	0.2685	1.047	-0.5204	-1.648
Ig gamma-2 chain C region OS=Homo sapiens GN=IGHG2 PE=1 SV=2	P01859	gLPAPIEk	-0.1439	1.693	1.91	0.2563
Ig gamma-2 chain C region OS=Homo sapiens GN=IGHG2 PE=1 SV=2	P01859	vSNkGLPAPIEk	-0.06253	1.229	1.846	1.326
Leucine-rich alpha-2-glycoprotein OS=Homo sapiens GN=LRG1 PE=1 SV=2	P02750	aLGHLDLSGNR	0.2993	0.0007577	0.9544	0.2662
Leucine-rich alpha-2-glycoprotein OS=Homo sapiens GN=LRG1 PE=1 SV=2	P02750	cAGPEAVk	-0.3513	-0.2497	0.1699	2.003
Leucine-rich alpha-2-glycoprotein OS=Homo sapiens GN=LRG1 PE=1 SV=2	P02750	dLLLPQPDLR	0.09045	-0.1561	1.654	0.00873
Leucine-rich alpha-2-glycoprotein OS=Homo sapiens GN=LRG1 PE=1 SV=2	P02750	gPLQLER	0.475	-0.5553	2.315	-0.7625
Leucine-rich alpha-2-glycoprotein OS=Homo sapiens GN=LRG1 PE=1 SV=2	P02750	gQTLLAVAk	-0.5202	-0.3528	1.731	0.6413
Leucine-rich alpha-2-glycoprotein OS=Homo sapiens GN=LRG1 PE=1 SV=2	P02750	lHLEGNk	0.4569	-3.094	2.141	0.6271
Leucine-rich alpha-2-glycoprotein OS=Homo sapiens GN=LRG1 PE=1 SV=2	P02750	tLDLGENQLETLPPDLLR	-0.4608	-0.2325	1.444	0.3437
Cadherin-1 OS=Homo sapiens GN=CDH1 PE=1 SV=3	P12830	aELDREDFEHVk	-0.2552	0.5253	1.487	0.7819
Cadherin-1 OS=Homo sapiens GN=CDH1 PE=1 SV=3	P12830	dTANWLEINPDTGAISTR	0.4402	0.5249	0.8116	0.6967
Cadherin-1 OS=Homo sapiens GN=CDH1 PE=1 SV=3	P12830	dWVIPPIScPENEk	-0.1304	0.7919	1.394	0.4487
Cadherin-1 OS=Homo sapiens GN=CDH1 PE=1 SV=3	P12830	eDFEHVk	0.08245	0.8525	1.2	0.3695
Cadherin-1 OS=Homo sapiens GN=CDH1 PE=1 SV=3	P12830	gQVPENEANVVITTLk	-1.128	0.7152	1.972	-0.1873
Cadherin-1 OS=Homo sapiens GN=CDH1 PE=1 SV=3	P12830	mALEVGDYk	0.2568	-0.06193	1.663	0.6478
Cadherin-1 OS=Homo sapiens GN=CDH1 PE=1 SV=3	P12830	nTGVISVVTTGLDR	0.1426	-0.1433	0.9503	1.606
Cadherin-1 OS=Homo sapiens GN=CDH1 PE=1 SV=3	P12830	vTEPLDR	-0.5738	0.3031	1.822	1.058
CD44 antigen OS=Homo sapiens GN=CD44 PE=1 SV=3	P16070	aLSIGFETcR	-0.06978	0.2386	0.1866	0.06697
CD44 antigen OS=Homo sapiens GN=CD44 PE=1 SV=3	P16070	fAGVFHVEk	0.578	-0.3012	0.3215	-0.135
CD44 antigen OS=Homo sapiens GN=CD44 PE=1 SV=3	P16070	tEAADLck	-0.3958	0.9525	0.2312	-0.5551
CD44 antigen OS=Homo sapiens GN=CD44 PE=1 SV=3	P16070	tNPEDIYPSNPTDDDVSSGSSSER	-0.1078	1.158	0.0496	-0.5561
CD44 antigen OS=Homo sapiens GN=CD44 PE=1 SV=3	P16070	yGFIEGHVVIPR	0.2309	0.866	-1.154	-0.7227
Alpha-1-acid glycoprotein 2 OS=Homo sapiens GN=ORM2 PE=1 SV=2	P19652	eHVAHLLFLR	-0.06156	1.181	3.054	3.615
Alpha-1-acid glycoprotein 2 OS=Homo sapiens GN=ORM2 PE=1 SV=2	P19652	eQLGEFYEALDcLcIPR	-3.934	0.8735	1.99	3.235
Alpha-1-acid glycoprotein 2 OS=Homo sapiens GN=ORM2 PE=1 SV=2	P19652	qNQcFYNSSYLNVQR	0.7846	1.374	3.412	3.32
Thyroxine-binding globulin OS=Homo sapiens GN=SERPINA7 PE=1 SV=2	P05543	aVLHIGEk	0.1245	-0.4062	0.3464	No Values
Thyroxine-binding globulin OS=Homo sapiens GN=SERPINA7 PE=1 SV=2	P05543	fSISATYDLGATLLk	-6.644	0.2251	-0.1819	-6.644
Thyroxine-binding globulin OS=Homo sapiens GN=SERPINA7 PE=1 SV=2	P05543	fTVETPDk	0.8461	0.4883	0.6172	-2.355
Thyroxine-binding globulin OS=Homo sapiens GN=SERPINA7 PE=1 SV=2	P05543	hLkPLAk	0.1639	0.6454	0.6576	-2.033
Thyroxine-binding globulin OS=Homo sapiens GN=SERPINA7 PE=1 SV=2	P05543	rFTVETPDk	0.4848	0.2469	0.3613	-1.007
Thyroxine-binding globulin OS=Homo sapiens GN=SERPINA7 PE=1 SV=2	P05543	tLYETEVFSTDFSNISAAk	-0.1494	0.2344	-0.04773	-0.1539
Thyroxine-binding globulin OS=Homo sapiens GN=SERPINA7 PE=1 SV=2	P05543	vTAcHSSQPNATLYk	0.05087	-0.35	0.8025	-0.3671
Thyroxine-binding globulin OS=Homo sapiens GN=SERPINA7 PE=1 SV=2	P05543	vVNPTEA	0.3549	0.5073	0.1919	-1.51
FRAS1-related extracellular matrix protein 2 OS=Homo sapiens GN=FREM2 PE=1 SV=2	Q5SZK8	vVILDDLGQPALEGIEk	0.2348	1.09	-0.3757	-1.013
FRAS1-related extracellular matrix protein 2 OS=Homo sapiens GN=FREM2 PE=1 SV=2	Q5SZK8	yTGPEDADYTNLIk	-0.3545	0.755	-0.4909	0.02644
Prolactin-inducible protein OS=Homo sapiens GN=PIP PE=1 SV=1	P12273	eLGIcPDDAAVIPIk	0.2951	-1.371	-0.8994	-2.009
Prolactin-inducible protein OS=Homo sapiens GN=PIP PE=1 SV=1	P12273	eLGIcPDDAAVIPIkNNR	-0.2749	-1.81	0.07692	-0.9004
Prolactin-inducible protein OS=Homo sapiens GN=PIP PE=1 SV=1	P12273	sVRPNDEVTAVLAVQTELk	-0.3371	-1.538	-0.8593	-1.923
Prolactin-inducible protein OS=Homo sapiens GN=PIP PE=1 SV=1	P12273	yTAcLcDDNPk	0.1582	-0.7776	-0.2574	-2.463
Retinol-binding protein 4 OS=Homo sapiens GN=RBP4 PE=1 SV=3	P02753	dPNGLPPEAQk	-0.3169	0.2945	-0.1009	-1.073
Retinol-binding protein 4 OS=Homo sapiens GN=RBP4 PE=1 SV=3	P02753	gNDDHWIVDTDYDTYAVQYScR	-0.1223	-0.5529	-0.08564	-0.357
Retinol-binding protein 4 OS=Homo sapiens GN=RBP4 PE=1 SV=3	P02753	gNDDHWIVDTDyDTYAVQYScR	-0.1992	-3.163	-0.1898	-0.5383
Retinol-binding protein 4 OS=Homo sapiens GN=RBP4 PE=1 SV=3	P02753	lIVHNGYcDGR	-0.151	0.1754	0.2897	-1.436
Retinol-binding protein 4 OS=Homo sapiens GN=RBP4 PE=1 SV=3	P02753	lLNLDGTcADSYSFVFSR	-0.1555	-6.644	-0.4034	-6.644
Retinol-binding protein 4 OS=Homo sapiens GN=RBP4 PE=1 SV=3	P02753	qEELcLAR	0.3989	0.368	-0.4212	-1.42
Retinol-binding protein 4 OS=Homo sapiens GN=RBP4 PE=1 SV=3	P02753	qRQEELcLAR	0.1998	0.1488	0.1181	-1.502
Phosphoinositide-3-kinase-interacting protein 1 OS=Homo sapiens GN=PIK3IP1 PE=1 SV=2	Q96FE7	eDQTSPAPGLR	-0.2619	0.5415	2.691	1.173
Phosphoinositide-3-kinase-interacting protein 1 OS=Homo sapiens GN=PIK3IP1 PE=1 SV=2	Q96FE7	gPWcYVSGEAGVPEk	0.7584	0.7077	1.545	1.322
Phosphoinositide-3-kinase-interacting protein 1 OS=Homo sapiens GN=PIK3IP1 PE=1 SV=2	Q96FE7	gPWcyVSGEAGVPEk	0.2959	1.516	1.979	0.5258
Phosphoinositide-3-kinase-interacting protein 1 OS=Homo sapiens GN=PIK3IP1 PE=1 SV=2	Q96FE7	nPDEDPR	-1.46	1.274	2.521	0.3719
Phosphoinositide-3-kinase-interacting protein 1 OS=Homo sapiens GN=PIK3IP1 PE=1 SV=2	Q96FE7	nPDEDPRGPWcYVSGEAGVPEk	0.2246	1.294	3.682	-0.8402
Phosphoinositide-3-kinase-interacting protein 1 OS=Homo sapiens GN=PIK3IP1 PE=1 SV=2	Q96FE7	nPDEDPRGPWcyVSGEAGVPEk	0.692	1.44	2.291	-0.1059
Phosphoinositide-3-kinase-interacting protein 1 OS=Homo sapiens GN=PIK3IP1 PE=1 SV=2	Q96FE7	rPcEDLR	-0.4016	0.7415	2.122	1.926
Phosphoinositide-3-kinase-interacting protein 1 OS=Homo sapiens GN=PIK3IP1 PE=1 SV=2	Q96FE7	sEAAAVQPVIGISQR	0.2538	0.3336	2.975	0.7541
Olfactomedin-4 OS=Homo sapiens GN=OLFM4 PE=1 SV=1	Q6UX06	dTISYTELDFELIk	-0.7243	1.084	-1.987	-0.3087
Olfactomedin-4 OS=Homo sapiens GN=OLFM4 PE=1 SV=1	Q6UX06	dYSPQHPNk	-0.4758	2.194	-0.3237	-0.1698
Olfactomedin-4 OS=Homo sapiens GN=OLFM4 PE=1 SV=1	Q6UX06	eSFGGSSEIVDQLEVEIR	-6.248	0.364	-6.248	No Values
Olfactomedin-4 OS=Homo sapiens GN=OLFM4 PE=1 SV=1	Q6UX06	eYVQLISVYEk	0.353	1.816	-0.1276	-0.6361
Olfactomedin-4 OS=Homo sapiens GN=OLFM4 PE=1 SV=1	Q6UX06	gTcQcSVSLPDTTFPVDR	-0.4258	1.082	0.05027	0.7815
Olfactomedin-4 OS=Homo sapiens GN=OLFM4 PE=1 SV=1	Q6UX06	lkEcEASk	0.606	2.47	-0.312	-1.308
Olfactomedin-4 OS=Homo sapiens GN=OLFM4 PE=1 SV=1	Q6UX06	nMTLLVEk	0.3405	1.938	-0.2759	-0.5458
Olfactomedin-4 OS=Homo sapiens GN=OLFM4 PE=1 SV=1	Q6UX06	tEEIFYYYDTNTGk	0.3121	1.804	-0.2614	-0.5271
Lymphatic vessel endothelial hyaluronic acid receptor 1 OS=Homo sapiens GN=LYVE1 PE=1 SV=2	Q9Y5Y7	aEELSIQVScR	0.02629	0.3923	0.6797	-0.3761
Lymphatic vessel endothelial hyaluronic acid receptor 1 OS=Homo sapiens GN=LYVE1 PE=1 SV=2	Q9Y5Y7	aNQQLNFTEAk	-0.3667	1.016	0.9621	-0.333
Lymphatic vessel endothelial hyaluronic acid receptor 1 OS=Homo sapiens GN=LYVE1 PE=1 SV=2	Q9Y5Y7	dQVETALk	0.05534	0.835	1.04	-0.6046
Lymphatic vessel endothelial hyaluronic acid receptor 1 OS=Homo sapiens GN=LYVE1 PE=1 SV=2	Q9Y5Y7	kANQQLNFTEAk	0.3346	1.071	1.562	-1.634
Afamin OS=Homo sapiens GN=AFM PE=1 SV=1	P43652	aESPEVcFNEESPk	0.5801	1.679	2.509	1.028
Afamin OS=Homo sapiens GN=AFM PE=1 SV=1	P43652	aFSSYQk	0.5793	2.133	2.632	0.4252
Afamin OS=Homo sapiens GN=AFM PE=1 SV=1	P43652	cQAYESNR	0.07819	3.176	1.293	1.248
Afamin OS=Homo sapiens GN=AFM PE=1 SV=1	P43652	dIENFNSTQk	0.6932	1.758	2.643	0.6761
Afamin OS=Homo sapiens GN=AFM PE=1 SV=1	P43652	eLISLVEDVSSNYDGccEGDVVQcIR	-2.664	1.121	1.933	-6.464
Afamin OS=Homo sapiens GN=AFM PE=1 SV=1	P43652	fTDSENVcQER	0.2483	1.905	2.744	0.8973
Afamin OS=Homo sapiens GN=AFM PE=1 SV=1	P43652	hFQNLGk	-0.1328	1.703	3.284	0.3536
Afamin OS=Homo sapiens GN=AFM PE=1 SV=1	P43652	iAPQLSTEELVSLGEk	0.1797	1.581	2.936	1.004
Afamin OS=Homo sapiens GN=AFM PE=1 SV=1	P43652	lPNNVLQEk	0.05027	1.515	2.593	1.582
Afamin OS=Homo sapiens GN=AFM PE=1 SV=1	P43652	nccNTENPPGcYR	0.4804	1.715	2.174	1.411
Afamin OS=Homo sapiens GN=AFM PE=1 SV=1	P43652	qDSISSk	Value Missing	1.138	2.607	0.6004
Afamin OS=Homo sapiens GN=AFM PE=1 SV=1	P43652	rPcFESLk	0.4276	1.659	2.845	0.8639
Afamin OS=Homo sapiens GN=AFM PE=1 SV=1	P43652	tLPEcSk	0.06766	1.716	2.772	1.239
Afamin OS=Homo sapiens GN=AFM PE=1 SV=1	P43652	yAEDkFNETTEk	0.7032	1.582	2.058	1.382
EGF-containing fibulin-like extracellular matrix protein 1 OS=Homo sapiens GN=EFEMP1 PE=1 SV=2	Q12805	aDQVcINLR	0.1692	1.596	0.9776	-1.433
EGF-containing fibulin-like extracellular matrix protein 1 OS=Homo sapiens GN=EFEMP1 PE=1 SV=2	Q12805	dIDEcDIVPDAck	-0.2665	0.7416	0.6959	0.1165
EGF-containing fibulin-like extracellular matrix protein 1 OS=Homo sapiens GN=EFEMP1 PE=1 SV=2	Q12805	eLPQSIVYk	0.6601	1.324	0.1114	-1.024
EGF-containing fibulin-like extracellular matrix protein 1 OS=Homo sapiens GN=EFEMP1 PE=1 SV=2	Q12805	gSFAcQcPPGYQk	-0.5193	0.9907	0.8565	-0.8659
EGF-containing fibulin-like extracellular matrix protein 1 OS=Homo sapiens GN=EFEMP1 PE=1 SV=2	Q12805	iPSNPSHR	0.01208	2.002	0.5409	-1.301
EGF-containing fibulin-like extracellular matrix protein 1 OS=Homo sapiens GN=EFEMP1 PE=1 SV=2	Q12805	iQcAAGYEQSEHNVcQDIDEcTAGTHNcR	-0.7247	1.321	0.6511	0.03993
EGF-containing fibulin-like extracellular matrix protein 1 OS=Homo sapiens GN=EFEMP1 PE=1 SV=2	Q12805	lNcEDIDEcR	0.3851	1.36	0.3132	-0.7495
EGF-containing fibulin-like extracellular matrix protein 1 OS=Homo sapiens GN=EFEMP1 PE=1 SV=2	Q12805	rGEQcVDIDEcTIPPYcHQR	-0.06794	0.8051	-0.02381	0.5742
EGF-containing fibulin-like extracellular matrix protein 1 OS=Homo sapiens GN=EFEMP1 PE=1 SV=2	Q12805	sGNENGEFYLR	0.5057	1.134	0.08753	-0.5457
Lysosomal alpha-glucosidase OS=Homo sapiens GN=GAA PE=1 SV=4	P10253	aITQEQcEAR	-0.3509	1.329	0.08047	-1.094
Lysosomal alpha-glucosidase OS=Homo sapiens GN=GAA PE=1 SV=4	P10253	aVPTQcDVPPNSR	0.09119	1.129	-0.6063	-1.168
Lysosomal alpha-glucosidase OS=Homo sapiens GN=GAA PE=1 SV=4	P10253	fDcAPDk	0.3251	1.101	-0.04324	-1.387
Lysosomal alpha-glucosidase OS=Homo sapiens GN=GAA PE=1 SV=4	P10253	gccYIPAk	0.04169	0.7828	-0.07687	-0.7262
Lysosomal alpha-glucosidase OS=Homo sapiens GN=GAA PE=1 SV=4	P10253	gELFWDDGESLEVLER	0	-0.9125	-3.651	-4.545
Lysosomal alpha-glucosidase OS=Homo sapiens GN=GAA PE=1 SV=4	P10253	gVFITNETGQPLIGk	-0.1926	1.334	-0.8852	-0.9132
Lysosomal alpha-glucosidase OS=Homo sapiens GN=GAA PE=1 SV=4	P10253	nNTIVNELVR	-0.001034	1.177	0.2147	-1.774
Lysosomal alpha-glucosidase OS=Homo sapiens GN=GAA PE=1 SV=4	P10253	rDFTFNk	0.829	0.171	-1	No Values
Lysosomal alpha-glucosidase OS=Homo sapiens GN=GAA PE=1 SV=4	P10253	vTSEGAGLQLQk	-0.685	1.02	0.001991	-0.9607
Lysosomal alpha-glucosidase OS=Homo sapiens GN=GAA PE=1 SV=4	P10253	yEVPLETPHVHSR	0.2824	-0.3039	0.2736	-0.351
Vitamin D-binding protein OS=Homo sapiens GN=GC PE=1 SV=1	P02774	akLPDATPk	0.5915	0.5714	0.8706	0.3291
Vitamin D-binding protein OS=Homo sapiens GN=GC PE=1 SV=1	P02774	dVcDPGNTk	-0.223	1.234	1.39	-0.02837
Vitamin D-binding protein OS=Homo sapiens GN=GC PE=1 SV=1	P02774	eFSHLGk	0.3451	1.48	1.403	-0.8657
Vitamin D-binding protein OS=Homo sapiens GN=GC PE=1 SV=1	P02774	eLPEHTVk	0.2983	1.104	1.251	-0.2912
Vitamin D-binding protein OS=Homo sapiens GN=GC PE=1 SV=1	P02774	eLSSFIDk	-0.05353	1.006	1.144	0.2651
Vitamin D-binding protein OS=Homo sapiens GN=GC PE=1 SV=1	P02774	eLSSFIDkGQELcADYSENTFTEYk	-0.3535	0.8737	1.949	-0.1063
Vitamin D-binding protein OS=Homo sapiens GN=GC PE=1 SV=1	P02774	eVVSLTEAccAEGADPDcYDTR	0.5564	0.3843	0.5567	0.8651
Vitamin D-binding protein OS=Homo sapiens GN=GC PE=1 SV=1	P02774	fEDccQEk	-0.2309	1.235	1.397	-0.03816
Vitamin D-binding protein OS=Homo sapiens GN=GC PE=1 SV=1	P02774	gQELcADYSENTFTEYk	0.1926	1.198	0.7604	0.2852
Vitamin D-binding protein OS=Homo sapiens GN=GC PE=1 SV=1	P02774	hQPQEFPTYVEPTNDEIcEAFR	-5.575	0.7808	0.9452	0.1687
Vitamin D-binding protein OS=Homo sapiens GN=GC PE=1 SV=1	P02774	lcDNLSTk	-0.3189	1.043	2.052	-0.4247
Vitamin D-binding protein OS=Homo sapiens GN=GC PE=1 SV=1	P02774	nSkFEDccQEk	0.5221	0.6371	1.79	-0.587
Vitamin D-binding protein OS=Homo sapiens GN=GC PE=1 SV=1	P02774	scESNSPFPVHPGTAEccTk	-0.1826	1.242	1.642	-0.3786
Vitamin D-binding protein OS=Homo sapiens GN=GC PE=1 SV=1	P02774	sLGEccDVEDSTTcFNAk	-0.202	0.907	0.9288	0.7292
Vitamin D-binding protein OS=Homo sapiens GN=GC PE=1 SV=1	P02774	tSALSAk	0.5145	0.7723	1.502	-0.4267
Vitamin D-binding protein OS=Homo sapiens GN=GC PE=1 SV=1	P02774	vcSQYAAYGEk	0.1499	1.127	1.601	-0.5389
Vitamin D-binding protein OS=Homo sapiens GN=GC PE=1 SV=1	P02774	vLEPTLk	-0.1282	0.8414	1.475	0.1319
Vitamin D-binding protein OS=Homo sapiens GN=GC PE=1 SV=1	P02774	yTFELSR	0.6916	0.9712	0.8135	-0.1138
Lactotransferrin OS=Homo sapiens GN=LTF PE=1 SV=6	P02788	cLAENAGDVAFVk	0.5127	-1.574	0.7869	No Values
Lactotransferrin OS=Homo sapiens GN=LTF PE=1 SV=6	P02788	dGAGDVAFIR	0.02864	-0.8366	1.179	-1.552
Lactotransferrin OS=Homo sapiens GN=LTF PE=1 SV=6	P02788	dSPIQcIQAIAENR	-0.7115	-1.197	0.6792	-0.2109
Lactotransferrin OS=Homo sapiens GN=LTF PE=1 SV=6	P02788	fDEYFSQScAPGSDPR	-0.08312	-0.5448	0.6306	-0.3548
Lactotransferrin OS=Homo sapiens GN=LTF PE=1 SV=6	P02788	gPPVScIk	0.6709	0.4911	2.291	-3.819
Lactotransferrin OS=Homo sapiens GN=LTF PE=1 SV=6	P02788	gQFPNLcR	-0.689	-0.4487	1.241	-0.8237
Lactotransferrin OS=Homo sapiens GN=LTF PE=1 SV=6	P02788	kSEEEVAAR	-0.02266	-0.8197	1.251	-0.7855
Lactotransferrin OS=Homo sapiens GN=LTF PE=1 SV=6	P02788	lcAGTGENk	0.05609	-0.7708	1.119	-1.591
Lactotransferrin OS=Homo sapiens GN=LTF PE=1 SV=6	P02788	lRPVAAEVYGTER	0.4031	-0.8206	1.526	-1.475
Lactotransferrin OS=Homo sapiens GN=LTF PE=1 SV=6	P02788	nLLFNDNTEcLAR	-0.5187	-0.8269	1.249	-0.4991
Lactotransferrin OS=Homo sapiens GN=LTF PE=1 SV=6	P02788	qVLLHQQAk	-0.3511	0.7872	0.6625	-1.465
Lactotransferrin OS=Homo sapiens GN=LTF PE=1 SV=6	P02788	sNLcALcIGDEQGENk	-0.08685	-0.6647	1.675	-1.285
Lactotransferrin OS=Homo sapiens GN=LTF PE=1 SV=6	P02788	sQQSSDPDPNcVDRPVEGYLAVAVVR	-0.132	-0.3221	0.9928	-0.9505
Lactotransferrin OS=Homo sapiens GN=LTF PE=1 SV=6	P02788	tHYYAVAVVk	1.743	-3.119	2.21	-1.199
Lactotransferrin OS=Homo sapiens GN=LTF PE=1 SV=6	P02788	vPSHAVVAR	-0.1433	-0.5241	1.121	-1.777
Apolipoprotein A-IV OS=Homo sapiens GN=APOA4 PE=1 SV=3	P06727	eNADSLQASLRPHADELk	0.1257	0.4036	2.983	0.05993
Apolipoprotein A-IV OS=Homo sapiens GN=APOA4 PE=1 SV=3	P06727	gNTEGLQk	-0.1588	0.2994	3.401	0.03025
Apolipoprotein A-IV OS=Homo sapiens GN=APOA4 PE=1 SV=3	P06727	iDQNVEELk	0.2523	0.2469	1.991	1.074
Apolipoprotein A-IV OS=Homo sapiens GN=APOA4 PE=1 SV=3	P06727	iDQNVEELkGR	0.6591	-0.3177	2.303	0.9276
Apolipoprotein A-IV OS=Homo sapiens GN=APOA4 PE=1 SV=3	P06727	iDQTVEELRR	-0.1514	0.2371	2.319	1.168
Apolipoprotein A-IV OS=Homo sapiens GN=APOA4 PE=1 SV=3	P06727	iSASAEELR	-0.2366	-0.01268	2.465	1.315
Apolipoprotein A-IV OS=Homo sapiens GN=APOA4 PE=1 SV=3	P06727	kNAEELk	-0.1791	0.4449	2.609	0.6973
Apolipoprotein A-IV OS=Homo sapiens GN=APOA4 PE=1 SV=3	P06727	lAPLAEDVR	-0.2722	-0.3027	2.34	1.779
Apolipoprotein A-IV OS=Homo sapiens GN=APOA4 PE=1 SV=3	P06727	lEPYADQLR	-0.196	0.3689	2.426	0.9736
Apolipoprotein A-IV OS=Homo sapiens GN=APOA4 PE=1 SV=3	P06727	lGEVNTYAGDLQk	0.5729	0.8511	1.973	0.1752
Apolipoprotein A-IV OS=Homo sapiens GN=APOA4 PE=1 SV=3	P06727	lGPHAGDVEGHLSFLEk	0.2083	0.3698	1.792	1.229
Apolipoprotein A-IV OS=Homo sapiens GN=APOA4 PE=1 SV=3	P06727	lkEEIGkELEELR	-0.4154	-0.4571	2.665	1.779
Apolipoprotein A-IV OS=Homo sapiens GN=APOA4 PE=1 SV=3	P06727	lLPHANEVSQk	-0.5406	-0.03803	2.802	1.349
Apolipoprotein A-IV OS=Homo sapiens GN=APOA4 PE=1 SV=3	P06727	lTPYADEFk	0.02621	0.02472	2.084	1.462
Apolipoprotein A-IV OS=Homo sapiens GN=APOA4 PE=1 SV=3	P06727	sLAELGGHLDQQVEEFR	-3.786	-0.01613	1.848	1.296
Apolipoprotein A-IV OS=Homo sapiens GN=APOA4 PE=1 SV=3	P06727	sLAPYAQDTQEk	-0.1753	0.6079	2.33	0.811
Apolipoprotein A-IV OS=Homo sapiens GN=APOA4 PE=1 SV=3	P06727	tQVNTQAEQLR	-0.1709	0.3676	2.691	0.6847
Collagen alpha-3(VI) chain OS=Homo sapiens GN=COL6A3 PE=1 SV=5	P12111	aTYHGSFSTk	0.1843	1.168	-0.8558	-0.5579
Collagen alpha-3(VI) chain OS=Homo sapiens GN=COL6A3 PE=1 SV=5	P12111	eFLYDVVk	-0.3209	-0.6179	0.4181	0.4596
Collagen alpha-3(VI) chain OS=Homo sapiens GN=COL6A3 PE=1 SV=5	P12111	eVQVFEITENSAk	-0.02083	0.561	0.5119	-1.226
Collagen alpha-3(VI) chain OS=Homo sapiens GN=COL6A3 PE=1 SV=5	P12111	vAVVQYSDR	0.2368	0.6999	0.1464	-1.144
Complement C1r subcomponent-like protein OS=Homo sapiens GN=C1RL PE=1 SV=2	Q9NZP8	aPEGFAVR	0.3491	1.627	1.709	1.096
Complement C1r subcomponent-like protein OS=Homo sapiens GN=C1RL PE=1 SV=2	Q9NZP8	eFVSSGR	0.5334	1.856	2.024	0.4729
Complement C1r subcomponent-like protein OS=Homo sapiens GN=C1RL PE=1 SV=2	Q9NZP8	gQESSTDIk	0.03426	1.874	2.248	0.6239
Complement C1r subcomponent-like protein OS=Homo sapiens GN=C1RL PE=1 SV=2	Q9NZP8	gQESSTDIkAPEGFAVR	0.2174	1.107	2.547	0.9317
Complement C1r subcomponent-like protein OS=Homo sapiens GN=C1RL PE=1 SV=2	Q9NZP8	gSEAINAPGDNPAk	0.292	1.955	1.803	0.711
Complement C1r subcomponent-like protein OS=Homo sapiens GN=C1RL PE=1 SV=2	Q9NZP8	lGNHPVHR	Value Missing	2.093	1.602	-0.1087
Complement C1r subcomponent-like protein OS=Homo sapiens GN=C1RL PE=1 SV=2	Q9NZP8	vVVHPDYR	0.4762	1.918	1.078	1.248
Complement C4-A OS=Homo sapiens GN=C4A PE=1 SV=1	P0C0L4,P0C0L5	aEFQDALEk	0.04603	0.5091	0.311	0.5297
Complement C4-A OS=Homo sapiens GN=C4A PE=1 SV=1	P0C0L4,P0C0L5	aNSFLGEk	0.9162	0.4835	0.6803	-0.6098
Complement C4-A OS=Homo sapiens GN=C4A PE=1 SV=1	P0C0L4,P0C0L5	eELVYELNPLDHR	-0.1159	1.146	0.5238	-0.116
Complement C4-A OS=Homo sapiens GN=C4A PE=1 SV=1	P0C0L4,P0C0L5	eGAIHREELVYELNPLDHR	-0.4888	0.398	0.8854	0.6013
Complement C4-A OS=Homo sapiens GN=C4A PE=1 SV=1	P0C0L4,P0C0L5	fGLLDEDGkk	-0.5601	0.6546	1.07	0.2556
Complement C4-A OS=Homo sapiens GN=C4A PE=1 SV=1	P0C0L4,P0C0L5	gLNVTLSSTGR	0.2564	0.617	0.3344	0.188
Complement C4-A OS=Homo sapiens GN=C4A PE=1 SV=1	P0C0L4,P0C0L5	gLQDEDGYR	-0.1453	0.4906	0.7153	0.3134
Complement C4-A OS=Homo sapiens GN=C4A PE=1 SV=1	P0C0L4,P0C0L5	gSFEFPVGDAVSk	-0.2551	0.6297	0.7742	0.2471
Complement C4-A OS=Homo sapiens GN=C4A PE=1 SV=1	P0C0L4,P0C0L5	lELSVDGAk	0.06731	0.8514	0.6121	-0.114
Complement C4-A OS=Homo sapiens GN=C4A PE=1 SV=1	P0C0L4,P0C0L5	nNVPcSPk	-0.6421	0.966	1.802	-0.7302
Complement C4-A OS=Homo sapiens GN=C4A PE=1 SV=1	P0C0L4,P0C0L5	vDVQAGAcEGk	0.1781	-0.3205	2.042	-0.5038
Complement C4-A OS=Homo sapiens GN=C4A PE=1 SV=1	P0C0L4,P0C0L5	vEASISk	0.8818	0.7615	0.6434	-1.329
Complement C4-A OS=Homo sapiens GN=C4A PE=1 SV=1	P0C0L4,P0C0L5	vLSLAQEQVGGSPEk	0.8166	0.739	0.779	-0.9218
Complement C4-A OS=Homo sapiens GN=C4A PE=1 SV=1	P0C0L4,P0C0L5	vVEEQESR	-0.4397	1.229	1.005	-0.3983
Plasma protease C1 inhibitor OS=Homo sapiens GN=SERPING1 PE=1 SV=2	P05155	dFTcVHQALk	0.32	1.258	0.23	-1.227
Plasma protease C1 inhibitor OS=Homo sapiens GN=SERPING1 PE=1 SV=2	P05155	lEDMEQALSPSVFk	-0.971	1.15	-0.4075	-0.8347
Plasma protease C1 inhibitor OS=Homo sapiens GN=SERPING1 PE=1 SV=2	P05155	lLDSLPSDTR	0.3413	1.425	0.1309	-1.198
Plasma protease C1 inhibitor OS=Homo sapiens GN=SERPING1 PE=1 SV=2	P05155	tLYSSSPR	0.2256	1.245	0.0244	-0.6434
Plasma protease C1 inhibitor OS=Homo sapiens GN=SERPING1 PE=1 SV=2	P05155	tNLESILSYPk	0.3981	1.158	-0.2253	-0.423
Plasma protease C1 inhibitor OS=Homo sapiens GN=SERPING1 PE=1 SV=2	P05155	vATTVISk	-0.03469	0.02941	1.195	-0.2529
Tenascin-X OS=Homo sapiens GN=TNXB PE=1 SV=3	P22105	aDSIQGTAR	-0.4186	0.9835	1.463	0.8872
Tenascin-X OS=Homo sapiens GN=TNXB PE=1 SV=3	P22105	dLQFSEIR	-0.5488	1.86	1.334	0.2698
Tenascin-X OS=Homo sapiens GN=TNXB PE=1 SV=3	P22105	tLSPVLESPR	0.1246	1.188	0.9646	0.6381
Tenascin-X OS=Homo sapiens GN=TNXB PE=1 SV=3	P22105	vSYQLADGGEPQSVQVDGQAR	0.3525	0.8279	1.441	0.294
Tenascin-X OS=Homo sapiens GN=TNXB PE=1 SV=3	P22105	yEVTVVSVR	0.1878	1.276	0.6063	0.8686
Vitelline membrane outer layer protein 1 homolog OS=Homo sapiens GN=VMO1 PE=1 SV=1	Q7Z5L0	gAcGLQTk	-0.3287	2.402	-0.1914	-1.356
Vitelline membrane outer layer protein 1 homolog OS=Homo sapiens GN=VMO1 PE=1 SV=1	Q7Z5L0	gLGDDTALNDAR	-0.06629	1.258	-0.05758	-0.2241
Vitelline membrane outer layer protein 1 homolog OS=Homo sapiens GN=VMO1 PE=1 SV=1	Q7Z5L0	vEAPTTLGDNTAANNVR	0.07411	1.53	-0.3414	-0.7921
Vitelline membrane outer layer protein 1 homolog OS=Homo sapiens GN=VMO1 PE=1 SV=1	Q7Z5L0	vEPPQGIPGDDTALNGIR	0.1447	1.311	-0.07224	-0.3638
Protein HEG homolog 1 OS=Homo sapiens GN=HEG1 PE=1 SV=3	Q9ULI3	gTAIEQR	-0.5556	1.106	2.504	-0.6917
Protein HEG homolog 1 OS=Homo sapiens GN=HEG1 PE=1 SV=3	Q9ULI3	lNNSTGLQSSSVSQTk	0.1208	1.454	2.295	0.1727
Protein HEG homolog 1 OS=Homo sapiens GN=HEG1 PE=1 SV=3	Q9ULI3	sHAASDAPENLTLLAETADAR	0.9911	0.7576	1.465	0.9846
Protein HEG homolog 1 OS=Homo sapiens GN=HEG1 PE=1 SV=3	Q9ULI3	sIAGISYGQVR	-0.03187	1.112	1.262	1.803
Protein HEG homolog 1 OS=Homo sapiens GN=HEG1 PE=1 SV=3	Q9ULI3	sYSESSSTSSSESLNSSAPR	-2.038	0.998	0.9715	1.07
Protein HEG homolog 1 OS=Homo sapiens GN=HEG1 PE=1 SV=3	Q9ULI3	tSSDHTDHTYLSSTFTk	1.023	1.43	2.068	-0.3765
Protein HEG homolog 1 OS=Homo sapiens GN=HEG1 PE=1 SV=3	Q9ULI3	vTGNPGDEEFIEPSTENEFGLTSLR	-6.027	0.9945	1.528	0.6672
IgGFc-binding protein OS=Homo sapiens GN=FCGBP PE=1 SV=3	Q9Y6R7	aIGYATAADcGR	0.4949	1.743	0.2647	-0.1278
IgGFc-binding protein OS=Homo sapiens GN=FCGBP PE=1 SV=3	Q9Y6R7	aISGLTIDGHAVGAk	-0.1225	2.004	0.3161	0.1049
IgGFc-binding protein OS=Homo sapiens GN=FCGBP PE=1 SV=3	Q9Y6R7	cPPELEk	0.5512	0.7528	0.4815	0.5165
IgGFc-binding protein OS=Homo sapiens GN=FCGBP PE=1 SV=3	Q9Y6R7	gATTSPGVYELSSR	-0.2125	1.86	0.1685	0.5287
IgGFc-binding protein OS=Homo sapiens GN=FCGBP PE=1 SV=3	Q9Y6R7	gEVGFVLVDNQR	0.2738	1.426	-0.777	0.5725
IgGFc-binding protein OS=Homo sapiens GN=FCGBP PE=1 SV=3	Q9Y6R7	gScPTcPEDR	-0.6117	2.21	0.128	No Values
IgGFc-binding protein OS=Homo sapiens GN=FCGBP PE=1 SV=3	Q9Y6R7	gSQAVSYTR	-1.257	2.406	0.7577	0.3957
IgGFc-binding protein OS=Homo sapiens GN=FCGBP PE=1 SV=3	Q9Y6R7	iSVAQGASk	0.4715	2.321	0.5923	-1.155
IgGFc-binding protein OS=Homo sapiens GN=FCGBP PE=1 SV=3	Q9Y6R7	iSVTQGASk	0.1183	2.225	0.8655	-0.907
IgGFc-binding protein OS=Homo sapiens GN=FCGBP PE=1 SV=3	Q9Y6R7	lPVSLSEGR	0.2851	2.361	-0.2545	-0.05092
IgGFc-binding protein OS=Homo sapiens GN=FCGBP PE=1 SV=3	Q9Y6R7	lTYNHGGITGSR	0.1449	1.946	0.1315	0.07991
IgGFc-binding protein OS=Homo sapiens GN=FCGBP PE=1 SV=3	Q9Y6R7	lVDPQGPLk	-0.302	2.648	0.06713	-0.1998
IgGFc-binding protein OS=Homo sapiens GN=FCGBP PE=1 SV=3	Q9Y6R7	vAVIVSNDHAGk	0.5246	1.86	0.2048	-0.2589
IgGFc-binding protein OS=Homo sapiens GN=FCGBP PE=1 SV=3	Q9Y6R7	vVAEVQIcHGk	-0.3186	0.769	1.457	0.3942
Maltase-glucoamylase, intestinal OS=Homo sapiens GN=MGAM PE=1 SV=5	O43451	dFTYDSVDFk	0.4921	0.9948	0.06114	-1.035
Maltase-glucoamylase, intestinal OS=Homo sapiens GN=MGAM PE=1 SV=5	O43451	dPNNLAFNEIk	0.05134	1.155	-0.169	-0.2857
Maltase-glucoamylase, intestinal OS=Homo sapiens GN=MGAM PE=1 SV=5	O43451	dQDPASFGADSLLLNSSR	-0.4552	0.9164	0.3051	No Values
Maltase-glucoamylase, intestinal OS=Homo sapiens GN=MGAM PE=1 SV=5	O43451	dQPPGYk	-0.5568	1.774	0.3066	-0.9492
Maltase-glucoamylase, intestinal OS=Homo sapiens GN=MGAM PE=1 SV=5	O43451	eIEELYNNPQNPER	-0.1562	1.201	0.4547	-0.4999
Maltase-glucoamylase, intestinal OS=Homo sapiens GN=MGAM PE=1 SV=5	O43451	gVEDDVFIk	0.06052	1.229	0.6129	-0.9196
Maltase-glucoamylase, intestinal OS=Homo sapiens GN=MGAM PE=1 SV=5	O43451	hNGVPSQTSPTVTYDSNLk	-0.1767	1.646	0.8249	-1.273
Maltase-glucoamylase, intestinal OS=Homo sapiens GN=MGAM PE=1 SV=5	O43451	iLGTEEPSNVTVk	0.3135	1.353	-0.2722	-0.3519
Maltase-glucoamylase, intestinal OS=Homo sapiens GN=MGAM PE=1 SV=5	O43451	iNcIPDQPPTk	-0.4225	1.472	0.6799	-0.7074
Maltase-glucoamylase, intestinal OS=Homo sapiens GN=MGAM PE=1 SV=5	O43451	lDVTYHk	0.4378	1.511	0.6156	-1.543
Maltase-glucoamylase, intestinal OS=Homo sapiens GN=MGAM PE=1 SV=5	O43451	qLDFTLSPk	0.5189	0.9801	0.2725	-0.6894
Cadherin-2 OS=Homo sapiens GN=CDH2 PE=1 SV=4	P19022	gPFPQELVR	0.2599	2.227	1.671	0.00263
Cadherin-2 OS=Homo sapiens GN=CDH2 PE=1 SV=4	P19022	iDPVNGQITTIAVLDR	0.1788	1.773	1.656	0.4701
Cadherin-2 OS=Homo sapiens GN=CDH2 PE=1 SV=4	P19022	iSGGDPTGR	0.3126	2.001	1.48	0.293
Cadherin-2 OS=Homo sapiens GN=CDH2 PE=1 SV=4	P19022	lNGDFAQLNLk	0.5509	1.679	1.577	0.2279
Cadherin-2 OS=Homo sapiens GN=CDH2 PE=1 SV=4	P19022	sNISILR	0.05986	1.502	1.98	0.5441
Cadherin-2 OS=Homo sapiens GN=CDH2 PE=1 SV=4	P19022	vcQcDSNGDcTDVDR	-3.511	2.178	1.479	-0.3818
Inter-alpha-trypsin inhibitor heavy chain H4 OS=Homo sapiens GN=ITIH4 PE=1 SV=4	Q14624	iLDDLSPR	-0.09705	0.7576	-0.7936	0.2947
Inter-alpha-trypsin inhibitor heavy chain H4 OS=Homo sapiens GN=ITIH4 PE=1 SV=4	Q14624	lALDNGGLAR	-0.1046	0.8575	0.05433	-0.6456
Inter-alpha-trypsin inhibitor heavy chain H4 OS=Homo sapiens GN=ITIH4 PE=1 SV=4	Q14624	lDYQEGPPGVEIScWSVEL	-0.1628	-6.644	-6.644	0.2437
Inter-alpha-trypsin inhibitor heavy chain H4 OS=Homo sapiens GN=ITIH4 PE=1 SV=4	Q14624	nVVFVIDk	-0.05861	0.8345	0.4366	-1.07
Inter-alpha-trypsin inhibitor heavy chain H4 OS=Homo sapiens GN=ITIH4 PE=1 SV=4	Q14624	qGPVNLLSDPEQGVEVTGQYER	-0.05012	0.3583	-0.1908	0.05984
Inter-alpha-trypsin inhibitor heavy chain H4 OS=Homo sapiens GN=ITIH4 PE=1 SV=4	Q14624	rLDYQEGPPGVEIScWSVEL	0.04041	-1.516	-0.07002	-1.849
Inter-alpha-trypsin inhibitor heavy chain H4 OS=Homo sapiens GN=ITIH4 PE=1 SV=4	Q14624	sPEQQETVLDGNLIIR	-0.06905	0.0752	0.134	0.02149
Pepsin A-4 OS=Homo sapiens GN=PGA4 PE=1 SV=1	P0DJD7,P0DJD8,P0DJD9	aNNQVGLAPVA	-0.05034	0.1897	-0.2782	-1.203
Pepsin A-4 OS=Homo sapiens GN=PGA4 PE=1 SV=1	P0DJD7,P0DJD8,P0DJD9	hNLNPAR	-0.8197	0.4838	0.04343	No Values
Pepsin A-4 OS=Homo sapiens GN=PGA4 PE=1 SV=1	P0DJD7,P0DJD8,P0DJD9	kHNLNPAR	0.5602	-1.312	1.079	-2.146
Pepsin A-4 OS=Homo sapiens GN=PGA4 PE=1 SV=1	P0DJD7,P0DJD8,P0DJD9	qYFTVFDR	0.1804	1.257	0.08812	-1.919
Cadherin-related family member 2 OS=Homo sapiens GN=CDHR2 PE=1 SV=2	Q9BYE9	dVNDNPPTLDVASLR	-0.01797	0.9307	0.2477	-0.653
Cadherin-related family member 2 OS=Homo sapiens GN=CDHR2 PE=1 SV=2	Q9BYE9	eAIDPALEGR	0.4744	1.211	0.5527	-1.756
Cadherin-related family member 2 OS=Homo sapiens GN=CDHR2 PE=1 SV=2	Q9BYE9	eEDPGVLVGVVk	0.3265	1.134	-0.04399	-0.9709
Cadherin-related family member 2 OS=Homo sapiens GN=CDHR2 PE=1 SV=2	Q9BYE9	eFYSASVAEDAAk	0.3304	0.519	-0.03313	-0.1951
Cadherin-related family member 2 OS=Homo sapiens GN=CDHR2 PE=1 SV=2	Q9BYE9	nLGPLDR	-0.8836	1.438	0.5873	-2.036
Cadherin-related family member 2 OS=Homo sapiens GN=CDHR2 PE=1 SV=2	Q9BYE9	vIPSTGDSEHLFR	0.2212	1.217	-0.1036	-0.8577
Cadherin-related family member 2 OS=Homo sapiens GN=CDHR2 PE=1 SV=2	Q9BYE9	vSALVDYER	-0.1844	0.9041	0.03848	-0.2654
Lithostathine-1-alpha OS=Homo sapiens GN=REG1A PE=1 SV=3	P05451	dVPcEDk	0.5505	-0.5141	-1.078	-4.319
Lithostathine-1-alpha OS=Homo sapiens GN=REG1A PE=1 SV=3	P05451	eSGTDDFNVWIGLHDPk	-0.2407	-1.836	-1.579	-1.828
Lithostathine-1-alpha OS=Homo sapiens GN=REG1A PE=1 SV=3	P05451	eSGTDDFNVWIGLHDPkk	-0.006107	-2.124	-1.439	-1.791
Lithostathine-1-alpha OS=Homo sapiens GN=REG1A PE=1 SV=3	P05451	iScPEGTNAYR	-0.3232	-1.123	-1.524	-2.905
Lithostathine-1-alpha OS=Homo sapiens GN=REG1A PE=1 SV=3	P05451	sYcYYFNEDR	-0.3369	-0.9377	-1.919	-2.603
Keratin, type I cytoskeletal 10 OS=Homo sapiens GN=KRT10 PE=1 SV=6	P13645	aETEcQNTEYQQLLDIk	0.06778	-0.25	-0.3701	-0.06036
Keratin, type I cytoskeletal 10 OS=Homo sapiens GN=KRT10 PE=1 SV=6	P13645	aLEESNYELEGk	-0.006307	-0.6594	0.06988	0.003572
Keratin, type I cytoskeletal 10 OS=Homo sapiens GN=KRT10 PE=1 SV=6	P13645	eLTTEIDNNIEQISSYk	-0.9636	-1.015	-0.01337	-0.0874
Keratin, type I cytoskeletal 10 OS=Homo sapiens GN=KRT10 PE=1 SV=6	P13645	lkYENEVALR	0.2612	-0.7135	0.164	-0.3244
Keratin, type I cytoskeletal 10 OS=Homo sapiens GN=KRT10 PE=1 SV=6	P13645	qSLEASLAETEGR	0.4772	-0.4128	-0.4086	-0.2685
Keratin, type I cytoskeletal 10 OS=Homo sapiens GN=KRT10 PE=1 SV=6	P13645	sEITELR	0.5182	0.2291	-0.9021	-0.4579
Keratin, type I cytoskeletal 10 OS=Homo sapiens GN=KRT10 PE=1 SV=6	P13645	skELTTEIDNNIEQISSYk	-0.4948	-0.1152	0.2814	-0.1505
Keratin, type I cytoskeletal 10 OS=Homo sapiens GN=KRT10 PE=1 SV=6	P13645	sLLEGEGSSGGGGR	-0.1094	-0.2901	0.1108	-0.2958
Keratin, type I cytoskeletal 10 OS=Homo sapiens GN=KRT10 PE=1 SV=6	P13645	sQYEQLAEQNR	-0.7672	0.07623	0.2658	-0.1874
Keratin, type I cytoskeletal 10 OS=Homo sapiens GN=KRT10 PE=1 SV=6	P13645	sQYEQLAEQNRk	-0.4048	0.2977	0.2866	-0.7922
Keratin, type I cytoskeletal 10 OS=Homo sapiens GN=KRT10 PE=1 SV=6	P13645	sSSSGSVGESSSk	-0.7045	0.5976	-2.87	-0.9472
Keratin, type I cytoskeletal 10 OS=Homo sapiens GN=KRT10 PE=1 SV=6	P13645	vLDELTLTk	0.1869	-0.8244	-0.1735	0.1024
Protocadherin-16 OS=Homo sapiens GN=DCHS1 PE=2 SV=1	Q96JQ0	aALQVPEHTAFGTR	-0.2012	0.6226	1.299	0.4638
Protocadherin-16 OS=Homo sapiens GN=DCHS1 PE=2 SV=1	Q96JQ0	aPGSGTATSGGGGR	-0.6537	1.258	1.755	-0.03405
Protocadherin-16 OS=Homo sapiens GN=DCHS1 PE=2 SV=1	Q96JQ0	lGTQGYALSGDGAGETFR	0.5167	0.1912	1.218	0.258
Protocadherin-16 OS=Homo sapiens GN=DCHS1 PE=2 SV=1	Q96JQ0	vADINDHAPAFPQAR	0.00912	0.6873	1.41	0.103
Protocadherin-16 OS=Homo sapiens GN=DCHS1 PE=2 SV=1	Q96JQ0	vTATDSGSPPLR	0.1777	1.505	1.483	-0.9677
Protocadherin-16 OS=Homo sapiens GN=DCHS1 PE=2 SV=1	Q96JQ0	yPLEPAR	-0.01464	0.6522	1.437	0.1093
Complement factor I OS=Homo sapiens GN=CFI PE=1 SV=2	P05156	eANVAcLDLGFQQGADTQR	0.1181	0.539	0.3619	0.3756
Complement factor I OS=Homo sapiens GN=CFI PE=1 SV=2	P05156	fLNNGTcTAEGk	0.1639	1.361	0.2892	-0.4121
Complement factor I OS=Homo sapiens GN=CFI PE=1 SV=2	P05156	gLETSLAEcTFTk	-0.3722	1.219	0.5382	-0.01151
Complement factor I OS=Homo sapiens GN=CFI PE=1 SV=2	P05156	hGNTDSEGIVEVk	-0.119	2.118	1.233	-1.83
Complement factor I OS=Homo sapiens GN=CFI PE=1 SV=2	P05156	iVIEYVDR	0.4201	2.191	0.4073	-1.653
Complement factor I OS=Homo sapiens GN=CFI PE=1 SV=2	P05156	lPYQcPk	-0.2491	1.383	0.803	-0.4753
Complement factor I OS=Homo sapiens GN=CFI PE=1 SV=2	P05156	nGTAVcATNR	-0.8169	1.356	1.041	-0.1779
Complement factor I OS=Homo sapiens GN=CFI PE=1 SV=2	P05156	sFPTYcQQk	0.2592	1.05	0.8647	-0.7733
Complement factor I OS=Homo sapiens GN=CFI PE=1 SV=2	P05156	sLEcLHPGTk	0.2754	1.209	0.05435	-0.2868
L-lactate dehydrogenase B chain OS=Homo sapiens GN=LDHB PE=1 SV=2	P07195	gLTSVINQk	-0.355	1.653	-0.1452	-1.071
L-lactate dehydrogenase B chain OS=Homo sapiens GN=LDHB PE=1 SV=2	P07195	iVADkDYSVTANSk	0.9326	1.325	-0.9704	-1.103
L-lactate dehydrogenase B chain OS=Homo sapiens GN=LDHB PE=1 SV=2	P07195	lIAPVAEEEATVPNNk	-0.3084	1.245	-0.2325	-0.7381
L-lactate dehydrogenase B chain OS=Homo sapiens GN=LDHB PE=1 SV=2	P07195	sLADELALVDVLEDk	-0.5901	0.6218	-2.072	-6.644
L-lactate dehydrogenase B chain OS=Homo sapiens GN=LDHB PE=1 SV=2	P07195	sLADELALVDVLEDkLk	-0.08035	1.129	-0.901	-0.559
Insulin-like growth factor-binding protein 7 OS=Homo sapiens GN=IGFBP7 PE=1 SV=1	Q16270	aGAAAGGPGVSGVcVck	0.4661	1.74	2.325	0.3802
Insulin-like growth factor-binding protein 7 OS=Homo sapiens GN=IGFBP7 PE=1 SV=1	Q16270	aITQVSk	0.3568	2.025	2.206	0.3954
Insulin-like growth factor-binding protein 7 OS=Homo sapiens GN=IGFBP7 PE=1 SV=1	Q16270	eDAGEYEcHASNSQGQASASAk	-0.6166	1.47	1.754	0.8595
Insulin-like growth factor-binding protein 7 OS=Homo sapiens GN=IGFBP7 PE=1 SV=1	Q16270	eDAGEyEcHASNSQGQASASAk	0.272	1.541	2.076	0.8764
Insulin-like growth factor-binding protein 7 OS=Homo sapiens GN=IGFBP7 PE=1 SV=1	Q16270	gEGEPcGGGGAGR	-2.352	0.9794	1.813	-6.644
Insulin-like growth factor-binding protein 7 OS=Homo sapiens GN=IGFBP7 PE=1 SV=1	Q16270	gTcEQGPSIVTPPk	0.4471	2.221	1.813	0.45
Insulin-like growth factor-binding protein 7 OS=Homo sapiens GN=IGFBP7 PE=1 SV=1	Q16270	kGEGAEL	-0.08813	1.37	2.521	1.075
Insulin-like growth factor-binding protein 7 OS=Homo sapiens GN=IGFBP7 PE=1 SV=1	Q16270	sRYPVcGSDGTTYPSGcQLR	-5.396	1.715	1.541	0.5204
Insulin-like growth factor-binding protein 7 OS=Homo sapiens GN=IGFBP7 PE=1 SV=1	Q16270	tELLPGDRDNLAIQTR	-4.033	1.777	2.499	0.07516
Insulin-like growth factor-binding protein 7 OS=Homo sapiens GN=IGFBP7 PE=1 SV=1	Q16270	yPVcGSDGTTYPSGcQLR	0.7978	1.528	1.857	0.6267
Cadherin-11 OS=Homo sapiens GN=CDH11 PE=1 SV=2	P55287	dPDAANSPIR	-0.3093	-0.1562	1.14	0.07889
Cadherin-11 OS=Homo sapiens GN=CDH11 PE=1 SV=2	P55287	dTNRPLEPPSEFIVk	0.1202	-0.2421	1.198	-0.3899
Cadherin-11 OS=Homo sapiens GN=CDH11 PE=1 SV=2	P55287	eEYHVVIQAk	-0.5832	0.3167	0.777	0.2399
Cadherin-11 OS=Homo sapiens GN=CDH11 PE=1 SV=2	P55287	fAAPYEGFIcESDQTkPLSNQPIVTISADDkDDTANGPR	-0.02654	-1.654	1.959	0.4896
Cadherin-11 OS=Homo sapiens GN=CDH11 PE=1 SV=2	P55287	kPVDFETk	0.2681	-0.1864	0.9849	-0.2166
Cadherin-11 OS=Homo sapiens GN=CDH11 PE=1 SV=2	P55287	lHSDIDSGDGNIk	0.5003	-1.669	2.267	-0.3626
Cadherin-11 OS=Homo sapiens GN=CDH11 PE=1 SV=2	P55287	lkkPVDFETk	0.3398	-0.8739	1.34	-0.05569
Cadherin-11 OS=Homo sapiens GN=CDH11 PE=1 SV=2	P55287	vEAANVHIDPk	0.003198	-0.3892	1.22	-0.09285
Cadherin-11 OS=Homo sapiens GN=CDH11 PE=1 SV=2	P55287	vHAkDPDAANSPIR	0.379	-0.427	1.492	-0.6938
Cadherin-11 OS=Homo sapiens GN=CDH11 PE=1 SV=2	P55287	vLDVNDNAPk	0.158	-0.4747	1.116	0.02696
Cadherin-11 OS=Homo sapiens GN=CDH11 PE=1 SV=2	P55287	vQDINDNPPEFLHETYHANVPER	-0.5735	0.4736	1.088	-0.2581
Cadherin-11 OS=Homo sapiens GN=CDH11 PE=1 SV=2	P55287	vQDINDNPPEFLHETyHANVPER	-0.2548	0.09104	0.7118	0.2025
Cadherin-11 OS=Homo sapiens GN=CDH11 PE=1 SV=2	P55287	vTITLTDVNDNPPk	-0.3048	-0.4868	1.119	0.4229
Semenogelin-2 OS=Homo sapiens GN=SEMG2 PE=1 SV=1	Q02383	dIFTTQDELLVYNk	0.3487	-0.0395	2.31	-0.6567
Semenogelin-2 OS=Homo sapiens GN=SEMG2 PE=1 SV=1	Q02383	gGQAHHGTQNPSQDQGNSPSGk	Value Missing	0.2184	1.323	-0.04655
Semenogelin-2 OS=Homo sapiens GN=SEMG2 PE=1 SV=1	Q02383	gHYQNVVDVR	0.4782	0.5403	0.8647	0.1093
Semenogelin-2 OS=Homo sapiens GN=SEMG2 PE=1 SV=1	Q02383	gLSSQcSNTEk	0.1155	0.9108	1.436	-0.4697
Semenogelin-2 OS=Homo sapiens GN=SEMG2 PE=1 SV=1	Q02383	gSISIQTEEk	0.6657	-0.7979	1.254	0.2746
Semenogelin-2 OS=Homo sapiens GN=SEMG2 PE=1 SV=1	Q02383	iSYPSSR	0.704	No Values	1.939	-1.149
Semenogelin-2 OS=Homo sapiens GN=SEMG2 PE=1 SV=1	Q02383	lQTSLHPAHQDR	0.2499	0.03797	1.753	-0.04815
Semenogelin-2 OS=Homo sapiens GN=SEMG2 PE=1 SV=1	Q02383	rLNSGEkDVQk	0.2951	0.05039	2.478	-0.8312
Semenogelin-2 OS=Homo sapiens GN=SEMG2 PE=1 SV=1	Q02383	rLNYGGk	-0.7902	-1.106	3.391	No Values
Semenogelin-2 OS=Homo sapiens GN=SEMG2 PE=1 SV=1	Q02383	sGQSADSkQDLLSHEQk	-0.6205	0.2742	1.805	0.5335
Semenogelin-2 OS=Homo sapiens GN=SEMG2 PE=1 SV=1	Q02383	tQGGSQSSYVLQTEELVVNk	0.3253	-1.078	1.889	-0.2224
Protocadherin Fat 4 OS=Homo sapiens GN=FAT4 PE=1 SV=2	Q6V0I7	aEDGGGQFTTIR	-0.2731	1.054	0.1691	-0.4702
Protocadherin Fat 4 OS=Homo sapiens GN=FAT4 PE=1 SV=2	Q6V0I7	eGEPIGTNVISIEAASPR	-0.06161	0.1093	-0.2322	0.6642
Protocadherin Fat 4 OS=Homo sapiens GN=FAT4 PE=1 SV=2	Q6V0I7	ePLDFEAR	-0.3118	1.281	-0.236	-0.2535
Protocadherin Fat 4 OS=Homo sapiens GN=FAT4 PE=1 SV=2	Q6V0I7	eVTPQYQLLVEVEDkGEPk	-0.1129	0.5999	-1.988	-0.2608
Protocadherin Fat 4 OS=Homo sapiens GN=FAT4 PE=1 SV=2	Q6V0I7	fSIGTIDGEVR	0.5755	0.0937	-0.4897	0.3002
Protocadherin Fat 4 OS=Homo sapiens GN=FAT4 PE=1 SV=2	Q6V0I7	fSLQEAETDRR	0.2988	0.7047	-0.6034	0.07953
Protocadherin Fat 4 OS=Homo sapiens GN=FAT4 PE=1 SV=2	Q6V0I7	kLDFETQSLYk	-0.2035	0.7762	-0.3439	0.2509
Protocadherin Fat 4 OS=Homo sapiens GN=FAT4 PE=1 SV=2	Q6V0I7	lDPVSGR	-0.05124	1.259	0.0525	-0.781
Urokinase-type plasminogen activator OS=Homo sapiens GN=PLAU PE=1 SV=2	P00749	dYSADTLAHHNDIALLk	-0.004464	1.628	-0.4331	-0.8036
Urokinase-type plasminogen activator OS=Homo sapiens GN=PLAU PE=1 SV=2	P00749	ecQQPHYYGSEVTTk	-0.26	1.699	-0.3251	-0.3935
Urokinase-type plasminogen activator OS=Homo sapiens GN=PLAU PE=1 SV=2	P00749	eDYIVYLGR	-0.01604	2.087	0.3703	-1.721
Urokinase-type plasminogen activator OS=Homo sapiens GN=PLAU PE=1 SV=2	P00749	eNSTDYLYPEQLk	0.1039	1.662	-0.1663	-0.8793
Urokinase-type plasminogen activator OS=Homo sapiens GN=PLAU PE=1 SV=2	P00749	kEDYIVYLGR	0.263	1.893	-0.2659	-1.204
Urokinase-type plasminogen activator OS=Homo sapiens GN=PLAU PE=1 SV=2	P00749	kPSSPPEELk	0.1538	1.861	0.0639	-1.3
Urokinase-type plasminogen activator OS=Homo sapiens GN=PLAU PE=1 SV=2	P00749	sDALQLGLGk	-0.2077	1.979	0.06425	-1.046
Urokinase-type plasminogen activator OS=Homo sapiens GN=PLAU PE=1 SV=2	P00749	tcYEGNGHFYR	-0.1746	1.617	-0.1641	-0.5579
Urokinase-type plasminogen activator OS=Homo sapiens GN=PLAU PE=1 SV=2	P00749	tDScQGDSGGPLVcSLQGR	-0.1053	0.6912	-0.188	0.257
Complement factor B OS=Homo sapiens GN=CFB PE=1 SV=2	P00751	aLFVSEEEkk	0.4387	1.094	1.15	0.5326
Complement factor B OS=Homo sapiens GN=CFB PE=1 SV=2	P00751	dAQYAPGYDk	0.2835	1.297	1.108	0.5075
Complement factor B OS=Homo sapiens GN=CFB PE=1 SV=2	P00751	dLLYIGk	-0.06534	1.388	0.7993	1.122
Complement factor B OS=Homo sapiens GN=CFB PE=1 SV=2	P00751	eAGIPEFYDYDVALIk	-0.6589	2.066	0.7846	0.06668
Complement factor B OS=Homo sapiens GN=CFB PE=1 SV=2	P00751	ekLQDEDLGFL	0.2677	1.199	0.8322	-0.5418
Complement factor B OS=Homo sapiens GN=CFB PE=1 SV=2	P00751	kDNEQHVFk	-0.5045	2.234	1.501	-0.01569
Complement factor B OS=Homo sapiens GN=CFB PE=1 SV=2	P00751	lQDEDLGFL	-1.721	1.453	1.535	0.04231
Complement factor B OS=Homo sapiens GN=CFB PE=1 SV=2	P00751	tcQVNGR	-0.4747	1.829	1.853	-0.1694
Complement factor B OS=Homo sapiens GN=CFB PE=1 SV=2	P00751	vASYGVkPR	0.3515	1.248	1.052	0.5624
Complement factor B OS=Homo sapiens GN=CFB PE=1 SV=2	P00751	vkDISEVVTPR	0.4378	1.026	0.8988	0.8519
Beta-galactosidase OS=Homo sapiens GN=GLB1 PE=1 SV=2	P16278	aYVAVDGIPQGVLER	-0.05256	0.9942	-0.264	-0.3051
Beta-galactosidase OS=Homo sapiens GN=GLB1 PE=1 SV=2	P16278	nNVITLNITGk	-0.443	1.528	0.06776	-1.182
Beta-galactosidase OS=Homo sapiens GN=GLB1 PE=1 SV=2	P16278	sSDPDYLAAVDk	0.2825	1.367	-0.3396	-0.9076
Beta-galactosidase OS=Homo sapiens GN=GLB1 PE=1 SV=2	P16278	vPEGPIPPSTPk	0.4917	1.074	0.00698	-1.227
Beta-galactosidase OS=Homo sapiens GN=GLB1 PE=1 SV=2	P16278	yISGSIHYSR	-0.2255	0.9058	-0.4081	0.09837
Receptor-type tyrosine-protein phosphatase eta OS=Homo sapiens GN=PTPRJ PE=1 SV=3	Q12913	dTEVLLVGLEPGTR	-0.5214	0.9953	-0.1366	-0.1406
Receptor-type tyrosine-protein phosphatase eta OS=Homo sapiens GN=PTPRJ PE=1 SV=3	Q12913	ePALVLk	0.2312	1.797	0.3781	-1.021
Receptor-type tyrosine-protein phosphatase eta OS=Homo sapiens GN=PTPRJ PE=1 SV=3	Q12913	fSGFEASHGPIk	0.3147	0.4272	0.9297	-0.294
Receptor-type tyrosine-protein phosphatase eta OS=Homo sapiens GN=PTPRJ PE=1 SV=3	Q12913	sNDTAASEYk	0.07931	1.357	0.4786	-0.5374
Receptor-type tyrosine-protein phosphatase eta OS=Homo sapiens GN=PTPRJ PE=1 SV=3	Q12913	tkGDPLGTEGGLDASNTER	0.008998	1.017	0.1963	0.1554
Receptor-type tyrosine-protein phosphatase eta OS=Homo sapiens GN=PTPRJ PE=1 SV=3	Q12913	tPEQGSNGTDGASQk	-0.6659	1.652	1.489	-1.097
Receptor-type tyrosine-protein phosphatase eta OS=Homo sapiens GN=PTPRJ PE=1 SV=3	Q12913	tPSSTGPSPVFDIk	0.2052	1.009	0.4253	-0.2624
Receptor-type tyrosine-protein phosphatase eta OS=Homo sapiens GN=PTPRJ PE=1 SV=3	Q12913	vITEPIPVSDLR	0.06447	0.7895	0.3861	0.05031
Receptor-type tyrosine-protein phosphatase eta OS=Homo sapiens GN=PTPRJ PE=1 SV=3	Q12913	vLLESIGSHEELTQDSR	0.1728	0.9868	0.4245	-0.201
Vitronectin OS=Homo sapiens GN=VTN PE=1 SV=1	P04004	aVRPGYPk	-0.231	1.042	0.6521	1.185
Vitronectin OS=Homo sapiens GN=VTN PE=1 SV=1	P04004	cQcDELcSYYQSccTDYTAEckPQVTR	0.4415	0.9599	1.046	0.2008
Vitronectin OS=Homo sapiens GN=VTN PE=1 SV=1	P04004	fEDGVLDPDYPR	-0.27	0.9834	-0.5815	1.144
Vitronectin OS=Homo sapiens GN=VTN PE=1 SV=1	P04004	gQYcYELDEk	-0.07347	1.357	1.049	0.2638
Vitronectin OS=Homo sapiens GN=VTN PE=1 SV=1	P04004	nISDGFDGIPDNVDAALALPAHSYSGR	-1.802	0.8405	0.4823	0.8542
Vitronectin OS=Homo sapiens GN=VTN PE=1 SV=1	P04004	vDTVDPPYPR	0.4175	0.902	0.2985	1.03
Alpha-1B-glycoprotein OS=Homo sapiens GN=A1BG PE=1 SV=4	P04217	cEGPIPDVTFELLR	Value Missing	0.8862	2.727	0.9606
Alpha-1B-glycoprotein OS=Homo sapiens GN=A1BG PE=1 SV=4	P04217	cLAPLEGAR	1.071	-1.098	2.624	3.476
Alpha-1B-glycoprotein OS=Homo sapiens GN=A1BG PE=1 SV=4	P04217	gEkELLVPR	0.1067	1.015	3.225	1.752
Alpha-1B-glycoprotein OS=Homo sapiens GN=A1BG PE=1 SV=4	P04217	lLELTGPk	0.7511	0.812	2.118	2.418
Alpha-1B-glycoprotein OS=Homo sapiens GN=A1BG PE=1 SV=4	P04217	nGVAQEPVHLDSPAIk	0.3422	0.881	2.787	2.083
Aminopeptidase N OS=Homo sapiens GN=ANPEP PE=1 SV=4	P15144	aALAcSk	0.3102	0.294	-0.6856	-1.379
Aminopeptidase N OS=Homo sapiens GN=ANPEP PE=1 SV=4	P15144	dHSAIPVINR	0.7959	0.5721	0.3522	-2.796
Aminopeptidase N OS=Homo sapiens GN=ANPEP PE=1 SV=4	P15144	dLMVLNDVYR	0.3192	-0.2576	-1.159	0.02189
Aminopeptidase N OS=Homo sapiens GN=ANPEP PE=1 SV=4	P15144	dNEETGFGSGTR	-0.2576	1.083	-0.9809	-1.658
Aminopeptidase N OS=Homo sapiens GN=ANPEP PE=1 SV=4	P15144	eATDVIIIHSk	0.833	1.002	-0.14	-2.771
Aminopeptidase N OS=Homo sapiens GN=ANPEP PE=1 SV=4	P15144	eNSLLFDPLSSSSSNk	-0.01991	0.9271	-1.06	-1.144
Aminopeptidase N OS=Homo sapiens GN=ANPEP PE=1 SV=4	P15144	eNSLLFDPLSSSSSNkER	-0.1286	-0.6863	-0.2424	-0.01868
Aminopeptidase N OS=Homo sapiens GN=ANPEP PE=1 SV=4	P15144	fSTEYELQQLEQFk	-0.7796	0.6222	-1.458	-0.1285
Aminopeptidase N OS=Homo sapiens GN=ANPEP PE=1 SV=4	P15144	fSTEYELQQLEQFkk	-0.4248	0.5747	-0.4107	-0.7798
Aminopeptidase N OS=Homo sapiens GN=ANPEP PE=1 SV=4	P15144	gVGGSQPPDIDk	-0.2768	1.396	-0.537	-1.658
Aminopeptidase N OS=Homo sapiens GN=ANPEP PE=1 SV=4	P15144	gVGGSQPPDIDkTELVEPTEYLVVHLk	-0.6627	0.566	-0.2825	-0.9893
Aminopeptidase N OS=Homo sapiens GN=ANPEP PE=1 SV=4	P15144	nATLVNEADkLR	-0.1699	0.9497	-0.4825	-1.937
Carboxypeptidase E OS=Homo sapiens GN=CPE PE=1 SV=1	P16870	aASQPGELk	0.2663	1.926	0.185	-1.515
Carboxypeptidase E OS=Homo sapiens GN=CPE PE=1 SV=1	P16870	dLQGNPIANATISVEGIDHDVTSAk	-1.491	1.271	-0.1033	-2.731
Carboxypeptidase E OS=Homo sapiens GN=CPE PE=1 SV=1	P16870	iVDQNTk	0.2895	2.2	0.5516	-2.171
Carboxypeptidase E OS=Homo sapiens GN=CPE PE=1 SV=1	P16870	iVYVNEk	0.1329	1.645	-0.2134	-1.335
Carboxypeptidase E OS=Homo sapiens GN=CPE PE=1 SV=1	P16870	lQQEDGISFEYHR	0.3451	1.698	-0.6301	-0.5564
Carboxypeptidase E OS=Homo sapiens GN=CPE PE=1 SV=1	P16870	nFPDLDR	-0.423	2.341	0.1523	-1.287
Carboxypeptidase E OS=Homo sapiens GN=CPE PE=1 SV=1	P16870	sGSAHEYSSSPDDAIFQSLAR	0.4119	-0.1095	0.312	0.3034
Carboxypeptidase E OS=Homo sapiens GN=CPE PE=1 SV=1	P16870	sGSAHEySSSPDDAIFQSLAR	0.3546	-0.6834	0.6516	0.5341
Carboxypeptidase E OS=Homo sapiens GN=CPE PE=1 SV=1	P16870	sNAQGIDLNR	-0.2561	1.606	0.2402	-0.7819
Non-secretory ribonuclease OS=Homo sapiens GN=RNASE2 PE=1 SV=2	P10153	dPPQYPVVPVHLDR	-0.1355	0.3852	1.045	0.3281
Non-secretory ribonuclease OS=Homo sapiens GN=RNASE2 PE=1 SV=2	P10153	rDPPQYPVVPVHLDR	-0.08096	0.514	0.9522	0.003415
Non-secretory ribonuclease OS=Homo sapiens GN=RNASE2 PE=1 SV=2	P10153	rDPPQyPVVPVHLDR	0.5298	0.1714	1.044	-0.1156
Keratin, type II cytoskeletal 2 epidermal OS=Homo sapiens GN=KRT2 PE=1 SV=2	P35908	gGSISGGGYGSGGGk	-0.3429	0.1555	0.3286	-0.6174
Keratin, type II cytoskeletal 2 epidermal OS=Homo sapiens GN=KRT2 PE=1 SV=2	P35908	hGGGGGGFGGGGFGSR	-0.6529	-0.1584	0.1227	0.3142
Keratin, type II cytoskeletal 2 epidermal OS=Homo sapiens GN=KRT2 PE=1 SV=2	P35908	lNDLEEALQQAk	0.08376	-0.1183	0.2852	-0.7195
Keratin, type II cytoskeletal 2 epidermal OS=Homo sapiens GN=KRT2 PE=1 SV=2	P35908	lQGEIAHVk	0.07095	-0.7568	0.37	-0.1603
Keratin, type II cytoskeletal 2 epidermal OS=Homo sapiens GN=KRT2 PE=1 SV=2	P35908	nVQDAIADAEQR	0.06418	-0.5312	-0.04996	0.09348
Keratin, type II cytoskeletal 2 epidermal OS=Homo sapiens GN=KRT2 PE=1 SV=2	P35908	sLVGLGGTk	0.1365	-0.5939	0.1719	-0.1906
Keratin, type II cytoskeletal 2 epidermal OS=Homo sapiens GN=KRT2 PE=1 SV=2	P35908	tAAENDFVTLk	0.5346	-0.07801	-0.3344	-0.589
Keratin, type II cytoskeletal 2 epidermal OS=Homo sapiens GN=KRT2 PE=1 SV=2	P35908	tAAENDFVTLkk	0.1833	-0.4563	0.2608	-0.4439
Keratin, type II cytoskeletal 2 epidermal OS=Homo sapiens GN=KRT2 PE=1 SV=2	P35908	yEELQVTVGR	-0.01755	-0.7833	0.5328	-0.1458
Prolow-density lipoprotein receptor-related protein 1 OS=Homo sapiens GN=LRP1 PE=1 SV=2	Q07954	cLEGAcVVNk	0.7242	0.3121	0.5063	0.6728
Prolow-density lipoprotein receptor-related protein 1 OS=Homo sapiens GN=LRP1 PE=1 SV=2	Q07954	cTAYFEGSR	0.3243	0.413	0.554	0.8702
Prolow-density lipoprotein receptor-related protein 1 OS=Homo sapiens GN=LRP1 PE=1 SV=2	Q07954	dkSDEkPSYcNSR	-0.07892	1.388	0.5201	0.3325
Prolow-density lipoprotein receptor-related protein 1 OS=Homo sapiens GN=LRP1 PE=1 SV=2	Q07954	iLQDDLTcR	-0.3121	1.382	1.207	-0.1157
Prolow-density lipoprotein receptor-related protein 1 OS=Homo sapiens GN=LRP1 PE=1 SV=2	Q07954	tAcGVGEFR	-0.4374	1.463	0.675	0.4802
Sulfhydryl oxidase 1 OS=Homo sapiens GN=QSOX1 PE=1 SV=3	O00391	aLAEDVk	0.5277	1.905	0.7461	-1.976
Sulfhydryl oxidase 1 OS=Homo sapiens GN=QSOX1 PE=1 SV=3	O00391	dVQNVAAAPELAMGALELESR	0.2707	-0.8128	0.3813	1.364
Sulfhydryl oxidase 1 OS=Homo sapiens GN=QSOX1 PE=1 SV=3	O00391	eVALDLSQHk	0.1007	1.089	0.4323	-0.8484
Sulfhydryl oxidase 1 OS=Homo sapiens GN=QSOX1 PE=1 SV=3	O00391	eVLPAIR	0.3843	1.707	-0.1362	-0.6739
Sulfhydryl oxidase 1 OS=Homo sapiens GN=QSOX1 PE=1 SV=3	O00391	lAGAPSEDPQFPk	0.01134	1.932	-0.1176	-0.6382
Sulfhydryl oxidase 1 OS=Homo sapiens GN=QSOX1 PE=1 SV=3	O00391	nGSGAVFPVAGADVQTLR	-0.1662	0.8507	0.1274	0.3303
Sulfhydryl oxidase 1 OS=Homo sapiens GN=QSOX1 PE=1 SV=3	O00391	nNEEYLALIFEk	-0.5912	1.85	0.0406	-0.5012
Sulfhydryl oxidase 1 OS=Homo sapiens GN=QSOX1 PE=1 SV=3	O00391	rVLNTEANVVR	-0.2187	1.396	0.2033	-0.1778
Sulfhydryl oxidase 1 OS=Homo sapiens GN=QSOX1 PE=1 SV=3	O00391	vLNTEANVVR	0.1562	2.036	0.3384	-1.286
Cation-independent mannose-6-phosphate receptor OS=Homo sapiens GN=IGF2R PE=1 SV=3	P11717	eVPcYVFDEELR	0.4796	0.9312	-0.723	-0.5409
Cation-independent mannose-6-phosphate receptor OS=Homo sapiens GN=IGF2R PE=1 SV=3	P11717	fVcNDDVYSGPLk	0.006506	0.0682	0.3716	-0.2995
Cation-independent mannose-6-phosphate receptor OS=Homo sapiens GN=IGF2R PE=1 SV=3	P11717	gTADAFIVR	-0.263	0.793	0.1539	-0.537
Cation-independent mannose-6-phosphate receptor OS=Homo sapiens GN=IGF2R PE=1 SV=3	P11717	lTTccRRSSNVSYk	-1.024	0.004147	No Values	1.13
Cation-independent mannose-6-phosphate receptor OS=Homo sapiens GN=IGF2R PE=1 SV=3	P11717	tASSVIELTcTk	0.2035	-0.06291	-0.5883	0.5945
Cation-independent mannose-6-phosphate receptor OS=Homo sapiens GN=IGF2R PE=1 SV=3	P11717	vPIDGPPIDIGR	0.6326	0.6924	-1.078	-0.09995
Programmed cell death 6-interacting protein OS=Homo sapiens GN=PDCD6IP PE=1 SV=1	Q8WUM4	aAEELSk	0.39	0.3852	-1.075	-0.5652
Programmed cell death 6-interacting protein OS=Homo sapiens GN=PDCD6IP PE=1 SV=1	Q8WUM4	aVQADGQVk	-0.5285	0.1938	-0.2739	-0.2558
Programmed cell death 6-interacting protein OS=Homo sapiens GN=PDCD6IP PE=1 SV=1	Q8WUM4	dLDPIGk	0.2666	0.7785	-0.4476	-1.46
Programmed cell death 6-interacting protein OS=Homo sapiens GN=PDCD6IP PE=1 SV=1	Q8WUM4	eILDESLR	-0.2009	0.723	-0.5465	-0.8401
Programmed cell death 6-interacting protein OS=Homo sapiens GN=PDCD6IP PE=1 SV=1	Q8WUM4	eLPELLQR	-0.6152	0.6529	-0.4762	-0.426
Programmed cell death 6-interacting protein OS=Homo sapiens GN=PDCD6IP PE=1 SV=1	Q8WUM4	kFGEEIAR	0.5018	0.684	-0.6126	-1.438
Programmed cell death 6-interacting protein OS=Homo sapiens GN=PDCD6IP PE=1 SV=1	Q8WUM4	lLDEEEATDNDLR	-0.1851	0.9437	-1.146	-0.477
Programmed cell death 6-interacting protein OS=Homo sapiens GN=PDCD6IP PE=1 SV=1	Q8WUM4	lQHAAELIk	0.4597	-0.5761	-0.2783	-0.4697
Programmed cell death 6-interacting protein OS=Homo sapiens GN=PDCD6IP PE=1 SV=1	Q8WUM4	tSEVDLAkPLVk	0.4879	0.6641	-0.4531	-1.563
Programmed cell death 6-interacting protein OS=Homo sapiens GN=PDCD6IP PE=1 SV=1	Q8WUM4	vYGGLTTk	-0.5692	0.09903	0.163	-0.5573
Programmed cell death 6-interacting protein OS=Homo sapiens GN=PDCD6IP PE=1 SV=1	Q8WUM4	yDEYVNVk	-0.08063	0.3984	-0.7416	-0.4407
Programmed cell death 6-interacting protein OS=Homo sapiens GN=PDCD6IP PE=1 SV=1	Q8WUM4	yYDQIcSIEPk	-0.08216	0.3513	-0.3408	-0.7929
Collagen alpha-2(IV) chain OS=Homo sapiens GN=COL4A2 PE=1 SV=4	P08572	aHNQDLGLAGScLAR	0.2178	-1.401	0.3899	0.9182
Collagen alpha-2(IV) chain OS=Homo sapiens GN=COL4A2 PE=1 SV=4	P08572	aTPFIEcNGGR	0.9907	0.6558	-0.4833	-1.094
Collagen alpha-2(IV) chain OS=Homo sapiens GN=COL4A2 PE=1 SV=4	P08572	fDVPcGGR	-0.497	0.03055	0.7502	-0.1594
Collagen alpha-2(IV) chain OS=Homo sapiens GN=COL4A2 PE=1 SV=4	P08572	gLDGYQGPDGPR	-0.3192	-0.4811	1.003	-0.1376
Collagen alpha-2(IV) chain OS=Homo sapiens GN=COL4A2 PE=1 SV=4	P08572	gTcHYYANk	0.05497	1.204	-0.1738	-0.9611
Collagen alpha-2(IV) chain OS=Homo sapiens GN=COL4A2 PE=1 SV=4	P08572	iAVQPGTVGPQGR	-0.2588	0.2792	-0.3578	0.3584
Collagen alpha-2(IV) chain OS=Homo sapiens GN=COL4A2 PE=1 SV=4	P08572	kFDVPcGGR	-0.1232	-0.5914	1.164	-0.3246
Keratin, type I cytoskeletal 9 OS=Homo sapiens GN=KRT9 PE=1 SV=3	P35527	dIENQYETQITQIEHEVSSSGQEVQSSAk	-2.211	0.7717	-0.04541	-6.644
Keratin, type I cytoskeletal 9 OS=Homo sapiens GN=KRT9 PE=1 SV=3	P35527	eIETYHNLLEGGQEDFESSGAGk	0.3773	0.4871	-0.2009	0.7891
Keratin, type I cytoskeletal 9 OS=Homo sapiens GN=KRT9 PE=1 SV=3	P35527	fSSSSGYGGGSSR	-0.4	1.628	0.1879	0.02653
Keratin, type I cytoskeletal 9 OS=Homo sapiens GN=KRT9 PE=1 SV=3	P35527	gGSGGSYGR	-0.5095	1.627	0.5195	-0.1843
Keratin, type I cytoskeletal 9 OS=Homo sapiens GN=KRT9 PE=1 SV=3	P35527	gPAAIQk	0.3753	1.004	0.7257	-0.6528
Keratin, type I cytoskeletal 9 OS=Homo sapiens GN=KRT9 PE=1 SV=3	P35527	hGVQELEIELQSQLSk	-0.0347	1.099	0.3384	-0.2025
Keratin, type I cytoskeletal 9 OS=Homo sapiens GN=KRT9 PE=1 SV=3	P35527	sGGGGGGGLGSGGSIR	-0.4406	1.17	0.5153	0.2083
Keratin, type I cytoskeletal 9 OS=Homo sapiens GN=KRT9 PE=1 SV=3	P35527	tLLDIDNTR	-0.02346	1.141	0.3091	0.02815
Keratin, type I cytoskeletal 9 OS=Homo sapiens GN=KRT9 PE=1 SV=3	P35527	vQALEEANNDLENk	0.1771	0.532	0.8224	-0.1277
Hemicentin-2 OS=Homo sapiens GN=HMCN2 PE=2 SV=2	Q8NDA2	dDPLGEVGVk	0.724	0.3527	0.6885	0.6973
Hemicentin-2 OS=Homo sapiens GN=HMCN2 PE=2 SV=2	Q8NDA2	dGQPVTPSSR	-0.7051	0.8762	1.421	0.8706
Hemicentin-2 OS=Homo sapiens GN=HMCN2 PE=2 SV=2	Q8NDA2	lQVLGEGR	-0.1618	0.6591	1.248	0.7121
Hemicentin-2 OS=Homo sapiens GN=HMCN2 PE=2 SV=2	Q8NDA2	nFSVEVLVPPSIENEDLEEVIk	-0.1135	1.602	0.4861	0.4882
Cell adhesion molecule 4 OS=Homo sapiens GN=CADM4 PE=1 SV=1	Q8NFZ8	aEAVGETLTLPGLVSADNGTYTcEASNk	0.09476	1.213	0.042	-0.2619
Cell adhesion molecule 4 OS=Homo sapiens GN=CADM4 PE=1 SV=1	Q8NFZ8	dDGGIIIcEAQNQALPSGHSk	-0.165	1.051	0.6882	-0.3061
Cell adhesion molecule 4 OS=Homo sapiens GN=CADM4 PE=1 SV=1	Q8NFZ8	eGDTLVLTcAVTGNPRPNQIR	-0.3352	1.048	1.211	-0.5678
Cell adhesion molecule 4 OS=Homo sapiens GN=CADM4 PE=1 SV=1	Q8NFZ8	eQAVEGGEVELScLVPR	-1.09	1.048	0.1974	0.09569
Cell adhesion molecule 4 OS=Homo sapiens GN=CADM4 PE=1 SV=1	Q8NFZ8	gNESLPER	0.237	1.614	-0.1229	-0.3498
Cell adhesion molecule 4 OS=Homo sapiens GN=CADM4 PE=1 SV=1	Q8NFZ8	kDDGGIIIcEAQNQALPSGHSk	0.05126	1.515	0.7782	-1.048
Cell adhesion molecule 4 OS=Homo sapiens GN=CADM4 PE=1 SV=1	Q8NFZ8	qTQYVLDVQYSPTAR	0.2335	1.041	0.6599	-0.6377
Beta-2-glycoprotein 1 OS=Homo sapiens GN=APOH PE=1 SV=3	P02749	aTFGcHDGYSLDGPEEIEcTk	0.4704	0.2392	-0.1207	0.8129
Beta-2-glycoprotein 1 OS=Homo sapiens GN=APOH PE=1 SV=3	P02749	aTFGcHDGySLDGPEEIEcTk	0.1495	0.7945	0.2539	0.1915
Beta-2-glycoprotein 1 OS=Homo sapiens GN=APOH PE=1 SV=3	P02749	aTVVYQGER	-0.5265	-0.263	1.184	0.997
Beta-2-glycoprotein 1 OS=Homo sapiens GN=APOH PE=1 SV=3	P02749	cSYTEDAQcIDGTIEVPk	0.6738	-0.1975	-0.1435	1.051
Beta-2-glycoprotein 1 OS=Homo sapiens GN=APOH PE=1 SV=3	P02749	dkATFGcHDGYSLDGPEEIEcTk	0.3708	0.8454	0.4572	-0.2898
Beta-2-glycoprotein 1 OS=Homo sapiens GN=APOH PE=1 SV=3	P02749	kATVVYQGER	-0.389	0.3957	0.9973	0.3795
Beta-2-glycoprotein 1 OS=Homo sapiens GN=APOH PE=1 SV=3	P02749	tDASDVkPc	-0.4628	0.009505	1.111	0.7127
Beta-2-glycoprotein 1 OS=Homo sapiens GN=APOH PE=1 SV=3	P02749	tFYEPGEEITYSckPGYVSR	0.3807	1.194	0.6444	-0.8221
Cadherin-13 OS=Homo sapiens GN=CDH13 PE=1 SV=1	P55290	dIQGSLQDIFk	-0.06437	0.2746	1.582	0.7355
Cadherin-13 OS=Homo sapiens GN=CDH13 PE=1 SV=1	P55290	eTLENPk	-0.0711	1.391	1.071	0.1891
Cadherin-13 OS=Homo sapiens GN=CDH13 PE=1 SV=1	P55290	gVDQEPk	-0.5257	2.45	3.001	-2.345
Cadherin-13 OS=Homo sapiens GN=CDH13 PE=1 SV=1	P55290	iNENTGSVSVTR	-0.04369	1.429	1.434	-0.5489
Cadherin-13 OS=Homo sapiens GN=CDH13 PE=1 SV=1	P55290	nITAVGk	0.7975	1.398	-0.3056	0.6906
Cadherin-13 OS=Homo sapiens GN=CDH13 PE=1 SV=1	P55290	qEDLSVGSVLLTVNATDPDSLQHQTIR	0.111	0.7018	1.255	0.5124
Cadherin-13 OS=Homo sapiens GN=CDH13 PE=1 SV=1	P55290	vNSDGGLVALR	-0.1724	0.01821	1.436	1.316
Cadherin-13 OS=Homo sapiens GN=CDH13 PE=1 SV=1	P55290	vQVcScR	-0.3249	0.9944	1.145	0.7663
Cadherin-13 OS=Homo sapiens GN=CDH13 PE=1 SV=1	P55290	vVDSDRPER	-0.1165	1.192	1.813	-0.3078
Cadherin-13 OS=Homo sapiens GN=CDH13 PE=1 SV=1	P55290	yEVSSPYFk	0.08435	0.16	1.071	1.267
Cadherin-13 OS=Homo sapiens GN=CDH13 PE=1 SV=1	P55290	yEVSSPYFk	0.1515	-0.5362	1.554	1.411
Ig gamma-3 chain C region OS=Homo sapiens GN=IGHG3 PE=1 SV=2	P01860	scDTPPPcPR	-0.374	2.48	0.9449	0.3878
Ig gamma-3 chain C region OS=Homo sapiens GN=IGHG3 PE=1 SV=2	P01860	tPEVTcVVVDVSHEDPEVQFk	0.5027	2.114	0.3325	0.6109
Ig gamma-3 chain C region OS=Homo sapiens GN=IGHG3 PE=1 SV=2	P01860	wYVDGVEVHNAk	0.07214	2.266	0.9343	0.3024
Neprilysin OS=Homo sapiens GN=MME PE=1 SV=2	P08473	aIAQLNSk	0.3274	1.068	0.3435	-0.5551
Neprilysin OS=Homo sapiens GN=MME PE=1 SV=2	P08473	aYQNYIk	0.02493	1.568	0.6611	-1.07
Neprilysin OS=Homo sapiens GN=MME PE=1 SV=2	P08473	dELEVVLkDVLQEPk	-0.259	0.4214	0.7254	-6.644
Neprilysin OS=Homo sapiens GN=MME PE=1 SV=2	P08473	dVLQEPk	-0.4755	1.926	0.3536	-0.5286
Neprilysin OS=Homo sapiens GN=MME PE=1 SV=2	P08473	dYYEcTGIYk	-0.8833	0.03057	No Values	1.741
Neprilysin OS=Homo sapiens GN=MME PE=1 SV=2	P08473	eDEYFENIIQNLk	0.2894	0.6696	-0.1403	-6.644
Neprilysin OS=Homo sapiens GN=MME PE=1 SV=2	P08473	gGEPLLk	0.3657	0.728	0.3597	-0.2696
Neprilysin OS=Homo sapiens GN=MME PE=1 SV=2	P08473	iGYPDDIVSNDNk	-0.2338	1.428	0.3967	-0.4072
Neprilysin OS=Homo sapiens GN=MME PE=1 SV=2	P08473	nVIPETSSR	0.4825	1.764	0.2514	-1.314
Neprilysin OS=Homo sapiens GN=MME PE=1 SV=2	P08473	tEDIVAVQk	0.5883	1.068	0.4957	-1.003
Beta-2-microglobulin OS=Homo sapiens GN=B2M PE=1 SV=1	P61769	iEkVEHSDLSFSk	-0.09992	0.2123	0.868	-0.8873
Beta-2-microglobulin OS=Homo sapiens GN=B2M PE=1 SV=1	P61769	vEHSDLSFSk	0.05756	0.6011	0.2935	-0.3238
Beta-2-microglobulin OS=Homo sapiens GN=B2M PE=1 SV=1	P61769	vNHVTLSQPk	-0.008064	-0.09725	1.245	-0.4997
Golgi apparatus protein 1 OS=Homo sapiens GN=GLG1 PE=1 SV=2	Q92896	aLNEAcESVIQTAck	-0.03071	0.939	-0.7388	-0.3742
Golgi apparatus protein 1 OS=Homo sapiens GN=GLG1 PE=1 SV=2	Q92896	dAHSQGEVVScLEk	0.145	0.6909	-0.6207	-0.4199
Golgi apparatus protein 1 OS=Homo sapiens GN=GLG1 PE=1 SV=2	Q92896	fcPEADSk	-0.02091	1.13	0.09127	-1.405
Golgi apparatus protein 1 OS=Homo sapiens GN=GLG1 PE=1 SV=2	Q92896	gEIEHHcSGLHR	0	1.049	-0.08396	-1.17
Golgi apparatus protein 1 OS=Homo sapiens GN=GLG1 PE=1 SV=2	Q92896	iQVSELck	-0.1351	0.8405	-0.4528	-0.4574
Golgi apparatus protein 1 OS=Homo sapiens GN=GLG1 PE=1 SV=2	Q92896	lDPVLYR	0.2076	1.441	-0.8699	-0.9794
Golgi apparatus protein 1 OS=Homo sapiens GN=GLG1 PE=1 SV=2	Q92896	vAELSSDDFHLDR	-0.03183	1.105	-0.2915	-0.9862
Golgi apparatus protein 1 OS=Homo sapiens GN=GLG1 PE=1 SV=2	Q92896	vSYSLAk	-0.5418	0.3002	0.6079	-0.571
Neural cell adhesion molecule L1-like protein OS=Homo sapiens GN=CHL1 PE=1 SV=4	O00533	dGEAFEINGTEDGR	0.4326	0.9201	0.09327	-0.225
Neural cell adhesion molecule L1-like protein OS=Homo sapiens GN=CHL1 PE=1 SV=4	O00533	dGNPFYFTDHR	0.2547	0.8515	-0.1156	0.2391
Neural cell adhesion molecule L1-like protein OS=Homo sapiens GN=CHL1 PE=1 SV=4	O00533	ekIDPLEVEEGDPIVLPcNPPk	Value Missing	1.228	-0.07238	-0.2333
Neural cell adhesion molecule L1-like protein OS=Homo sapiens GN=CHL1 PE=1 SV=4	O00533	gAGPESEPYIFQTPEGVPEQPTFLk	-2.809	0.7371	0.1564	-0.07828
Neural cell adhesion molecule L1-like protein OS=Homo sapiens GN=CHL1 PE=1 SV=4	O00533	gDLYFANVEEk	0.3793	0.5914	0.004336	0.2285
Neural cell adhesion molecule L1-like protein OS=Homo sapiens GN=CHL1 PE=1 SV=4	O00533	iDPLEVEEGDPIVLPcNPPk	-2.626	1.282	0.04528	-0.2711
Neural cell adhesion molecule L1-like protein OS=Homo sapiens GN=CHL1 PE=1 SV=4	O00533	iGGDLPk	0.5494	1.445	0.3437	-1.109
Neural cell adhesion molecule L1-like protein OS=Homo sapiens GN=CHL1 PE=1 SV=4	O00533	tAVTANLDIR	-0.1764	1.83	-0.5439	0.1196
Neural cell adhesion molecule L1-like protein OS=Homo sapiens GN=CHL1 PE=1 SV=4	O00533	tTEEDAGSYScWVENAIGk	0.6091	0.07261	0.6121	-0.06417
Neural cell adhesion molecule L1-like protein OS=Homo sapiens GN=CHL1 PE=1 SV=4	O00533	vEEVkPLEGR	0.302	1.097	-0.08554	-0.08433
Neural cell adhesion molecule L1-like protein OS=Homo sapiens GN=CHL1 PE=1 SV=4	O00533	vIAVNEVGR	0.2321	0.8448	0.06549	0.05223
Apolipoprotein A-I OS=Homo sapiens GN=APOA1 PE=1 SV=1	P02647	aELQEGAR	1.033	0.4016	1.435	1.146
Apolipoprotein A-I OS=Homo sapiens GN=APOA1 PE=1 SV=1	P02647	akPALEDLR	-0.1667	0.02225	1.937	2.224
Apolipoprotein A-I OS=Homo sapiens GN=APOA1 PE=1 SV=1	P02647	aTEHLSTLSEk	-0.04785	1.038	1.256	1.77
Apolipoprotein A-I OS=Homo sapiens GN=APOA1 PE=1 SV=1	P02647	dLATVYVDVLk	-0.04217	0.2436	1.001	2.326
Apolipoprotein A-I OS=Homo sapiens GN=APOA1 PE=1 SV=1	P02647	dSGRDYVSQFEGSALGk	-6.578	0.9211	1.608	0.4825
Apolipoprotein A-I OS=Homo sapiens GN=APOA1 PE=1 SV=1	P02647	dYVSQFEGSALGk	0.2829	0.5628	1.511	1.733
Apolipoprotein A-I OS=Homo sapiens GN=APOA1 PE=1 SV=1	P02647	lAEYHAk	-0.1357	0.1757	1.425	2.551
Apolipoprotein A-I OS=Homo sapiens GN=APOA1 PE=1 SV=1	P02647	tHLAPYSDELR	0.4724	0.06398	2.042	1.375
Apolipoprotein A-I OS=Homo sapiens GN=APOA1 PE=1 SV=1	P02647	vEPLRAELQEGAR	-0.1765	1.212	1.764	1.216
Apolipoprotein A-I OS=Homo sapiens GN=APOA1 PE=1 SV=1	P02647	vQPYLDDFQk	-0.54	1.148	1.687	1.626
Apolipoprotein A-I OS=Homo sapiens GN=APOA1 PE=1 SV=1	P02647	vQPYLDDFQkk	-0.01112	0.523	1.996	1.508
Kallikrein-1 OS=Homo sapiens GN=KLK1 PE=1 SV=2	P06870	iLPNDEck	0.911	0.8332	-1.214	-1.478
Kallikrein-1 OS=Homo sapiens GN=KLK1 PE=1 SV=2	P06870	lTEPADTITDAVk	-0.5821	0.8224	-1.223	-1.417
Kallikrein-1 OS=Homo sapiens GN=KLK1 PE=1 SV=2	P06870	qADEDYSHDLMLLR	0.5329	0.03744	-0.7248	-0.9432
Kallikrein-1 OS=Homo sapiens GN=KLK1 PE=1 SV=2	P06870	wIEDTIAENS	-1.548	0.4709	-0.2352	-3.324
Dipeptidase 1 OS=Homo sapiens GN=DPEP1 PE=1 SV=3	P16444	aNLSQVADHLDHIk	0.8947	2.068	0.254	-0.1315
Dipeptidase 1 OS=Homo sapiens GN=DPEP1 PE=1 SV=3	P16444	aTLQLSR	0.3693	1.631	0.8793	0.2051
Dipeptidase 1 OS=Homo sapiens GN=DPEP1 PE=1 SV=3	P16444	aVGFGGDFDGVPR	0.4104	1.69	1.188	-0.2444
Dipeptidase 1 OS=Homo sapiens GN=DPEP1 PE=1 SV=3	P16444	gALADNLLR	0.3042	2.028	1.076	-0.3874
Dipeptidase 1 OS=Homo sapiens GN=DPEP1 PE=1 SV=3	P16444	nVPDDVLR	-0.1925	2.187	1.451	-0.36
Dipeptidase 1 OS=Homo sapiens GN=DPEP1 PE=1 SV=3	P16444	vFEAVEQASNLTQAPEEEPIPLDQLGGScR	-3.171	1.103	0.4098	1.036
Cathepsin D OS=Homo sapiens GN=CTSD PE=1 SV=1	P07339	eGcEAIVDTGTSLMVGPVDEVR	0.1155	0.05624	No Values	0.6672
Cathepsin D OS=Homo sapiens GN=CTSD PE=1 SV=1	P07339	gSLSYLNVTR	0.03367	1.382	0.8153	-1.166
Cathepsin D OS=Homo sapiens GN=CTSD PE=1 SV=1	P07339	lSPEDYTLk	0.1927	1.529	0.4309	-1.163
Cathepsin D OS=Homo sapiens GN=CTSD PE=1 SV=1	P07339	vGFAEAAR	-0.2842	2.057	0.9771	-1.633
Cathepsin D OS=Homo sapiens GN=CTSD PE=1 SV=1	P07339	ySQAVPAVTEGPIPEVLk	-0.02294	1.032	0.2241	-0.2316
Cathepsin D OS=Homo sapiens GN=CTSD PE=1 SV=1	P07339	yYTVFDR	0.07257	1.784	0.2289	-0.9859
Endosialin OS=Homo sapiens GN=CD248 PE=1 SV=1	Q9HCU0	cVALEASGEHR	0.8597	0.6419	-0.5718	-1.446
Endosialin OS=Homo sapiens GN=CD248 PE=1 SV=1	Q9HCU0	eLGGDLATPR	0.008121	1.155	-0.1986	-1.498
Endosialin OS=Homo sapiens GN=CD248 PE=1 SV=1	Q9HCU0	lGFRPAEDDPHR	-0.3391	0.739	-0.7187	-0.2272
Endosialin OS=Homo sapiens GN=CD248 PE=1 SV=1	Q9HCU0	tPEEAQR	-0.8226	1.253	-0.8174	-6.644
Endosialin OS=Homo sapiens GN=CD248 PE=1 SV=1	Q9HCU0	vDSLVGAGPASR	0.06882	0.934	0.06681	-1.578
Collectin-12 OS=Homo sapiens GN=COLEC12 PE=1 SV=3	Q5KU26	cYYFSVEk	0.893	-0.2418	0.9352	0.7729
Collectin-12 OS=Homo sapiens GN=COLEC12 PE=1 SV=3	Q5KU26	dRETVLSSAL	0.2372	0.5087	1.008	No Values
Collectin-12 OS=Homo sapiens GN=COLEC12 PE=1 SV=3	Q5KU26	eIFEDAk	0.3778	0.7187	0.9884	0.2536
Collectin-12 OS=Homo sapiens GN=COLEC12 PE=1 SV=3	Q5KU26	eTVLSSAL	-6.644	-3.86	-2.51	0.587
Extracellular sulfatase Sulf-2 OS=Homo sapiens GN=SULF2 PE=1 SV=1	Q8IWU5	sVAIEVDGR	0.3405	0.04356	1.887	1.563
Extracellular sulfatase Sulf-2 OS=Homo sapiens GN=SULF2 PE=1 SV=1	Q8IWU5	vYHVGLGDAAQPR	-0.2296	0.5388	2.018	1.534
Annexin A1 OS=Homo sapiens GN=ANXA1 PE=1 SV=2	P04083	gGPGSAVSPYPTFNPSSDVAALHk	0.2128	-0.007856	0.01696	1.04
Annexin A1 OS=Homo sapiens GN=ANXA1 PE=1 SV=2	P04083	gLGTDEDTLIEILASR	-1.249	0.1109	0.3121	0.2898
Annexin A1 OS=Homo sapiens GN=ANXA1 PE=1 SV=2	P04083	tPAQFDADELR	-0.3117	1.559	0.6046	-0.5907
Annexin A1 OS=Homo sapiens GN=ANXA1 PE=1 SV=2	P04083	vLDLELk	0.4489	1.615	0.1893	-0.9538
Monocyte differentiation antigen CD14 OS=Homo sapiens GN=CD14 PE=1 SV=2	P08571	aTVNPSAPR	-0.3039	-0.6875	0.09203	-1.675
Monocyte differentiation antigen CD14 OS=Homo sapiens GN=CD14 PE=1 SV=2	P08571	eLTLEDLk	0.1618	-0.4081	-0.8587	-2.631
Monocyte differentiation antigen CD14 OS=Homo sapiens GN=CD14 PE=1 SV=2	P08571	lkELTLEDLk	0.4043	-0.8764	-0.04518	-2.914
Monocyte differentiation antigen CD14 OS=Homo sapiens GN=CD14 PE=1 SV=2	P08571	qYADTVk	0.4273	-0.8683	-0.3829	-1.724
Monocyte differentiation antigen CD14 OS=Homo sapiens GN=CD14 PE=1 SV=2	P08571	rVDADADPR	-0.3799	-1.189	-0.3342	No Values
Monocyte differentiation antigen CD14 OS=Homo sapiens GN=CD14 PE=1 SV=2	P08571	vDADADPR	-0.148	-0.6298	-0.08891	-2.074
Monocyte differentiation antigen CD14 OS=Homo sapiens GN=CD14 PE=1 SV=2	P08571	vLDLScNR	-0.2158	-1.114	0.6647	-1.795
Carboxypeptidase M OS=Homo sapiens GN=CPM PE=1 SV=2	P14384	eNYNQYDLNR	0.3853	2.135	0.4292	-0.6822
Carboxypeptidase M OS=Homo sapiens GN=CPM PE=1 SV=2	P14384	gQVFDQNGNPLPNVIVEVQDR	-0.6734	1.17	0.2985	0.4253
Carboxypeptidase M OS=Homo sapiens GN=CPM PE=1 SV=2	P14384	kPDcYYSIGR	0.8629	1.369	0.4753	-0.4213
Carboxypeptidase M OS=Homo sapiens GN=CPM PE=1 SV=2	P14384	nFPDAFEYNNVSR	Value Missing	0.8761	0.9295	-0.1146
Carboxypeptidase M OS=Homo sapiens GN=CPM PE=1 SV=2	P14384	tVAQNYSSVTHLHSIGk	0.8327	1.879	0.4772	-0.9346
Cadherin-5 OS=Homo sapiens GN=CDH5 PE=1 SV=5	P33151	eLDSTGTPTGk	-0.1565	0.6104	0.7105	1.318
Cadherin-5 OS=Homo sapiens GN=CDH5 PE=1 SV=5	P33151	gkEYFAIDNSGR	0.3545	-0.04808	1.054	1.086
Cadherin-5 OS=Homo sapiens GN=CDH5 PE=1 SV=5	P33151	kGDIYNEk	-0.2796	0.5252	1.308	0.8924
Cadherin-5 OS=Homo sapiens GN=CDH5 PE=1 SV=5	P33151	vDAETGDVFAIER	-0.03891	-0.195	1.094	1.573
Cadherin-5 OS=Homo sapiens GN=CDH5 PE=1 SV=5	P33151	yTFVVPEDTR	0.4084	-0.6571	1.345	1.35
Glycoprotein integral membrane protein 1 OS=Homo sapiens GN=GINM1 PE=2 SV=1	Q9NU53	dVTEIDILVk	0.1188	1.509	-0.765	-2.633
Glycoprotein integral membrane protein 1 OS=Homo sapiens GN=GINM1 PE=2 SV=1	Q9NU53	iNVTTLkDDGDISk	0.2784	1.757	0.3965	-0.6078
Glycoprotein integral membrane protein 1 OS=Homo sapiens GN=GINM1 PE=2 SV=1	Q9NU53	nENLENLEEk	0.07831	1.773	0.1063	-0.1687
Glycoprotein integral membrane protein 1 OS=Homo sapiens GN=GINM1 PE=2 SV=1	Q9NU53	nENLENLEEkEYFGIVSVR	-0.3768	2.409	0.4129	-0.5833
Ig alpha-2 chain C region OS=Homo sapiens GN=IGHA2 PE=1 SV=3	P01877	dASGATFTWTPSSGk	0.2376	0.09754	-0.296	-0.171
Ig alpha-2 chain C region OS=Homo sapiens GN=IGHA2 PE=1 SV=3	P01877	hYTNPSQDVTVPcPVPPPPPccHPR	0.234	-0.1889	0.744	-0.9437
Ig alpha-2 chain C region OS=Homo sapiens GN=IGHA2 PE=1 SV=3	P01877	nFPPSQDASGDLYTTSSQLTLPATQcPDGk	-0.3421	0.7031	-0.2979	-0.1519
Contactin-1 OS=Homo sapiens GN=CNTN1 PE=1 SV=1	Q12860	gDGPYSLVAVINSAQDAPSEAPTEVGVk	-0.07277	0.4137	-0.6778	0.9557
Contactin-1 OS=Homo sapiens GN=CNTN1 PE=1 SV=1	Q12860	gEPSIPSNR	-0.06835	0.9008	0.5031	-0.7167
Contactin-1 OS=Homo sapiens GN=CNTN1 PE=1 SV=1	Q12860	gPPGPPGGLR	0.1938	1.299	0.4989	-1.372
Contactin-1 OS=Homo sapiens GN=CNTN1 PE=1 SV=1	Q12860	vIIEckPk	0.622	1.274	0.365	-1.642
Contactin-1 OS=Homo sapiens GN=CNTN1 PE=1 SV=1	Q12860	vQVTSQEYSAR	-0.3121	1.635	0.5441	-1.249
Contactin-1 OS=Homo sapiens GN=CNTN1 PE=1 SV=1	Q12860	vTVTNPDTGR	0.002009	0.9903	0.2795	-0.6782
Contactin-1 OS=Homo sapiens GN=CNTN1 PE=1 SV=1	Q12860	vVATNTLGR	-0.2868	0.9294	0.7222	-0.746
Roundabout homolog 4 OS=Homo sapiens GN=ROBO4 PE=1 SV=1	Q8WZ75	aRGPDSNVLLLR	-0.0738	0.7579	1.84	0.494
Roundabout homolog 4 OS=Homo sapiens GN=ROBO4 PE=1 SV=1	Q8WZ75	dGkPLALQPGR	0.06162	1.146	2.12	-0.1119
Roundabout homolog 4 OS=Homo sapiens GN=ROBO4 PE=1 SV=1	Q8WZ75	eDFQIQPR	-0.1869	1.495	1.843	0.01771
Roundabout homolog 4 OS=Homo sapiens GN=ROBO4 PE=1 SV=1	Q8WZ75	gHAHDGQALSTDLGVYTcEASNR	0.7254	0.3254	1.017	1.121
Roundabout homolog 4 OS=Homo sapiens GN=ROBO4 PE=1 SV=1	Q8WZ75	gPDSNVLLLR	-0.1072	1.674	1.892	-0.31
Roundabout homolog 4 OS=Homo sapiens GN=ROBO4 PE=1 SV=1	Q8WZ75	lGTAVSR	0.1158	0.6112	2.385	0.05781
Roundabout homolog 4 OS=Homo sapiens GN=ROBO4 PE=1 SV=1	Q8WZ75	sDEGTYMcVATNSAGHR	0.5741	0.337	1.389	0.8699
Roundabout homolog 4 OS=Homo sapiens GN=ROBO4 PE=1 SV=1	Q8WZ75	vSIQEPQDYTEPVELLAVR	-4.006	0.7761	0.2977	1.837
Gamma-glutamyl hydrolase OS=Homo sapiens GN=GGH PE=1 SV=2	Q92820	dYEILFk	-0.3553	1.475	0.6582	-1.618
Gamma-glutamyl hydrolase OS=Homo sapiens GN=GGH PE=1 SV=2	Q92820	nLDGISHAPNAVk	0.2612	0.7635	0.05445	-1.265
Gamma-glutamyl hydrolase OS=Homo sapiens GN=GGH PE=1 SV=2	Q92820	yLESAGAR	0.04257	1.278	-0.01207	-1.873
Cytosolic 10-formyltetrahydrofolate dehydrogenase OS=Homo sapiens GN=ALDH1L1 PE=1 SV=2	O75891	dLGEAALNEYLR	1.277	2.117	0.7051	1.286
Cytosolic 10-formyltetrahydrofolate dehydrogenase OS=Homo sapiens GN=ALDH1L1 PE=1 SV=2	O75891	gAASSVLELTEAELVTAEAVR	-2.357	-0.5373	-3.85	1.809
Cadherin-6 OS=Homo sapiens GN=CDH6 PE=1 SV=1	P55285	eDAQINTTIGSVTAQDPDAAR	0.7118	-0.5076	0.563	0.2902
Cadherin-6 OS=Homo sapiens GN=CDH6 PE=1 SV=1	P55285	eQYQVVIQAk	-0.5885	1.026	1.37	-0.7503
Cadherin-6 OS=Homo sapiens GN=CDH6 PE=1 SV=1	P55285	iHDINDNEPIFTk	0.2316	-0.6511	1.548	-0.07153
Cadherin-6 OS=Homo sapiens GN=CDH6 PE=1 SV=1	P55285	kLLDFEk	0.2078	0.392	1.449	-0.9918
Cadherin-6 OS=Homo sapiens GN=CDH6 PE=1 SV=1	P55285	tGRPVEPESEFIIk	-0.2247	0.2213	1.251	-0.1451
Cadherin-6 OS=Homo sapiens GN=CDH6 PE=1 SV=1	P55285	tPESSPPGTPIGR	-0.4629	0.7458	0.9582	-0.1838
Cadherin-6 OS=Homo sapiens GN=CDH6 PE=1 SV=1	P55285	vEASNPYVEPR	-0.09656	1.074	0.9518	-0.8714
Glutamyl aminopeptidase OS=Homo sapiens GN=ENPEP PE=1 SV=3	Q07075	aQLLDYk	-0.05024	1.483	0.9004	-1.784
Glutamyl aminopeptidase OS=Homo sapiens GN=ENPEP PE=1 SV=3	Q07075	eGITLNSSNPSGNAFLk	-0.8727	1.363	0.9025	-0.8426
Glutamyl aminopeptidase OS=Homo sapiens GN=ENPEP PE=1 SV=3	Q07075	eQVLETVk	0.2865	0.137	0.491	-0.4489
Glutamyl aminopeptidase OS=Homo sapiens GN=ENPEP PE=1 SV=3	Q07075	hTAEYAANITk	-0.2707	0.1701	0.276	0.3744
Glutamyl aminopeptidase OS=Homo sapiens GN=ENPEP PE=1 SV=3	Q07075	rPSGDQVQVR	-0.3153	0.3557	0.5911	-0.08175
Glutamyl aminopeptidase OS=Homo sapiens GN=ENPEP PE=1 SV=3	Q07075	sIVATDHEPTDAR	0.0853	0.5262	0.1832	-0.2449
Glutamyl aminopeptidase OS=Homo sapiens GN=ENPEP PE=1 SV=3	Q07075	sIVATDHEPTDARk	0.3641	0.3476	0.3628	-0.5247
Glutamyl aminopeptidase OS=Homo sapiens GN=ENPEP PE=1 SV=3	Q07075	yISYNSYGk	0.4083	0.2928	1.068	-1.219
Glutamyl aminopeptidase OS=Homo sapiens GN=ENPEP PE=1 SV=3	Q07075	yPQAGAGEkPR	0.4392	1.363	0.9383	-2.191
Protein jagged-1 OS=Homo sapiens GN=JAG1 PE=1 SV=3	P78504	aSDYFck	1.477	2.419	3.469	1.91
Protein jagged-1 OS=Homo sapiens GN=JAG1 PE=1 SV=3	P78504	dGNSSLIAAVAEVR	-4.152	2.442	2.196	-4.152
Ig alpha-1 chain C region OS=Homo sapiens GN=IGHA1 PE=1 SV=2	P01876	dASGVTFTWTPSSGk	-0.02596	1.203	0.3622	-0.04509
Ig alpha-1 chain C region OS=Homo sapiens GN=IGHA1 PE=1 SV=2	P01876	tFTcTAAYPESk	-0.1043	1.629	0.4264	-0.5022
Ig alpha-1 chain C region OS=Homo sapiens GN=IGHA1 PE=1 SV=2	P01876	tFTcTAAyPESk	0.1593	1.1	0.5748	-0.3653
Ig alpha-1 chain C region OS=Homo sapiens GN=IGHA1 PE=1 SV=2	P01876	tPLTATLSk	0.08026	2.234	-0.2031	-0.6484
Annexin A2 OS=Homo sapiens GN=ANXA2 PE=1 SV=2	P07355	aEDGSVIDYELIDQDAR	0.111	0.5495	0.7975	0.5071
Annexin A2 OS=Homo sapiens GN=ANXA2 PE=1 SV=2	P07355	dALNIETAIk	-0.2439	0.9414	0.6852	0.5106
Annexin A2 OS=Homo sapiens GN=ANXA2 PE=1 SV=2	P07355	eLASALk	-0.05241	0.8969	0.903	0.1458
Annexin A2 OS=Homo sapiens GN=ANXA2 PE=1 SV=2	P07355	gLGTDEDSLIEIIcSR	-0.4876	1.113	0.5353	-0.2953
Annexin A2 OS=Homo sapiens GN=ANXA2 PE=1 SV=2	P07355	rAEDGSVIDYELIDQDAR	0.3968	-0.4981	0.3416	1.653
Annexin A2 OS=Homo sapiens GN=ANXA2 PE=1 SV=2	P07355	tNQELQEINR	-0.05245	1.257	1.081	-0.4132
Actin, cytoplasmic 1 OS=Homo sapiens GN=ACTB PE=1 SV=1	P60709,P63261	gYSFTTTAER	0.01389	1.371	0.2931	-1.08
Actin, cytoplasmic 1 OS=Homo sapiens GN=ACTB PE=1 SV=1	P60709,P63261	vAPEEHPVLLTEAPLNPk	-0.1032	1.338	0.3782	-0.9735
Beta-glucuronidase OS=Homo sapiens GN=GUSB PE=1 SV=2	P08236	eVILPER	0.2256	1.037	0.4245	-0.8305
Beta-glucuronidase OS=Homo sapiens GN=GUSB PE=1 SV=2	P08236	lLDAENk	-0.1397	1.528	0.3574	-0.9105
Beta-glucuronidase OS=Homo sapiens GN=GUSB PE=1 SV=2	P08236	vVANGTGTQGQLk	-0.03965	1.742	0.2081	-1.745
Immunoglobulin lambda-like polypeptide 5 OS=Homo sapiens GN=IGLL5 PE=2 SV=2	B9A064	aGVETTkPSk	-1.907e-06	0.08418	0.8203	0.6998
Immunoglobulin lambda-like polypeptide 5 OS=Homo sapiens GN=IGLL5 PE=2 SV=2	B9A064	aNPTVTLFPPSSEELQANk	-0.08279	0.4187	0.842	0.4263
Agrin OS=Homo sapiens GN=AGRN PE=1 SV=4	O00468	sAGDVDTLAFDGR	0.1975	-0.4645	-0.1646	-0.7412
Agrin OS=Homo sapiens GN=AGRN PE=1 SV=4	O00468	sTVPVNTNR	-0.1415	-0.3094	0.3907	-1.113
Gelsolin OS=Homo sapiens GN=GSN PE=1 SV=1	P06396	aGALNSNDAFVLk	0.02686	-0.5025	0.2628	-0.1247
Gelsolin OS=Homo sapiens GN=GSN PE=1 SV=1	P06396	aVEVLPk	0.1277	-0.6691	-0.3005	0.4761
Gelsolin OS=Homo sapiens GN=GSN PE=1 SV=1	P06396	dSQEEEkTEALTSAk	0.1299	0.009133	-0.0896	-0.3589
Gelsolin OS=Homo sapiens GN=GSN PE=1 SV=1	P06396	sEDcFILDHGk	-0.5697	-0.001971	-0.1336	0.2901
Gelsolin OS=Homo sapiens GN=GSN PE=1 SV=1	P06396	tASDFITk	-0.06592	-0.03234	0.005153	-0.3221
Gelsolin OS=Homo sapiens GN=GSN PE=1 SV=1	P06396	tGAQELLR	-0.07701	-0.4092	0.2533	-0.1217
Gelsolin OS=Homo sapiens GN=GSN PE=1 SV=1	P06396	tPITVVk	0.6406	-1.079	0.1092	-0.08633
Gelsolin OS=Homo sapiens GN=GSN PE=1 SV=1	P06396	yIETDPANR	0.08923	-0.1781	-0.05916	-0.2977
Complement factor H OS=Homo sapiens GN=CFH PE=1 SV=4	P08603	iDVHLVPDR	-0.1538	1.833	-0.06197	-0.3253
Complement factor H OS=Homo sapiens GN=CFH PE=1 SV=4	P08603	lSYTcEGGFR	0.1831	0.5751	0.3563	0.1071
Complement factor H OS=Homo sapiens GN=CFH PE=1 SV=4	P08603	scDNPYIPNGDYSPLR	-0.08629	-0.3738	0.2131	1.469
Complement factor H OS=Homo sapiens GN=CFH PE=1 SV=4	P08603	sIDVAcHPGYALPk	-0.06264	0.5963	0.08458	0.6033
Complement factor H OS=Homo sapiens GN=CFH PE=1 SV=4	P08603	sSNLIILEEHLk	-0.08052	0.9319	0.4091	-0.03451
Complement factor H OS=Homo sapiens GN=CFH PE=1 SV=4	P08603	vSVLcQENYLIQEGEEITck	0.386	1.212	-0.28	-0.09628
Pyruvate kinase isozymes M1/M2 OS=Homo sapiens GN=PKM PE=1 SV=4	P14618	gADFLVTEVENGGSLGSk	0.2178	-0.5085	-0.2381	-0.1593
Pyruvate kinase isozymes M1/M2 OS=Homo sapiens GN=PKM PE=1 SV=4	P14618	lAPITSDPTEATAVGAVEASFk	-0.2739	0.7272	-0.5239	-0.6682
Pyruvate kinase isozymes M1/M2 OS=Homo sapiens GN=PKM PE=1 SV=4	P14618	lDIDSPPITAR	-0.2064	0.5111	-0.4438	-0.5489
Pyruvate kinase isozymes M1/M2 OS=Homo sapiens GN=PKM PE=1 SV=4	P14618	nTGIIcTIGPASR	-0.09057	0.7006	-0.8012	-0.4969
Pyruvate kinase isozymes M1/M2 OS=Homo sapiens GN=PKM PE=1 SV=4	P14618	vVEVGSk	0.2331	0.9052	-0.8942	-0.9323
Tenascin OS=Homo sapiens GN=TNC PE=1 SV=3	P24821	aATHYTITIR	-0.3569	-0.2324	0.3447	0.4636
Tenascin OS=Homo sapiens GN=TNC PE=1 SV=3	P24821	aVDIPGLk	-0.5208	-0.3344	0.5184	0.5559
Tenascin OS=Homo sapiens GN=TNC PE=1 SV=3	P24821	eATEYEIELYGISk	0.8045	-3.133	0.07419	-0.4207
Tenascin OS=Homo sapiens GN=TNC PE=1 SV=3	P24821	eTFTTGLDAPR	-0.03963	-0.2603	0.03385	0.4851
Tenascin OS=Homo sapiens GN=TNC PE=1 SV=3	P24821	fTTDLDSPR	0.1878	-0.2281	0.5204	-0.2611
Tenascin OS=Homo sapiens GN=TNC PE=1 SV=3	P24821	gLEPGQEYNVLLTAEk	-0.111	0.1743	-0.06392	0.2197
Tenascin OS=Homo sapiens GN=TNC PE=1 SV=3	P24821	lDAPSQIEVk	-0.1704	0.0132	0.1153	0.2609
Tenascin OS=Homo sapiens GN=TNC PE=1 SV=3	P24821	lLETVEYNISGAER	0.3302	0.8122	-0.7665	-0.157
Tenascin OS=Homo sapiens GN=TNC PE=1 SV=3	P24821	sTDLPGLk	0.007149	0.2264	0.8583	-0.8729
Tenascin OS=Homo sapiens GN=TNC PE=1 SV=3	P24821	tVSGNTVEYALTDLEPATEYTLR	-3.512	0.0491	0.1992	-0.03648
IST1 homolog OS=Homo sapiens GN=IST1 PE=1 SV=1	P53990	eIADYLAAGk	-0.2454	0.338	-0.3371	0.02123
IST1 homolog OS=Homo sapiens GN=IST1 PE=1 SV=1	P53990	eIADYLAAGkDER	0.4466	0.5428	-0.6325	-0.5404
IST1 homolog OS=Homo sapiens GN=IST1 PE=1 SV=1	P53990	iVADQLcAk	-0.4402	0.7462	0.1689	-0.7099
IST1 homolog OS=Homo sapiens GN=IST1 PE=1 SV=1	P53990	kEIADYLAAGkDER	-0.04861	0.6821	0.215	-1.072
IST1 homolog OS=Homo sapiens GN=IST1 PE=1 SV=1	P53990	lQSEVAELk	0.3287	1.22	-0.1603	-1.564
IST1 homolog OS=Homo sapiens GN=IST1 PE=1 SV=1	P53990	lSVEAPPk	0.1473	0.4397	0.06326	-0.9134
IST1 homolog OS=Homo sapiens GN=IST1 PE=1 SV=1	P53990	tNQIGTVNDR	-0.1295	1.19	0.1964	-1.481
Pappalysin-2 OS=Homo sapiens GN=PAPPA2 PE=1 SV=4	Q9BXP8	ekLPILcTk	-0.551	1.662	1.834	-0.06091
Pappalysin-2 OS=Homo sapiens GN=PAPPA2 PE=1 SV=4	Q9BXP8	ePEPTSDTcGFTR	-1.121	2.708	1.126	0.2206
Pappalysin-2 OS=Homo sapiens GN=PAPPA2 PE=1 SV=4	Q9BXP8	lcENLQGEcPPPPSELNSVEYk	0.8854	0.9213	0.2477	0.8787
Pappalysin-2 OS=Homo sapiens GN=PAPPA2 PE=1 SV=4	Q9BXP8	lGEEcDDGDLVSGDGcSk	0.09733	1.897	0.8529	0.08594
Pappalysin-2 OS=Homo sapiens GN=PAPPA2 PE=1 SV=4	Q9BXP8	lQHEALNEAFSR	0.3218	1.322	1.634	-0.3443
Pappalysin-2 OS=Homo sapiens GN=PAPPA2 PE=1 SV=4	Q9BXP8	sELcREPEPTSDTcGFTR	0.1249	1.314	1.827	-0.3321
Pappalysin-2 OS=Homo sapiens GN=PAPPA2 PE=1 SV=4	Q9BXP8	sLLLGGDSSEDGHYFR	0.186	1.825	0.9915	-0.06905
Pappalysin-2 OS=Homo sapiens GN=PAPPA2 PE=1 SV=4	Q9BXP8	tcFDPDSPkR	-0.4351	1.2	0.9952	1.173
Pappalysin-2 OS=Homo sapiens GN=PAPPA2 PE=1 SV=4	Q9BXP8	tSIVDcGIYTPk	0.2358	1.182	0.8594	0.6529
Pappalysin-2 OS=Homo sapiens GN=PAPPA2 PE=1 SV=4	Q9BXP8	vVLVNcEPSk	-0.1004	1.322	1.075	0.6361
Pappalysin-2 OS=Homo sapiens GN=PAPPA2 PE=1 SV=4	Q9BXP8	vYTFDER	0.1516	2.174	1.489	-0.8815
Pappalysin-2 OS=Homo sapiens GN=PAPPA2 PE=1 SV=4	Q9BXP8	yQVVNIcDDEGLNPIVSEEQIR	-0.6342	1.112	0.5698	0.4315
Interleukin-6 receptor subunit beta OS=Homo sapiens GN=IL6ST PE=1 SV=2	P40189	eTHLETNFTLk	-0.02334	1.007	-0.7168	-1.891
Interleukin-6 receptor subunit beta OS=Homo sapiens GN=IL6ST PE=1 SV=2	P40189	iDPSHTQGYR	-0.4879	1.181	-0.7337	-1.584
Interleukin-6 receptor subunit beta OS=Homo sapiens GN=IL6ST PE=1 SV=2	P40189	tNHFTIPk	0.2851	-0.1794	-0.2008	-1.47
Interleukin-6 receptor subunit beta OS=Homo sapiens GN=IL6ST PE=1 SV=2	P40189	vTSDHINFDPVYk	0.08333	0.786	-0.09591	-2.398
Di-N-acetylchitobiase OS=Homo sapiens GN=CTBS PE=1 SV=1	Q01459	aPYYNYk	0.5946	0.1978	-0.5038	-1.32
Di-N-acetylchitobiase OS=Homo sapiens GN=CTBS PE=1 SV=1	Q01459	aTYIQNYR	0.1428	0.5477	-0.1408	-1.632
Di-N-acetylchitobiase OS=Homo sapiens GN=CTBS PE=1 SV=1	Q01459	dIIDPAFR	0.07134	0.7684	-0.5582	-1.296
Di-N-acetylchitobiase OS=Homo sapiens GN=CTBS PE=1 SV=1	Q01459	eTTDSFHR	-0.6748	0.9911	-0.9916	-0.3639
Di-N-acetylchitobiase OS=Homo sapiens GN=CTBS PE=1 SV=1	Q01459	gAPcSDAAGR	-0.9187	0.06401	-0.1001	-0.9994
Epididymal secretory protein E1 OS=Homo sapiens GN=NPC2 PE=1 SV=1	P61916	dcGSVDGVIk	0.0746	1.272	-0.1217	-1.634
Epididymal secretory protein E1 OS=Homo sapiens GN=NPC2 PE=1 SV=1	P61916	dkTYSYLNk	0.2727	0.7676	0.02785	-1.366
Epididymal secretory protein E1 OS=Homo sapiens GN=NPC2 PE=1 SV=1	P61916	eVNVSPcPTQPcQLSk	-0.2398	1.125	0.05307	-1.584
Epididymal secretory protein E1 OS=Homo sapiens GN=NPC2 PE=1 SV=1	P61916	gQSYSVNVTFTSNIQSk	0.1592	-6.644	-0.3082	-6.644
Epididymal secretory protein E1 OS=Homo sapiens GN=NPC2 PE=1 SV=1	P61916	sGINcPIQk	-0.1978	1.393	0.1734	-1.679
Protocadherin-1 OS=Homo sapiens GN=PCDH1 PE=1 SV=2	Q08174	aNDSDQGANAEIEYTFHQAPEVVR	0.08732	0.3045	1.783	0.3922
Protocadherin-1 OS=Homo sapiens GN=PCDH1 PE=1 SV=2	Q08174	aQVVVTVk	-0.1468	0.09109	2.349	0.2742
Protocadherin-1 OS=Homo sapiens GN=PCDH1 PE=1 SV=2	Q08174	aSSALLR	0.1712	-0.02292	2.186	0.2331
Protocadherin-1 OS=Homo sapiens GN=PCDH1 PE=1 SV=2	Q08174	aVDGGVPPR	0.4462	0.3487	1.239	0.5334
Protocadherin-1 OS=Homo sapiens GN=PCDH1 PE=1 SV=2	Q08174	nTGLITVQGPVDREDLSTLR	0.1172	0.3501	2.576	-0.4763
Protocadherin-1 OS=Homo sapiens GN=PCDH1 PE=1 SV=2	Q08174	tGDIFTTETSIDR	0.103	0.03301	2.118	0.2693
Protocadherin-1 OS=Homo sapiens GN=PCDH1 PE=1 SV=2	Q08174	vTVLDTNDNAPk	-0.4251	-0.002275	2.179	0.8074
Peptidase inhibitor 16 OS=Homo sapiens GN=PI16 PE=1 SV=1	Q6UXB8	iGcGSHFcEk	0.4971	-0.1852	1.465	-0.09885
Peptidase inhibitor 16 OS=Homo sapiens GN=PI16 PE=1 SV=1	Q6UXB8	lQGVEETNIELLVcNYEPPGNVk	-0.3758	0.1016	0.9001	0.4496
Peptidase inhibitor 16 OS=Homo sapiens GN=PI16 PE=1 SV=1	Q6UXB8	sPENSLDPk	-0.2149	-0.2004	1.866	0.2273
Fibrous sheath-interacting protein 2 OS=Homo sapiens GN=FSIP2 PE=1 SV=4	Q5CZC0	eISEHEIR	Value Missing	3.868	0.4592	0.8779
Fibrous sheath-interacting protein 2 OS=Homo sapiens GN=FSIP2 PE=1 SV=4	Q5CZC0	lPSSSSk	2.372	2.289	0.9288	1.35
Plasminogen OS=Homo sapiens GN=PLG PE=1 SV=2	P00747	dVVLFEk	-0.08554	0.111	1.726	0.1122
Plasminogen OS=Homo sapiens GN=PLG PE=1 SV=2	P00747	eAQLPVIENk	-0.6186	1.075	2.087	-0.6798
Plasminogen OS=Homo sapiens GN=PLG PE=1 SV=2	P00747	fSPATHPSEGLEENYcR	-0.09061	0.679	0.7552	0.5202
Plasminogen OS=Homo sapiens GN=PLG PE=1 SV=2	P00747	hSIFTPETNPR	0.3403	-0.1492	1.548	0.09395
Plasminogen OS=Homo sapiens GN=PLG PE=1 SV=2	P00747	kVYLSEck	0.4647	0.01449	0.9167	0.4679
Plasminogen OS=Homo sapiens GN=PLG PE=1 SV=2	P00747	lSSPAVITDk	0.1105	0.1361	1.52	0.04626
Plasminogen OS=Homo sapiens GN=PLG PE=1 SV=2	P00747	tPENFPck	-0.6144	0.327	1.044	1.146
Plasminogen OS=Homo sapiens GN=PLG PE=1 SV=2	P00747	vILGAHQEVNLEPHVQEIEVSR	-0.03861	0.3385	1.326	0.2376
Plasminogen OS=Homo sapiens GN=PLG PE=1 SV=2	P00747	vQSTELcAGHLAGGTDScQGDSGGPLVcFEk	0.1406	0.4913	1.129	0.1026
Plasminogen OS=Homo sapiens GN=PLG PE=1 SV=2	P00747	yEFLNGR	-0.2145	0.9105	1.292	-0.1243
Nidogen-1 OS=Homo sapiens GN=NID1 PE=1 SV=3	P14543	eDLSPSITQR	0.1489	1.36	1.225	-1.735
Nidogen-1 OS=Homo sapiens GN=NID1 PE=1 SV=3	P14543	eSVENLAk	0.4939	0.5073	0.6676	-0.5902
Nidogen-1 OS=Homo sapiens GN=NID1 PE=1 SV=3	P14543	eYTVTEPER	-0.0138	1.694	-0.4495	-0.2317
Nidogen-1 OS=Homo sapiens GN=NID1 PE=1 SV=3	P14543	nGFSITGGEFTR	-0.3465	0.629	0.5835	0.1325
Nidogen-1 OS=Homo sapiens GN=NID1 PE=1 SV=3	P14543	sDIDAVYVTTNGIIATSEPPAk	0.1252	0.04027	0.4175	0.2969
Nidogen-1 OS=Homo sapiens GN=NID1 PE=1 SV=3	P14543	sNGAYNIFANDRESVENLAk	-0.08451	-0.455	1.028	0.51
Nidogen-1 OS=Homo sapiens GN=NID1 PE=1 SV=3	P14543	vYYREDLSPSITQR	-0.03939	0.3781	0.4581	0.2018
Carboxypeptidase N subunit 2 OS=Homo sapiens GN=CPN2 PE=1 SV=3	P22792	dLEELVk	0.2652	1.233	-0.7336	-1.926
Carboxypeptidase N subunit 2 OS=Homo sapiens GN=CPN2 PE=1 SV=3	P22792	gQVVPALNEk	-0.5049	1.271	-0.8201	-1.116
Carboxypeptidase N subunit 2 OS=Homo sapiens GN=CPN2 PE=1 SV=3	P22792	lTVSIEAR	0.4129	0.9403	-1.531	-0.9071
Carboxypeptidase N subunit 2 OS=Homo sapiens GN=CPN2 PE=1 SV=3	P22792	qLVcPVTR	-0.3059	0.737	-0.457	-1.101
Carboxypeptidase N subunit 2 OS=Homo sapiens GN=CPN2 PE=1 SV=3	P22792	sScGSLR	0	0.7915	-1.637	No Values
Dipeptidyl peptidase 1 OS=Homo sapiens GN=CTSC PE=1 SV=2	P53634	aINAIQk	-0.08916	1.856	0.2757	-0.6795
Dipeptidyl peptidase 1 OS=Homo sapiens GN=CTSC PE=1 SV=2	P53634	gTDEcAIESIAVAATPIPk	0.1078	0.7917	0.2218	0.1089
Dipeptidyl peptidase 1 OS=Homo sapiens GN=CTSC PE=1 SV=2	P53634	rGTDEcAIESIAVAATPIPk	0.2394	0.603	0.6319	-0.101
Dipeptidyl peptidase 1 OS=Homo sapiens GN=CTSC PE=1 SV=2	P53634	yAQDFGLVEEAcFPYTGTDSPck	-0.226	1.311	0.1212	0.1311
Dipeptidyl peptidase 1 OS=Homo sapiens GN=CTSC PE=1 SV=2	P53634	yDHNFVk	-0.01061	2.582	0.8013	-1.971
Vesicular integral-membrane protein VIP36 OS=Homo sapiens GN=LMAN2 PE=1 SV=1	Q12907	dHDTFLAVR	0.3621	-0.3385	1.126	-0.2182
Vesicular integral-membrane protein VIP36 OS=Homo sapiens GN=LMAN2 PE=1 SV=1	Q12907	lVPGPVFGSk	0.5245	-0.1162	1.065	-0.3651
Vesicular integral-membrane protein VIP36 OS=Homo sapiens GN=LMAN2 PE=1 SV=1	Q12907	ncIDITGVR	-0.5975	0.5061	1.33	-0.7651
Vesicular integral-membrane protein VIP36 OS=Homo sapiens GN=LMAN2 PE=1 SV=1	Q12907	nRDHDTFLAVR	-0.229	0.008854	0.8676	0.8139
Multiple epidermal growth factor-like domains protein 8 OS=Homo sapiens GN=MEGF8 PE=1 SV=2	Q7Z7M0	fLDTGVVQSDR	-0.3125	1.224	0.03304	-0.4283
Multiple epidermal growth factor-like domains protein 8 OS=Homo sapiens GN=MEGF8 PE=1 SV=2	Q7Z7M0	gPEScSLGcAQATQcALcLR	-0.0524	-0.6277	0.62	0.6114
Multiple epidermal growth factor-like domains protein 8 OS=Homo sapiens GN=MEGF8 PE=1 SV=2	Q7Z7M0	hSEcAGVGAR	0.1519	0.7099	-0.4744	No Values
Multiple epidermal growth factor-like domains protein 8 OS=Homo sapiens GN=MEGF8 PE=1 SV=2	Q7Z7M0	tcSEcLAR	0.6358	0.3459	0.1664	-0.6316
Multiple epidermal growth factor-like domains protein 8 OS=Homo sapiens GN=MEGF8 PE=1 SV=2	Q7Z7M0	tLQPGDGEASTPR	0.1545	1.752	-0.727	-0.6267
Junctional adhesion molecule C OS=Homo sapiens GN=JAM3 PE=1 SV=1	Q9BX67	iQDEQTTYVFFDNk	0.2137	0.2329	1.481	0.1721
Junctional adhesion molecule C OS=Homo sapiens GN=JAM3 PE=1 SV=1	Q9BX67	iQGDLAGR	0.01899	0.994	1.788	-0.7534
Junctional adhesion molecule C OS=Homo sapiens GN=JAM3 PE=1 SV=1	Q9BX67	kIQDEQTTYVFFDNk	0.08381	0.3237	1.039	0.6527
Junctional adhesion molecule C OS=Homo sapiens GN=JAM3 PE=1 SV=1	Q9BX67	nDVPLPTDSR	0.0532	0.7891	1.253	-0.02075
Junctional adhesion molecule C OS=Homo sapiens GN=JAM3 PE=1 SV=1	Q9BX67	tPVVQEFESVELScIITDSQTSDPR	-0.7233	0.2869	0.7127	0.6336
Carboxypeptidase Q OS=Homo sapiens GN=CPQ PE=1 SV=1	Q9Y646	dLGLRPk	-0.1142	1.789	0.02766	-1.84
Carboxypeptidase Q OS=Homo sapiens GN=CPQ PE=1 SV=1	Q9Y646	tFEEIkEEIAScGDVAk	0.261	1.854	-0.6683	-1.583
Carboxypeptidase Q OS=Homo sapiens GN=CPQ PE=1 SV=1	Q9Y646	tQGAVEAAk	0.09769	1.634	-0.3348	-1.548
Carboxypeptidase Q OS=Homo sapiens GN=CPQ PE=1 SV=1	Q9Y646	tYPDTDSFNTVAEITGSk	-0.3465	1.271	-0.3295	-0.5894
Carboxypeptidase Q OS=Homo sapiens GN=CPQ PE=1 SV=1	Q9Y646	vHLEPVR	0.4727	-0.6545	1.143	-1.098
Q86WI1-DECOY	Q86WI1-DECOY	tLIGVEAR	-3.071	1.535	-0.8026	2.184
Q86WI1-DECOY	Q86WI1-DECOY	tSAFGWNRVEVYIDHk	1.676	1.654	2.194	1.603
Alpha-enolase OS=Homo sapiens GN=ENO1 PE=1 SV=2	P06733	dATNVGDEGGFAPNILENk	-0.5289	0.08982	-0.5947	-0.4709
Alpha-enolase OS=Homo sapiens GN=ENO1 PE=1 SV=2	P06733	eGLELLk	-0.1527	0.9388	-0.3916	-1.798
Alpha-enolase OS=Homo sapiens GN=ENO1 PE=1 SV=2	P06733	iEEELGSk	0.4987	0.3212	-0.2503	-1.951
Alpha-enolase OS=Homo sapiens GN=ENO1 PE=1 SV=2	P06733	iGAEVYHNLk	-0.1341	0.2285	-0.2489	-1.275
Alpha-enolase OS=Homo sapiens GN=ENO1 PE=1 SV=2	P06733	sGkYDLDFk	0.3242	0.765	0.1388	-2.638
Alpha-enolase OS=Homo sapiens GN=ENO1 PE=1 SV=2	P06733	tIAPALVSk	-0.3609	0.06956	-0.1275	-0.9913
Melanotransferrin OS=Homo sapiens GN=MFI2 PE=1 SV=2	P08582	aDTDGGLIFR	0.09724	0.3235	-0.5422	-1.373
Melanotransferrin OS=Homo sapiens GN=MFI2 PE=1 SV=2	P08582	aVPVGEk	0.2534	0.3897	-0.3132	-1.825
Melanotransferrin OS=Homo sapiens GN=MFI2 PE=1 SV=2	P08582	aVSDYFGGScVPGAGETSYSESLcR	0.2972	-0.2851	-1.541	0.03398
Melanotransferrin OS=Homo sapiens GN=MFI2 PE=1 SV=2	P08582	cLAEGAGDVAFVk	1.006	-0.3164	-0.8274	-1.357
Melanotransferrin OS=Homo sapiens GN=MFI2 PE=1 SV=2	P08582	dSSHAFTLDELR	-0.1223	-0.5767	-0.4686	-0.3117
Melanotransferrin OS=Homo sapiens GN=MFI2 PE=1 SV=2	P08582	eAGIQPSLLcVR	-0.615	0.2405	-0.5831	-0.5371
Melanotransferrin OS=Homo sapiens GN=MFI2 PE=1 SV=2	P08582	gLLcDPNR	-0.3539	0.1891	0.02506	-1.355
Melanotransferrin OS=Homo sapiens GN=MFI2 PE=1 SV=2	P08582	sSHVTIDTLk	-0.7617	-0.09161	-0.05175	-0.5896
Melanotransferrin OS=Homo sapiens GN=MFI2 PE=1 SV=2	P08582	vPAHAVVVR	-0.01092	0.5983	-1.177	-0.9053
Basal cell adhesion molecule OS=Homo sapiens GN=BCAM PE=1 SV=2	P50895	aGAAGTAEATAR	0.2876	1.606	0.3157	-1.666
Basal cell adhesion molecule OS=Homo sapiens GN=BCAM PE=1 SV=2	P50895	eGDEVTLIcSAR	0.07913	0.4633	-0.1664	0.1314
Basal cell adhesion molecule OS=Homo sapiens GN=BCAM PE=1 SV=2	P50895	gDGSPSPEYTLFR	-0.4532	1.56	-0.1795	-0.4548
Basal cell adhesion molecule OS=Homo sapiens GN=BCAM PE=1 SV=2	P50895	lVLAEAQVGDER	-0.08573	1.128	-0.6601	0.1601
Basal cell adhesion molecule OS=Homo sapiens GN=BCAM PE=1 SV=2	P50895	tAEIEPk	0.02942	2.113	0.5371	-2.136
Basal cell adhesion molecule OS=Homo sapiens GN=BCAM PE=1 SV=2	P50895	vAYLDPLELSEGk	-0.1017	1.491	-0.2531	-0.5919
Beta-hexosaminidase subunit alpha OS=Homo sapiens GN=HEXA PE=1 SV=2	P06865	aGAVAER	0	1.341	-0.1905	-1.372
Beta-hexosaminidase subunit alpha OS=Homo sapiens GN=HEXA PE=1 SV=2	P06865	eLELVTk	0.4202	1.598	-0.02804	-2.191
Beta-hexosaminidase subunit alpha OS=Homo sapiens GN=HEXA PE=1 SV=2	P06865	eVIEYAR	-0.1278	0.9902	-0.2801	-0.7502
Beta-hexosaminidase subunit alpha OS=Homo sapiens GN=HEXA PE=1 SV=2	P06865	sAEGTFFINkTEIEDFPR	0.01875	1.151	-0.393	-1.122
Beta-hexosaminidase subunit alpha OS=Homo sapiens GN=HEXA PE=1 SV=2	P06865	tEIEDFPR	-0.2117	1.076	-1.091	0.006233
Cell surface glycoprotein MUC18 OS=Homo sapiens GN=MCAM PE=1 SV=2	P43121	eETGQVLER	-0.4544	1.653	1.027	-0.8989
Cell surface glycoprotein MUC18 OS=Homo sapiens GN=MCAM PE=1 SV=2	P43121	eVTVPVFYPTEk	0.3646	0.5577	0.4524	-0.155
Cell surface glycoprotein MUC18 OS=Homo sapiens GN=MCAM PE=1 SV=2	P43121	vSPAAPER	0.1159	1.05	0.7303	-0.5696
Vitamin K-dependent protein Z OS=Homo sapiens GN=PROZ PE=1 SV=2	P22891	dFcGGVIIR	-0.2691	1.978	-0.3834	-0.9711
Vitamin K-dependent protein Z OS=Homo sapiens GN=PROZ PE=1 SV=2	P22891	eNFVLTTAk	-0.07643	2.063	-0.09519	-0.6868
Lysosomal Pro-X carboxypeptidase OS=Homo sapiens GN=PRCP PE=1 SV=1	P42785	iVTTDFR	0.5602	1.808	-0.8093	-2.974
Lysosomal Pro-X carboxypeptidase OS=Homo sapiens GN=PRCP PE=1 SV=1	P42785	vVcQYLk	-0.2125	0.7275	-0.2766	-1.573
Lysosomal Pro-X carboxypeptidase OS=Homo sapiens GN=PRCP PE=1 SV=1	P42785	yYGESLPFGDNSFk	-0.3873	0.7732	-0.8298	-1.069
Ig heavy chain V-III region TIL OS=Homo sapiens PE=1 SV=1	P01765	aEDTAVYYcAk	0.2893	0.7771	0.5531	-0.0768
Ig heavy chain V-III region TIL OS=Homo sapiens PE=1 SV=1	P01765	eVQLLESGGGLVQPGGSLR	-0.3061	1.048	0.7441	-0.02837
Neogenin OS=Homo sapiens GN=NEO1 PE=1 SV=2	Q92859	gSSVILNcSAYSEPSPk	0.3057	0.7784	0.3444	1.329
Neogenin OS=Homo sapiens GN=NEO1 PE=1 SV=2	Q92859	tPASDPHGDNLTYSVFYTk	-0.332	1.383	0.9609	0.7457
Alpha-2-macroglobulin OS=Homo sapiens GN=A2M PE=1 SV=3	P01023	dTVIkPLLVEPEGLEk	-0.2633	0.9361	0.5347	-0.1964
Alpha-2-macroglobulin OS=Homo sapiens GN=A2M PE=1 SV=3	P01023	gEAFTLk	0.4421	1.093	-0.0217	-0.5024
Alpha-2-macroglobulin OS=Homo sapiens GN=A2M PE=1 SV=3	P01023	sLNEEAVk	-0.1339	0.6274	0.3998	0.1178
Alpha-2-macroglobulin OS=Homo sapiens GN=A2M PE=1 SV=3	P01023	sSGSLLNNAIk	0.2053	0.9456	0.2951	-0.4349
Alpha-2-macroglobulin OS=Homo sapiens GN=A2M PE=1 SV=3	P01023	tAQEGDHGSHVYTk	-0.2137	0.8925	0.3982	-0.06578
Alpha-2-macroglobulin OS=Homo sapiens GN=A2M PE=1 SV=3	P01023	tEHPFTVEEFVLPk	0.1691	0.05161	0.823	-0.03268
Alpha-2-macroglobulin OS=Homo sapiens GN=A2M PE=1 SV=3	P01023	yDVENcLANk	0.04538	1.051	0.5076	-0.5924
Lumican OS=Homo sapiens GN=LUM PE=1 SV=2	P51884	iSNIPDEYFk	0.3727	0.1346	1.034	0.2446
Lumican OS=Homo sapiens GN=LUM PE=1 SV=2	P51884	lkEDAVSAAFk	0.2437	-0.4974	0.8134	1.168
Lumican OS=Homo sapiens GN=LUM PE=1 SV=2	P51884	nIPTVNENLENYYLEVNQLEk	-0.2215	0.6614	1.466	-0.2198
Lumican OS=Homo sapiens GN=LUM PE=1 SV=2	P51884	nNQIDHIDEk	-0.4205	0.8619	1.54	-0.2384
Lumican OS=Homo sapiens GN=LUM PE=1 SV=2	P51884	sLEDLQLTHNk	-0.1534	0.796	0.9368	0.2123
Cadherin-15 OS=Homo sapiens GN=CDH15 PE=1 SV=1	P55291	aIVLAQDDASQPR	0.1559	0.1728	2.226	0.8229
Cadherin-15 OS=Homo sapiens GN=CDH15 PE=1 SV=1	P55291	dPDTEQLQR	-0.4925	0.9131	2.882	0.09149
Cadherin-15 OS=Homo sapiens GN=CDH15 PE=1 SV=1	P55291	gVFSIDk	0.2583	0.1608	2.54	0.5042
Cadherin-15 OS=Homo sapiens GN=CDH15 PE=1 SV=1	P55291	tVQVGLDR	0.1211	0.8729	2.783	-0.3829
Cadherin-15 OS=Homo sapiens GN=CDH15 PE=1 SV=1	P55291	vSVQNEAPLQAAALR	0.2454	0.6215	2.214	0.3135
Laminin subunit gamma-1 OS=Homo sapiens GN=LAMC1 PE=1 SV=3	P11047	eAQQALGSAAADATEAk	0.04406	0.6094	-0.2953	0.2076
Laminin subunit gamma-1 OS=Homo sapiens GN=LAMC1 PE=1 SV=3	P11047	lNTFGDEVFNDPk	0.1079	0.5681	-0.238	0.1593
Laminin subunit gamma-1 OS=Homo sapiens GN=LAMC1 PE=1 SV=3	P11047	sQEcYFDPELYR	-0.1247	1.009	0.144	-0.4622
Protocadherin-9 OS=Homo sapiens GN=PCDH9 PE=1 SV=2	Q9HC56	eELPENVPIGNIPk	-0.3049	1.166	-0.3501	0.2256
Protocadherin-9 OS=Homo sapiens GN=PCDH9 PE=1 SV=2	Q9HC56	iDPVTGNITLEEkPAPTDVGLHR	0.2796	0.5651	-0.122	0.01384
Ganglioside GM2 activator OS=Homo sapiens GN=GM2A PE=1 SV=4	P17900	iESVLSSSGk	0.0131	-0.4065	0.2712	-1.936
Ganglioside GM2 activator OS=Homo sapiens GN=GM2A PE=1 SV=4	P17900	vDLVLEk	0.1135	-1.286	0.2331	-1.168
Epithelial discoidin domain-containing receptor 1 OS=Homo sapiens GN=DDR1 PE=1 SV=1	Q08345	aVSVPLGGR	-0.1544	0.8275	-0.06762	-0.9081
Epithelial discoidin domain-containing receptor 1 OS=Homo sapiens GN=DDR1 PE=1 SV=1	Q08345	eEEYLQVDLQR	0.09775	0.1961	-0.5738	-0.05656
Haptoglobin OS=Homo sapiens GN=HP PE=1 SV=1	P00738	dYAEVGR	-0.2117	-1.764	0.06728	-0.6814
Haptoglobin OS=Homo sapiens GN=HP PE=1 SV=1	P00738	hYEGSTVPEk	-0.1181	-1.335	0.4449	-1.687
Haptoglobin OS=Homo sapiens GN=HP PE=1 SV=1	P00738	hYEGSTVPEkk	0.1982	-1.597	1.257	-4.335
Lysosome-associated membrane glycoprotein 1 OS=Homo sapiens GN=LAMP1 PE=1 SV=3	P11279	aLQATVGNSYk	0.8959	-0.3113	0.8878	-0.9252
Lysosome-associated membrane glycoprotein 1 OS=Homo sapiens GN=LAMP1 PE=1 SV=3	P11279	eNTSDPSLVIAFGR	-0.4957	1.086	-0.1445	-0.279
Lysosome-associated membrane glycoprotein 1 OS=Homo sapiens GN=LAMP1 PE=1 SV=3	P11279	sScGkENTSDPSLVIAFGR	-0.3941	0.8988	0.2647	-0.2458
Lysosome-associated membrane glycoprotein 1 OS=Homo sapiens GN=LAMP1 PE=1 SV=3	P11279	tVESITDIR	-0.2407	1.307	0.341	-0.8085
N-acetylglucosamine-6-sulfatase OS=Homo sapiens GN=GNS PE=1 SV=3	P15586	aSILTGk	0.05322	0.7919	-0.1226	-0.8547
N-acetylglucosamine-6-sulfatase OS=Homo sapiens GN=GNS PE=1 SV=3	P15586	nFNIHGTNk	-0.9365	1.524	0.8985	-1.556
N-acetylglucosamine-6-sulfatase OS=Homo sapiens GN=GNS PE=1 SV=3	P15586	qLYEFDIk	0.4888	0.3506	-0.1435	-0.7243
N-acetylglucosamine-6-sulfatase OS=Homo sapiens GN=GNS PE=1 SV=3	P15586	sDVLVEYQGEGR	-6.39e-05	1.029	-0.1907	-0.8948
N-acetylglucosamine-6-sulfatase OS=Homo sapiens GN=GNS PE=1 SV=3	P15586	tIDPELLGk	-0.01692	1.082	-0.2744	-0.8011
Mucin-1 OS=Homo sapiens GN=MUC1 PE=1 SV=3	P15941	eGTINVHDVETQFNQYk	-0.3711	1.219	-0.566	-0.9738
Mucin-1 OS=Homo sapiens GN=MUC1 PE=1 SV=3	P15941	nYGQLDIFPAR	0.4323	-0.1853	-0.05888	-0.5388
Mucin-1 OS=Homo sapiens GN=MUC1 PE=1 SV=3	P15941	yVPPSSTDR	0.08607	1.216	-0.6788	-0.9268
Mannosyl-oligosaccharide 1,2-alpha-mannosidase IA OS=Homo sapiens GN=MAN1A1 PE=1 SV=3	P33908	aVELGVk	0.3506	1.547	-0.8711	-2.153
Mannosyl-oligosaccharide 1,2-alpha-mannosidase IA OS=Homo sapiens GN=MAN1A1 PE=1 SV=3	P33908	ePADAAIR	0.02304	1.191	-1.362	-1.03
Mannosyl-oligosaccharide 1,2-alpha-mannosidase IA OS=Homo sapiens GN=MAN1A1 PE=1 SV=3	P33908	fDGGVEAIATR	-0.3108	1.555	-0.796	-1.611
Mannosyl-oligosaccharide 1,2-alpha-mannosidase IA OS=Homo sapiens GN=MAN1A1 PE=1 SV=3	P33908	gGLLEHk	0.06955	1.381	-0.5497	-2.08
Mannosyl-oligosaccharide 1,2-alpha-mannosidase IA OS=Homo sapiens GN=MAN1A1 PE=1 SV=3	P33908	hEFEEAk	-0.2227	0.801	-0.7744	-0.9649
Mannosyl-oligosaccharide 1,2-alpha-mannosidase IA OS=Homo sapiens GN=MAN1A1 PE=1 SV=3	P33908	lGPEAFR	-0.006517	1.296	-1.252	-1.216
Mannosyl-oligosaccharide 1,2-alpha-mannosidase IA OS=Homo sapiens GN=MAN1A1 PE=1 SV=3	P33908	vAQDQLR	-0.09665	-0.1369	0.5247	-1.47
Tyrosine-protein phosphatase non-receptor type substrate 1 OS=Homo sapiens GN=SIRPA PE=1 SV=2	P78324	iGNITPADAGTYYcVk	0.05264	-0.4201	1.354	0.888
Tyrosine-protein phosphatase non-receptor type substrate 1 OS=Homo sapiens GN=SIRPA PE=1 SV=2	P78324	tETASTVTENk	-4.768e-07	0.5414	1.694	-0.3598
Neuroserpin OS=Homo sapiens GN=SERPINI1 PE=1 SV=1	Q99574	fTVEQEIDLk	-0.2364	0.4335	-1.249	-1.18
Neuroserpin OS=Homo sapiens GN=SERPINI1 PE=1 SV=1	Q99574	nGEEFSFLk	-0.7138	0.5746	-0.9279	-1.159
Neuroserpin OS=Homo sapiens GN=SERPINI1 PE=1 SV=1	Q99574	qEVPLATLEPLVk	0.8719	0.6767	-0.7515	-3.029
Cadherin-related family member 5 OS=Homo sapiens GN=CDHR5 PE=1 SV=3	Q9HBB8	dAAAPSQPLR	0.3623	2.152	0.8916	-1.143
Cadherin-related family member 5 OS=Homo sapiens GN=CDHR5 PE=1 SV=3	Q9HBB8	gAGAGVVVk	0.4154	1.915	0.8242	-0.9487
Cadherin-related family member 5 OS=Homo sapiens GN=CDHR5 PE=1 SV=3	Q9HBB8	iQAQDPEFSDLNSAITYR	-0.8217	1.374	0.9299	-0.2083
Cadherin-related family member 5 OS=Homo sapiens GN=CDHR5 PE=1 SV=3	Q9HBB8	iQGNQLFLNVTPDYEEk	-0.4286	1.054	1.115	0.4653
Cadherin-related family member 5 OS=Homo sapiens GN=CDHR5 PE=1 SV=3	Q9HBB8	vNSTVIPETQLQAEDR	0.1232	1.982	0.8331	-0.7326
Cathepsin Z OS=Homo sapiens GN=CTSZ PE=1 SV=1	Q9UBR2	gDGLAPLGR	-0.6843	0.2909	-0.1576	-0.2032
Cathepsin Z OS=Homo sapiens GN=CTSZ PE=1 SV=1	Q9UBR2	iVTSTYk	0.4144	0.6623	0.09006	-1.93
Cathepsin Z OS=Homo sapiens GN=CTSZ PE=1 SV=1	Q9UBR2	nVDGVNYASITR	0.2261	0.5427	0.106	-1.66
Cathepsin Z OS=Homo sapiens GN=CTSZ PE=1 SV=1	Q9UBR2	vGDYGSLSGR	-0.02569	0.4521	-0.03267	-1.157
Protocadherin gamma-C3 OS=Homo sapiens GN=PCDHGC3 PE=1 SV=1	Q9UN70	dNGIVSSLVPLDYEDRR	-0.2507	0.8084	0.1103	0.1611
Protocadherin gamma-C3 OS=Homo sapiens GN=PCDHGC3 PE=1 SV=1	Q9UN70	fPLESAHDPDVGSNSLQTYELSR	0.1032	0.6607	-0.2721	0.3373
Protocadherin gamma-C3 OS=Homo sapiens GN=PCDHGC3 PE=1 SV=1	Q9UN70	gRLDFEDTk	-0.2526	1.036	0.2959	-0.25
Protocadherin gamma-C3 OS=Homo sapiens GN=PCDHGC3 PE=1 SV=1	Q9UN70	lEISEAVAPGTR	-0.1275	0.8943	0.2143	-0.04689
Protocadherin gamma-C3 OS=Homo sapiens GN=PCDHGC3 PE=1 SV=1	Q9UN70	nEYFALR	-0.4053	1.525	0.5938	-0.8842
Protocadherin gamma-C3 OS=Homo sapiens GN=PCDHGC3 PE=1 SV=1	Q9UN70	vLDANDNAPVFNQSLYR	0.1619	0.8144	0.3734	-0.5205
Protocadherin gamma-C3 OS=Homo sapiens GN=PCDHGC3 PE=1 SV=1	Q9UN70	vLEDAPSGTR	-0.01112	1.002	0.08005	-0.3174
Protocadherin gamma-C3 OS=Homo sapiens GN=PCDHGC3 PE=1 SV=1	Q9UN70	yAELVLER	0.5274	1.363	0.3432	-1.353
Sortilin OS=Homo sapiens GN=SORT1 PE=1 SV=3	Q99523	dPIYFTGLASEPGAR	-0.0575	0.5497	-0.6953	-0.5207
Sortilin OS=Homo sapiens GN=SORT1 PE=1 SV=3	Q99523	hLYTTTGGETDFTNVTSLR	-0.26	0.4794	-0.9076	-0.003621
Sortilin OS=Homo sapiens GN=SORT1 PE=1 SV=3	Q99523	sAPGEDEEcGR	0.1626	1.612	-0.4101	-2.057
Prostate-specific antigen OS=Homo sapiens GN=KLK3 PE=1 SV=2	P07288	dTIVANP	-0.5463	0.0248	-0.7469	-1.383
Prostate-specific antigen OS=Homo sapiens GN=KLK3 PE=1 SV=2	P07288	lSEPAELTDAVk	0.8432	-0.2758	-1.38	-2.225
Prostate-specific antigen OS=Homo sapiens GN=KLK3 PE=1 SV=2	P07288	sVILLGR	-0.5384	0.03107	-1.153	-6.644
Trefoil factor 2 OS=Homo sapiens GN=TFF2 PE=1 SV=2	Q03403	ncGYPGISPEEcASR	-0.3104	1.141	1.791	0.2671
Trefoil factor 2 OS=Homo sapiens GN=TFF2 PE=1 SV=2	Q03403	sVEDcHY	-0.08533	1.215	1.437	0.8198
Alpha-2-macroglobulin-like protein 1 OS=Homo sapiens GN=A2ML1 PE=1 SV=3	A8K2U0	aGLLTEEIR	-0.4383	1.344	0.4746	-0.06312
Alpha-2-macroglobulin-like protein 1 OS=Homo sapiens GN=A2ML1 PE=1 SV=3	A8K2U0	aVDESVLLLRPDR	0.1437	1.642	0.1561	-0.6243
Alpha-2-macroglobulin-like protein 1 OS=Homo sapiens GN=A2ML1 PE=1 SV=3	A8K2U0	eLSTVQESFLVk	-0.3635	1.65	0.04884	-0.01843
Alpha-2-macroglobulin-like protein 1 OS=Homo sapiens GN=A2ML1 PE=1 SV=3	A8K2U0	fkVEVVEPk	0.4426	1.767	0.03298	-0.9257
Alpha-2-macroglobulin-like protein 1 OS=Homo sapiens GN=A2ML1 PE=1 SV=3	A8K2U0	nIQDALk	0.2086	2.007	0.1755	-1.074
Alpha-2-macroglobulin-like protein 1 OS=Homo sapiens GN=A2ML1 PE=1 SV=3	A8K2U0	vASESVSLELPVDIVPDSTk	0.4102	0.4116	-0.2835	0.7787
Alpha-2-macroglobulin-like protein 1 OS=Homo sapiens GN=A2ML1 PE=1 SV=3	A8K2U0	vcLDLSPGYSDVk	-0.03804	0.5553	-0.1958	0.9955
Alpha-2-macroglobulin-like protein 1 OS=Homo sapiens GN=A2ML1 PE=1 SV=3	A8K2U0	vQTDLAk	-0.3113	1.328	0.5919	-0.2917
Interleukin-18-binding protein OS=Homo sapiens GN=IL18BP PE=1 SV=2	O95998	aLVLEQLTPALHSTNFScVLVDPEQVVQR	0.05807	1.363	1.383	0.9227
Interleukin-18-binding protein OS=Homo sapiens GN=IL18BP PE=1 SV=2	O95998	dPcPSQPPVFPAAk	0.485	2.024	1.766	0.6694
Interleukin-18-binding protein OS=Homo sapiens GN=IL18BP PE=1 SV=2	O95998	eRGSTGTQLck	-1.26	1.947	2.993	No Values
Interleukin-18-binding protein OS=Homo sapiens GN=IL18BP PE=1 SV=2	O95998	gSTGTQLck	-0.06646	2.484	2.527	-1.206
Interleukin-18-binding protein OS=Homo sapiens GN=IL18BP PE=1 SV=2	O95998	sTkDPcPSQPPVFPAAk	0.8355	1.472	1.647	0.8209
Angiotensinogen OS=Homo sapiens GN=AGT PE=1 SV=1	P01019	dPTFIPAPIQAk	-0.2388	-0.04039	0.8016	0.4208
Angiotensinogen OS=Homo sapiens GN=AGT PE=1 SV=1	P01019	sLDFTELDVAAEk	0.3471	0.6955	0.8376	-1.103
Angiotensinogen OS=Homo sapiens GN=AGT PE=1 SV=1	P01019	tSPVDEk	-0.3042	0.06483	0.4925	0.6948
Angiotensinogen OS=Homo sapiens GN=AGT PE=1 SV=1	P01019	vANPLSTA	-0.01262	-0.3811	0.4552	0.8451
Beta-hexosaminidase subunit beta OS=Homo sapiens GN=HEXB PE=1 SV=3	P07686	aSAVGER	-0.6899	1.133	-0.8371	-1.083
Beta-hexosaminidase subunit beta OS=Homo sapiens GN=HEXB PE=1 SV=3	P07686	dSAYPEELSR	-0.05966	1.186	-0.3007	-1.749
Beta-hexosaminidase subunit beta OS=Homo sapiens GN=HEXB PE=1 SV=3	P07686	eISEVFPDQFIHLGGDEVEFk	-0.1855	1.048	-0.3609	-1.425
Beta-hexosaminidase subunit beta OS=Homo sapiens GN=HEXB PE=1 SV=3	P07686	ePVAVLk	0.3102	1.028	-0.3008	-2.024
Beta-hexosaminidase subunit beta OS=Homo sapiens GN=HEXB PE=1 SV=3	P07686	gFGTDFk	0.1072	1.628	-0.8408	-1.817
Beta-hexosaminidase subunit beta OS=Homo sapiens GN=HEXB PE=1 SV=3	P07686	gSIVWQEVFDDk	0.7464	-0.5692	-0.6172	-0.4829
Beta-hexosaminidase subunit beta OS=Homo sapiens GN=HEXB PE=1 SV=3	P07686	gSYSLSHVYTPNDVR	-0.6589	0.1245	-0.1048	-0.2837
Beta-hexosaminidase subunit beta OS=Homo sapiens GN=HEXB PE=1 SV=3	P07686	vEPLDFGGTQk	0.1731	0.968	-0.1247	-1.939
Beta-hexosaminidase subunit beta OS=Homo sapiens GN=HEXB PE=1 SV=3	P07686	yYkVEPLDFGGTQk	-0.3436	-0.2073	-0.1621	-0.2098
Alpha-2-antiplasmin OS=Homo sapiens GN=SERPINF2 PE=1 SV=3	P08697	dPTPEQTHR	0.1303	0.2072	1.513	0.2231
Alpha-2-antiplasmin OS=Homo sapiens GN=SERPINF2 PE=1 SV=3	P08697	lcQDLGPGAFR	0.3717	0.992	0.5846	0.1854
Alpha-2-antiplasmin OS=Homo sapiens GN=SERPINF2 PE=1 SV=3	P08697	lGNQEPGGQTALk	-0.03801	0.7213	1.313	0.07755
Alpha-2-antiplasmin OS=Homo sapiens GN=SERPINF2 PE=1 SV=3	P08697	nkFDPSLTQR	-0.1601	1.506	1.756	-1.029
Alpha-2-antiplasmin OS=Homo sapiens GN=SERPINF2 PE=1 SV=3	P08697	sPPGVcSR	-0.09919	1.48	0.9847	-0.2919
Matrix metalloproteinase-9 OS=Homo sapiens GN=MMP9 PE=1 SV=3	P14780	aVIDDAFAR	0.6014	0.4874	2.445	0.6302
Matrix metalloproteinase-9 OS=Homo sapiens GN=MMP9 PE=1 SV=3	P14780	fQTFEGDLk	1.098	-0.3274	2.895	0.4422
Matrix metalloproteinase-9 OS=Homo sapiens GN=MMP9 PE=1 SV=3	P14780	qLAEEYLYR	0.774	0.2528	1.685	1.396
Matrix metalloproteinase-9 OS=Homo sapiens GN=MMP9 PE=1 SV=3	P14780	sELNQVDQVGYVTYDILQcPED	-6.134	-2.64	-2.132	1.248
Matrix metalloproteinase-9 OS=Homo sapiens GN=MMP9 PE=1 SV=3	P14780	sYSAcTTDGR	-0.3736	1.225	2.649	0.6078
Poliovirus receptor OS=Homo sapiens GN=PVR PE=1 SV=2	P15151	qAELTVQVk	0.1877	1.017	0.2281	0.1521
Poliovirus receptor OS=Homo sapiens GN=PVR PE=1 SV=2	P15151	rLEFVAAR	-0.578	2.111	0.6651	-0.5843
Poliovirus receptor OS=Homo sapiens GN=PVR PE=1 SV=2	P15151	vLAkPQNTAEVQk	0.1685	0.6952	2.074	-1.387
Poliovirus receptor OS=Homo sapiens GN=PVR PE=1 SV=2	P15151	vQLTGEPVPMAR	0.3793	0.7922	0.1721	0.2707
Ezrin OS=Homo sapiens GN=EZR PE=1 SV=4	P15311	aLQLEEER	-0.2198	1.208	0.7443	-0.5951
Ezrin OS=Homo sapiens GN=EZR PE=1 SV=4	P15311	fYPEDVAEELIQDITQk	-0.7312	2.074	-0.5807	0.3748
Ezrin OS=Homo sapiens GN=EZR PE=1 SV=4	P15311	iALLEEAR	0.8577	0.724	-0.1156	-0.3292
Ezrin OS=Homo sapiens GN=EZR PE=1 SV=4	P15311	sQEQLAAELAEYTAk	0.08559	0.8488	0.4433	-0.1742
Alpha-N-acetylglucosaminidase OS=Homo sapiens GN=NAGLU PE=1 SV=2	P54802	aAAVSEAEADFYEQNSR	-0.38	0.7506	-0.6393	-0.6954
Alpha-N-acetylglucosaminidase OS=Homo sapiens GN=NAGLU PE=1 SV=2	P54802	aVLGAVPR	-0.07704	1.263	-0.441	-1.667
Alpha-N-acetylglucosaminidase OS=Homo sapiens GN=NAGLU PE=1 SV=2	P54802	gSTGVAAAAGLHR	-0.2012	0.7854	-0.3937	-0.9632
Alpha-N-acetylglucosaminidase OS=Homo sapiens GN=NAGLU PE=1 SV=2	P54802	sDVFEAWR	0.6018	-0.9024	-0.5717	-0.03352
Prostaglandin reductase 1 OS=Homo sapiens GN=PTGR1 PE=1 SV=2	Q14914	hFVGYPTNSDFELk	-0.4452	0.6697	-0.5289	-0.6356
Prostaglandin reductase 1 OS=Homo sapiens GN=PTGR1 PE=1 SV=2	Q14914	tAELPPLk	-0.3479	1.168	No Values	-1.525
Prostaglandin reductase 1 OS=Homo sapiens GN=PTGR1 PE=1 SV=2	Q14914	tVESLEETLkk	0.3257	1.474	-0.3719	-2.368
Prostaglandin reductase 1 OS=Homo sapiens GN=PTGR1 PE=1 SV=2	Q14914	vVGAVGSDEk	0.3206	1.251	-1.065	-1.447
Procollagen C-endopeptidase enhancer 1 OS=Homo sapiens GN=PCOLCE PE=1 SV=2	Q15113	aTSGTEHQFcGGR	-0.1726	0.04712	0.1857	0.2182
Procollagen C-endopeptidase enhancer 1 OS=Homo sapiens GN=PCOLCE PE=1 SV=2	Q15113	fDLEPDTYcR	0.1422	0.4679	-0.2326	-0.126
Procollagen C-endopeptidase enhancer 1 OS=Homo sapiens GN=PCOLCE PE=1 SV=2	Q15113	gESGYVASEGFPNLYPPNk	0.008694	0.3514	-0.2129	0.06424
Probable serine carboxypeptidase CPVL OS=Homo sapiens GN=CPVL PE=1 SV=2	Q9H3G5	gGGHILPYDQPLR	-0.4287	0.9752	-0.5146	1.121
Probable serine carboxypeptidase CPVL OS=Homo sapiens GN=CPVL PE=1 SV=2	Q9H3G5	qAGDFHQVIIR	0.5575	1.218	-0.0429	-0.3709
Probable serine carboxypeptidase CPVL OS=Homo sapiens GN=CPVL PE=1 SV=2	Q9H3G5	qcHEcIEHIR	-0.05189	1.661	0.3785	-0.6235
Probable serine carboxypeptidase CPVL OS=Homo sapiens GN=CPVL PE=1 SV=2	Q9H3G5	sDSEVAGYIR	-0.03493	1.879	-0.4471	-0.03549
Cornulin OS=Homo sapiens GN=CRNN PE=1 SV=1	Q9UBG3	lLDEDHTGTVEFk	0.5989	2.227	0.9486	-0.2288
Cornulin OS=Homo sapiens GN=CRNN PE=1 SV=1	Q9UBG3	lLEQEFADVIVkPHDPATVDEVLR	0.2984	1.634	0.4537	1.184
Cornulin OS=Homo sapiens GN=CRNN PE=1 SV=1	Q9UBG3	tEGNcTALTR	0.3145	2.848	0.8307	-0.4238
Cornulin OS=Homo sapiens GN=CRNN PE=1 SV=1	Q9UBG3	vAQAcFk	-1.388	3.564	1.393	0.001817
Plasma alpha-L-fucosidase OS=Homo sapiens GN=FUCA2 PE=1 SV=2	Q9BTY2	aILGATEVk	0.3929	1.456	0.03957	0.2025
Plasma alpha-L-fucosidase OS=Homo sapiens GN=FUCA2 PE=1 SV=2	Q9BTY2	eAGISDYLTIEELVk	-3.623	0.9711	-1.195	-2.399
Plasma alpha-L-fucosidase OS=Homo sapiens GN=FUCA2 PE=1 SV=2	Q9BTY2	eLEVAIR	0.6027	1.506	0.06012	-0.0775
Multimerin-1 OS=Homo sapiens GN=MMRN1 PE=1 SV=3	Q13201	fNPGAESVVLSNSTLk	0.194	1.472	2.209	1.038
Multimerin-1 OS=Homo sapiens GN=MMRN1 PE=1 SV=3	Q13201	nQTLTSTEk	-0.7484	1.307	1.818	0.8978
Cystatin-C OS=Homo sapiens GN=CST3 PE=1 SV=1	P01034	aLDFAVGEYNk	0.2903	1.067	0.3367	-0.9121
Cystatin-C OS=Homo sapiens GN=CST3 PE=1 SV=1	P01034	tQPNLDNcPFHDQPHLk	-0.2934	1.426	0.4419	-0.7996
Signal-regulatory protein beta-1 OS=Homo sapiens GN=SIRPB1 PE=1 SV=5	O00241	aENQANVTcQVSNFYPR	-0.07555	0.1195	0.4915	0.22
Signal-regulatory protein beta-1 OS=Homo sapiens GN=SIRPB1 PE=1 SV=5	O00241	akPSAPVVSGPAVR	0.1963	0.1797	0.9969	-0.5534
Signal-regulatory protein beta-1 OS=Homo sapiens GN=SIRPB1 PE=1 SV=5	O00241	aTPEHTVSFTcESHGFSPR	-0.1437	0.6848	0.6556	-0.3773
Signal-regulatory protein beta-1 OS=Homo sapiens GN=SIRPB1 PE=1 SV=5	O00241	dDVVLTcQVEHDGQQAVSk	-0.06455	0.3789	0.9646	-0.4063
Signal-regulatory protein beta-1 OS=Homo sapiens GN=SIRPB1 PE=1 SV=5	O00241	sVSVAAGESATLR	-0.4898	0.0153	0.5907	0.7033
Signal-regulatory protein beta-1 OS=Homo sapiens GN=SIRPB1 PE=1 SV=5	O00241	sYALEISAHQk	-0.1066	0.756	0.4684	-0.3741
Signal-regulatory protein beta-1 OS=Homo sapiens GN=SIRPB1 PE=1 SV=5	O00241	vTTVSELTk	0.3479	0.5997	0.6873	-0.8146
Fibrinogen alpha chain OS=Homo sapiens GN=FGA PE=1 SV=2	P02671	dcDDVLQTHPSGTQSGIFNIk	-0.09065	0.7808	0.8439	-0.08581
Fibrinogen alpha chain OS=Homo sapiens GN=FGA PE=1 SV=2	P02671	gADYSLR	0.1363	1.016	0.9744	-1.064
Fibrinogen alpha chain OS=Homo sapiens GN=FGA PE=1 SV=2	P02671	gLIDEVNQDFTNR	-0.08051	0.5146	-0.1813	1.152
Fibrinogen alpha chain OS=Homo sapiens GN=FGA PE=1 SV=2	P02671	nSLFEYQk	-0.1193	0.9728	-0.02664	0.5199
Fibrinogen alpha chain OS=Homo sapiens GN=FGA PE=1 SV=2	P02671	tVIGPDGHk	-0.482	1.022	-0.4287	1.235
Fibrinogen alpha chain OS=Homo sapiens GN=FGA PE=1 SV=2	P02671	vELEDWAGNEAYAEYHFR	0.9529	-0.3504	-0.2537	0.998
Probable G-protein coupled receptor 116 OS=Homo sapiens GN=GPR116 PE=1 SV=3	Q8IZF2	iNIPGTPETDIDSScSR	-0.2526	1.532	0.3651	-0.5591
Probable G-protein coupled receptor 116 OS=Homo sapiens GN=GPR116 PE=1 SV=3	Q8IZF2	lTIHNITPGDAGEYVck	0.08961	0.7608	0.3846	-0.1362
Probable G-protein coupled receptor 116 OS=Homo sapiens GN=GPR116 PE=1 SV=3	Q8IZF2	tDLETAFR	-0.3514	0.9285	1.079	-0.5575
Probable G-protein coupled receptor 116 OS=Homo sapiens GN=GPR116 PE=1 SV=3	Q8IZF2	yLDGAESVLTVk	0.5802	1.793	-0.6438	-1.267
Latent-transforming growth factor beta-binding protein 4 OS=Homo sapiens GN=LTBP4 PE=1 SV=2	Q8N2S1	ecYFDTAAPDAcDNILAR	-0.2377	0.608	0.3372	-0.09224
Latent-transforming growth factor beta-binding protein 4 OS=Homo sapiens GN=LTBP4 PE=1 SV=2	Q8N2S1	gYLAPSGDLSLR	0.396	0.5407	-0.04982	-0.1723
Latent-transforming growth factor beta-binding protein 4 OS=Homo sapiens GN=LTBP4 PE=1 SV=2	Q8N2S1	vNGScEDVDEcATGGR	-0.5271	0.7549	0.1424	0.3444
Latent-transforming growth factor beta-binding protein 4 OS=Homo sapiens GN=LTBP4 PE=1 SV=2	Q8N2S1	vSAPDGPcPTGFER	0.1358	-0.1591	0.5027	0.2351
Dipeptidyl peptidase 2 OS=Homo sapiens GN=DPP7 PE=1 SV=3	Q9UHL4	aPDPGFQER	-0.07136	1.728	-0.1661	-0.4626
Dipeptidyl peptidase 2 OS=Homo sapiens GN=DPP7 PE=1 SV=3	Q9UHL4	aSHPEDPASVVEAR	0.4425	1.291	-0.113	-0.5161
Dipeptidyl peptidase 2 OS=Homo sapiens GN=DPP7 PE=1 SV=3	Q9UHL4	dLFLQGAYDTVR	-0.04312	1.516	0.4027	-0.8459
Dipeptidyl peptidase 2 OS=Homo sapiens GN=DPP7 PE=1 SV=3	Q9UHL4	dVTADFEGQSPk	0.151	1.418	0.253	-0.7884
Dipeptidyl peptidase 2 OS=Homo sapiens GN=DPP7 PE=1 SV=3	Q9UHL4	lYHScADPTGcGTGPDAR	-0.4037	1.665	0.981	-1.214
Protein S100-A8 OS=Homo sapiens GN=S100A8 PE=1 SV=1	P05109	gNFHAVYR	0	0.5746	1.253	-0.3535
Protein S100-A8 OS=Homo sapiens GN=S100A8 PE=1 SV=1	P05109	kLLETEcPQYIR	0.3357	0.5281	1.053	-0.4308
Protein S100-A8 OS=Homo sapiens GN=S100A8 PE=1 SV=1	P05109	lLETEcPQYIR	-0.3717	0.7066	1.24	-0.5031
Corticosteroid-binding globulin OS=Homo sapiens GN=SERPINA6 PE=1 SV=1	P08185	eENFYVDETTVVk	0.2829	0.5733	0.3732	0.4703
Corticosteroid-binding globulin OS=Homo sapiens GN=SERPINA6 PE=1 SV=1	P08185	hLVALSPk	0.5374	0.8424	0.859	-0.564
Corticosteroid-binding globulin OS=Homo sapiens GN=SERPINA6 PE=1 SV=1	P08185	iTQDAQLk	-0.8366	0.8017	1.139	0.6145
Corticosteroid-binding globulin OS=Homo sapiens GN=SERPINA6 PE=1 SV=1	P08185	qINSYVk	0.1198	-0.003061	1.05	0.5076
Low-density lipoprotein receptor OS=Homo sapiens GN=LDLR PE=1 SV=1	P01130	nEFQcQDGk	-0.6704	2.573	3.352	0.5933
Low-density lipoprotein receptor OS=Homo sapiens GN=LDLR PE=1 SV=1	P01130	sGDFScGGR	0.6292	1.766	2.044	1.408
Neutrophil elastase OS=Homo sapiens GN=ELANE PE=1 SV=1	P08246	qVFAVQR	0.5115	-1.241	2.258	-1.035
Neutrophil elastase OS=Homo sapiens GN=ELANE PE=1 SV=1	P08246	sNVcTLVR	-0.4023	-0.4344	1.999	0.1659
Neutrophil elastase OS=Homo sapiens GN=ELANE PE=1 SV=1	P08246	vVLGAHNLSR	-0.001634	0.4241	0.9929	-0.1449
Extracellular matrix protein 1 OS=Homo sapiens GN=ECM1 PE=1 SV=2	Q16610	eVGPPLPQEAVPLQk	-0.2802	1.014	0.6079	-0.5721
Extracellular matrix protein 1 OS=Homo sapiens GN=ECM1 PE=1 SV=2	Q16610	nLPATDPLQR	0.241	0.4606	0.8607	-0.7451
Leukocyte elastase inhibitor OS=Homo sapiens GN=SERPINB1 PE=1 SV=1	P30740	eATTNAPFR	-0.1392	0.4107	0.006282	-1.077
Leukocyte elastase inhibitor OS=Homo sapiens GN=SERPINB1 PE=1 SV=1	P30740	gNTAAQLSk	-0.4668	0.45	0.5552	-1.389
Leukocyte elastase inhibitor OS=Homo sapiens GN=SERPINB1 PE=1 SV=1	P30740	iEEQLTLEk	0.4318	0.2534	-0.2266	-1.309
Leukocyte elastase inhibitor OS=Homo sapiens GN=SERPINB1 PE=1 SV=1	P30740	kIEEQLTLEk	0.599	-0.0481	-0.4048	-0.9962
Leukocyte elastase inhibitor OS=Homo sapiens GN=SERPINB1 PE=1 SV=1	P30740	tYGADLASVDFQHASEDAR	-0.1306	0.5004	0.1383	-1.358
Acid ceramidase OS=Homo sapiens GN=ASAH1 PE=1 SV=5	Q13510	eSLDVYELDAk	0.2585	0.5999	-0.1748	-1.712
Acid ceramidase OS=Homo sapiens GN=ASAH1 PE=1 SV=5	Q13510	gQFETYLR	-0.3647	1.006	0.04842	-1.78
Acid ceramidase OS=Homo sapiens GN=ASAH1 PE=1 SV=5	Q13510	sTYPPSGPTYR	0.1342	0.01337	-0.4771	-0.7742
Acid ceramidase OS=Homo sapiens GN=ASAH1 PE=1 SV=5	Q13510	tVLENSTSYEEAk	-0.1714	1.005	-0.9201	-1.978
Fibroleukin OS=Homo sapiens GN=FGL2 PE=1 SV=1	Q14314	aGFGNLR	-0.0401	2.012	0.4068	-1.471
Fibroleukin OS=Homo sapiens GN=FGL2 PE=1 SV=1	Q14314	dcSDYYAIGk	-0.0975	1.387	0.3155	-0.6976
Fibroleukin OS=Homo sapiens GN=FGL2 PE=1 SV=1	Q14314	eIVNSLk	0.03712	1.292	0.2782	-0.6851
Fibroleukin OS=Homo sapiens GN=FGL2 PE=1 SV=1	Q14314	eLESEVNk	-0.09505	2.042	0.3156	-1.355
Fibroleukin OS=Homo sapiens GN=FGL2 PE=1 SV=1	Q14314	lHVGNYNGTAGDALR	0.4034	-0.7779	1.067	0.2148
Fibroleukin OS=Homo sapiens GN=FGL2 PE=1 SV=1	Q14314	lQADDNGDPGR	-0.3814	1.9	0.5244	-1.135
Tyrosine-protein kinase receptor UFO OS=Homo sapiens GN=AXL PE=1 SV=3	P30530	gLTGTLR	-0.2633	1.912	-0.1308	-1.34
Tyrosine-protein kinase receptor UFO OS=Homo sapiens GN=AXL PE=1 SV=3	P30530	nLHLVSR	0.3061	1.037	0.7688	-0.7234
Tyrosine-protein kinase receptor UFO OS=Homo sapiens GN=AXL PE=1 SV=3	P30530	tATITVLPQQPR	-0.01277	1.438	0.3702	-0.4074
Tyrosine-protein kinase receptor UFO OS=Homo sapiens GN=AXL PE=1 SV=3	P30530	tSSFScEAHNAk	-0.2584	2.199	1.036	-1.588
Glucose-6-phosphate isomerase OS=Homo sapiens GN=GPI PE=1 SV=4	P06744	eLQAAGk	-0.5188	1.632	0.6013	-0.0581
Glucose-6-phosphate isomerase OS=Homo sapiens GN=GPI PE=1 SV=4	P06744	sNTPILVDGk	0.4672	1.287	0.8985	-0.9968
Neurotrimin OS=Homo sapiens GN=NTM PE=1 SV=1	Q9P121	aVGFVSEDEYLEIQGITR	-0.968	0.3112	0.004943	0.4914
Neurotrimin OS=Homo sapiens GN=NTM PE=1 SV=1	Q9P121	eQSGDYEcSASNDVAAPVVR	0.6208	0.1992	-0.02064	-0.2105
Prominin-1 OS=Homo sapiens GN=PROM1 PE=1 SV=1	O43490	lIcEPYTSk	0.2842	-0.03776	0.246	-0.408
Prominin-1 OS=Homo sapiens GN=PROM1 PE=1 SV=1	O43490	tDLDGLVQQGYQSLNDIPDR	-0.2632	-0.3596	0.2833	0.2066
Prominin-1 OS=Homo sapiens GN=PROM1 PE=1 SV=1	O43490	tLLNETPEQIk	-0.01586	0.8741	0.5232	-1.478
Collagen alpha-3(V) chain OS=Homo sapiens GN=COL5A3 PE=1 SV=3	P25940	aLGVQGGQAGVPEGPGFcPQR	-0.2536	1.736	-0.1225	0.3618
Collagen alpha-3(V) chain OS=Homo sapiens GN=COL5A3 PE=1 SV=3	P25940	gQPANQSVLLSIYDER	-0.09685	0.906	0.5237	0.3884
Collagen alpha-3(V) chain OS=Homo sapiens GN=COL5A3 PE=1 SV=3	P25940	sLDPDSGTELGTLETk	0.2436	-0.9368	1.791	0.6237
Collagen alpha-1(XVIII) chain OS=Homo sapiens GN=COL18A1 PE=1 SV=5	P39060	eETGAALkPR	0.06323	1.52	0.4847	-1.356
Collagen alpha-1(XVIII) chain OS=Homo sapiens GN=COL18A1 PE=1 SV=5	P39060	eLLREETGAALkPR	-0.03977	1.149	1.161	-1.558
Collagen alpha-1(XVIII) chain OS=Homo sapiens GN=COL18A1 PE=1 SV=5	P39060	gADFQcFQQAR	0.02542	0.743	-0.314	0.2575
Collagen alpha-1(XVIII) chain OS=Homo sapiens GN=COL18A1 PE=1 SV=5	P39060	gLELEPGAGLFVAQAGGADPDk	0.1089	0.6065	0.5006	-0.504
Collagen alpha-1(XVIII) chain OS=Homo sapiens GN=COL18A1 PE=1 SV=5	P39060	lSGVQDGHQDISLLYTEPGAGQTHTAASFR	-0.1957	0.8147	-0.07501	0.1238
Latent-transforming growth factor beta-binding protein 2 OS=Homo sapiens GN=LTBP2 PE=1 SV=3	Q14767	gcQDVDEcASR	-0.2103	1.926	1.755	0.6146
Latent-transforming growth factor beta-binding protein 2 OS=Homo sapiens GN=LTBP2 PE=1 SV=3	Q14767	gHAPcSSVLGR	0.1164	0.6939	1.943	1.333
Latent-transforming growth factor beta-binding protein 2 OS=Homo sapiens GN=LTBP2 PE=1 SV=3	Q14767	vTNDVcSEPLR	0.1882	1.46	1.733	0.7049
Putative phospholipase B-like 2 OS=Homo sapiens GN=PLBD2 PE=1 SV=2	Q8NHP8	acNPQPNGENAISAR	-0.2542	1.494	-0.1977	-0.715
Putative phospholipase B-like 2 OS=Homo sapiens GN=PLBD2 PE=1 SV=2	Q8NHP8	gLEDSYEGR	0.6802	0.8724	-0.0113	-1.261
Putative phospholipase B-like 2 OS=Homo sapiens GN=PLBD2 PE=1 SV=2	Q8NHP8	sDLNPANGSYPFQALR	0.01157	0.2947	-0.4048	0.4643
Putative phospholipase B-like 2 OS=Homo sapiens GN=PLBD2 PE=1 SV=2	Q8NHP8	tSELYQk	-0.2534	1.265	0.3067	-0.9915
Zymogen granule protein 16 homolog B OS=Homo sapiens GN=ZG16B PE=1 SV=3	Q96DA0	lGALGGNTQEVTLQPGEYITk	-0.1564	0.3895	-0.168	-0.4131
Zymogen granule protein 16 homolog B OS=Homo sapiens GN=ZG16B PE=1 SV=3	Q96DA0	lGDSWDVk	0.3632	0.3584	-0.3247	-0.745
Zymogen granule protein 16 homolog B OS=Homo sapiens GN=ZG16B PE=1 SV=3	Q96DA0	mYGPGGGk	-0.3644	0.6924	0.1073	-0.7832
Zymogen granule protein 16 homolog B OS=Homo sapiens GN=ZG16B PE=1 SV=3	Q96DA0	vSVGLLLVk	-0.1183	0.1529	0.0406	-0.4233
Zymogen granule protein 16 homolog B OS=Homo sapiens GN=ZG16B PE=1 SV=3	Q96DA0	yFSTTEDYDHEITGLR	0.1418	1.015	-0.3452	-1.388
Myeloperoxidase OS=Homo sapiens GN=MPO PE=1 SV=1	P05164	fPTDQLTPDQER	-0.3397	0.1651	1.318	-0.5461
Myeloperoxidase OS=Homo sapiens GN=MPO PE=1 SV=1	P05164	iIcDNTGITTVSk	-0.4017	-0.6306	1.605	-0.1751
Myeloperoxidase OS=Homo sapiens GN=MPO PE=1 SV=1	P05164	qNQIAVDEIR	0.7585	-0.6141	1.086	-0.6327
Fibulin-1 OS=Homo sapiens GN=FBLN1 PE=1 SV=4	P23142	dcSLPYATESk	-0.2212	0.2852	1.023	0.4404
Fibulin-1 OS=Homo sapiens GN=FBLN1 PE=1 SV=4	P23142	gYHLNEEGTR	0.35	1.429	0.6787	-0.9297
Fibulin-1 OS=Homo sapiens GN=FBLN1 PE=1 SV=4	P23142	gYQLSDVDGVTcEDIDEcALPTGGHIcSYR	-0.1272	0.9001	No Values	0.3728
N-acetylmuramoyl-L-alanine amidase OS=Homo sapiens GN=PGLYRP2 PE=1 SV=1	Q96PD5	dGSPDVTTADIGANTPDATk	0.1643	0.04946	0.5082	-0.7352
N-acetylmuramoyl-L-alanine amidase OS=Homo sapiens GN=PGLYRP2 PE=1 SV=1	Q96PD5	dTLPScAVR	-0.05572	0.5987	0.3782	-0.887
N-acetylmuramoyl-L-alanine amidase OS=Homo sapiens GN=PGLYRP2 PE=1 SV=1	Q96PD5	gcPDVQASLPDAk	-0.1082	0.09223	0.7009	-0.7451
Receptor-type tyrosine-protein phosphatase gamma OS=Homo sapiens GN=PTPRG PE=1 SV=4	P23470	dDYFVSGAGLPGR	-0.1592	0.8697	0.8677	0.4273
Receptor-type tyrosine-protein phosphatase gamma OS=Homo sapiens GN=PTPRG PE=1 SV=4	P23470	dNSALDPIIHGLk	0.2037	0.6791	1.014	0.03625
Apolipoprotein(a) OS=Homo sapiens GN=LPA PE=1 SV=1	P08519	gTYSTTVTGR	-0.07468	1.525	0.8166	0.2415
Apolipoprotein(a) OS=Homo sapiens GN=LPA PE=1 SV=1	P08519	gTySTTVTGR	0.352	0.9062	1.091	0.1559
Apolipoprotein(a) OS=Homo sapiens GN=LPA PE=1 SV=1	P08519	nPDAVAAPYcYTR	-0.101	1.828	1.267	-0.5333
Peroxiredoxin-6 OS=Homo sapiens GN=PRDX6 PE=1 SV=3	P30041	dFTPVcTTELGR	0.1978	0.4167	-0.5176	-0.8668
Peroxiredoxin-6 OS=Homo sapiens GN=PRDX6 PE=1 SV=3	P30041	lAPEFAk	-0.1528	0.6729	-0.3722	-0.8067
Peroxiredoxin-6 OS=Homo sapiens GN=PRDX6 PE=1 SV=3	P30041	nFDEILR	0	0.7628	-0.2717	-1.348
Ig kappa chain V-III region WOL OS=Homo sapiens PE=1 SV=1	P01623	aTGIPDR	0.3196	-0.1289	-0.2962	-1.444
Ig kappa chain V-III region WOL OS=Homo sapiens PE=1 SV=1	P01623	eIVLTQSPGTLSLSPGER	-0.2566	-0.2453	-0.2943	-0.9254
Ig kappa chain V-III region WOL OS=Homo sapiens PE=1 SV=1	P01623	fSGSGSGTDFTLTISR	-0.1336	-0.2394	-0.9394	-0.1554
Ig kappa chain V-III region WOL OS=Homo sapiens PE=1 SV=1	P01623	tFGQGTk	-0.05786	0.3488	0.1914	-2.009
Complement component C7 OS=Homo sapiens GN=C7 PE=1 SV=2	P10643	dScTLPASAEk	-0.4552	1.374	1.68	0.2561
Complement component C7 OS=Homo sapiens GN=C7 PE=1 SV=2	P10643	vFSGDGk	0.4504	1.636	0.51	0.2929
Collagen alpha-2(I) chain OS=Homo sapiens GN=COL1A2 PE=1 SV=7	P08123	aQPENIPAk	-0.1529	1.974	0.1573	-1.046
Collagen alpha-2(I) chain OS=Homo sapiens GN=COL1A2 PE=1 SV=7	P08123	sAPSLRPk	0.1892	1.809	0.1814	-1.248
Protocadherin-12 OS=Homo sapiens GN=PCDH12 PE=2 SV=1	Q9NPG4	dLGPNPIPAHck	-0.3617	0.2932	0.6413	0.4118
Protocadherin-12 OS=Homo sapiens GN=PCDH12 PE=2 SV=1	Q9NPG4	hAELIVVk	0.4612	0.1348	0.4281	-0.03953
Atrial natriuretic peptide receptor 3 OS=Homo sapiens GN=NPR3 PE=1 SV=2	P17342	nIQASER	-4.907	3.37	1.296	-4.907
Atrial natriuretic peptide receptor 3 OS=Homo sapiens GN=NPR3 PE=1 SV=2	P17342	vAPAYAk	1.787	3.073	1.161	3.311
Podocalyxin OS=Homo sapiens GN=PODXL PE=1 SV=2	O00592	aTFNPAQDk	-0.2346	0.1545	1.308	0.3122
Podocalyxin OS=Homo sapiens GN=PODXL PE=1 SV=2	O00592	cEDLETQTQSEk	0.2749	-0.5044	1.239	0.4279
Podocalyxin OS=Homo sapiens GN=PODXL PE=1 SV=2	O00592	eITIHTk	0.2277	0.3569	0.7708	0.08237
Podocalyxin OS=Homo sapiens GN=PODXL PE=1 SV=2	O00592	lGDQGPPEEAEDR	-0.2211	0.7635	0.7655	0.1299
Alpha-actinin-4 OS=Homo sapiens GN=ACTN4 PE=1 SV=2	O43707	eTTDTDTADQVIASFk	0.4089	0.8322	-0.1732	0.2824
Alpha-actinin-4 OS=Homo sapiens GN=ACTN4 PE=1 SV=2	O43707	sFSTALYGESDL	0.09199	1.193	-0.3757	0.4416
Alpha-actinin-4 OS=Homo sapiens GN=ACTN4 PE=1 SV=2	O43707	sTLPDADRER	-0.3568	1.085	0.5491	0.0734
Alpha-actinin-4 OS=Homo sapiens GN=ACTN4 PE=1 SV=2	O43707	vQQLVPk	0.1263	1.566	0.5599	-0.9015
Carbonic anhydrase 2 OS=Homo sapiens GN=CA2 PE=1 SV=2	P00918	ePISVSSEQVLk	0.3154	0.8473	-1.166	-1.271
Carbonic anhydrase 2 OS=Homo sapiens GN=CA2 PE=1 SV=2	P00918	qSPVDIDTHTAk	-0.249	-0.5435	0.3569	-0.8383
Carbonic anhydrase 2 OS=Homo sapiens GN=CA2 PE=1 SV=2	P00918	sADFTNFDPR	-0.04859	0.8752	-1.32	-0.7805
Carbonic anhydrase 2 OS=Homo sapiens GN=CA2 PE=1 SV=2	P00918	vGSAkPGLQk	-0.06153	1.022	-0.5976	-1.637
Carbonic anhydrase 2 OS=Homo sapiens GN=CA2 PE=1 SV=2	P00918	vVDVLDSIk	0.08694	0.6274	-0.6447	-1.308
Apolipoprotein E OS=Homo sapiens GN=APOE PE=1 SV=1	P02649	aATVGSLAGQPLQER	-0.1681	0.08752	0.1707	0.1893
Apolipoprotein E OS=Homo sapiens GN=APOE PE=1 SV=1	P02649	eQVAEVR	-0.227	1.52	0.1184	-1.132
Apolipoprotein E OS=Homo sapiens GN=APOE PE=1 SV=1	P02649	lDEVkEQVAEVR	0.0623	1.113	0.4422	-1.338
Apolipoprotein E OS=Homo sapiens GN=APOE PE=1 SV=1	P02649	lGPLVEQGR	0.1257	1.347	0.5674	-1.76
Apolipoprotein E OS=Homo sapiens GN=APOE PE=1 SV=1	P02649	lQAEAFQAR	-0.04681	1.702	-0.32	-1.056
Folate receptor alpha OS=Homo sapiens GN=FOLR1 PE=1 SV=3	P15328	dVSYLYR	0.2789	2.335	-0.2821	-0.8828
Folate receptor alpha OS=Homo sapiens GN=FOLR1 PE=1 SV=3	P15328	ekPGPEDk	1.069	2.504	0.3742	-1.983
Folate receptor alpha OS=Homo sapiens GN=FOLR1 PE=1 SV=3	P15328	nAccSTNTSQEAHk	-0.9781	2.374	-0.1623	No Values
Folate receptor alpha OS=Homo sapiens GN=FOLR1 PE=1 SV=3	P15328	nAccSTNTSQEAHkDVSYLYR	-0.161	2.385	0.3558	-0.6157
Ephrin type-B receptor 4 OS=Homo sapiens GN=EPHB4 PE=1 SV=2	P54760	eDLTYALR	-0.1019	0.5808	0.2803	-1.098
Ephrin type-B receptor 4 OS=Homo sapiens GN=EPHB4 PE=1 SV=2	P54760	eVPPAVSDIR	-0.2289	0.2278	-0.02625	-0.2971
Ephrin type-B receptor 4 OS=Homo sapiens GN=EPHB4 PE=1 SV=2	P54760	fPETVPR	0.724	0.2286	0.1346	-1.412
Ephrin type-B receptor 4 OS=Homo sapiens GN=EPHB4 PE=1 SV=2	P54760	gAPcTTPPSAPR	-0.3228	0.6711	0.7176	-1.39
Ephrin type-B receptor 4 OS=Homo sapiens GN=EPHB4 PE=1 SV=2	P54760	tYEVcDVQR	-0.54	0.3784	-0.04845	-0.1568
Ephrin type-B receptor 4 OS=Homo sapiens GN=EPHB4 PE=1 SV=2	P54760	vDTVAAEHLTR	0.2804	0.3186	0.05576	-0.9793
Cystatin-M OS=Homo sapiens GN=CST6 PE=1 SV=1	Q15828	aQSQLVAGIk	0.02824	-0.9397	-0.09886	-0.8762
Cystatin-M OS=Homo sapiens GN=CST6 PE=1 SV=1	Q15828	dLSPDDPQVQk	0.09746	-0.9329	0.6983	-1.74
Cystatin-M OS=Homo sapiens GN=CST6 PE=1 SV=1	Q15828	vTGDHVDLTTcPLAAGAQQEk	-0.08025	-0.2279	0.1383	-1.597
Reticulon-4 receptor-like 2 OS=Homo sapiens GN=RTN4RL2 PE=1 SV=1	Q86UN3	dLPAEDSR	0.001362	0.555	1.034	0.16
Reticulon-4 receptor-like 2 OS=Homo sapiens GN=RTN4RL2 PE=1 SV=1	Q86UN3	hLQALEELDLGDNR	-0.6231	1.558	0.2636	0.4805
Reticulon-4 receptor-like 2 OS=Homo sapiens GN=RTN4RL2 PE=1 SV=1	Q86UN3	sLEPDTFQGLER	0.2611	1.722	0.08958	-0.5841
Reticulon-4 receptor-like 2 OS=Homo sapiens GN=RTN4RL2 PE=1 SV=1	Q86UN3	vSSSDVTcATPPER	0.4049	1.684	0.3352	-0.5967
Immunoglobulin superfamily member 8 OS=Homo sapiens GN=IGSF8 PE=1 SV=1	Q969P0	dTQFSYAVFk	-0.06433	-0.5525	-0.4377	-0.5896
Immunoglobulin superfamily member 8 OS=Homo sapiens GN=IGSF8 PE=1 SV=1	Q969P0	lQAQDAGIYEcHTPSTDTR	-0.1751	0.003426	0.3568	-1.853
Immunoglobulin superfamily member 8 OS=Homo sapiens GN=IGSF8 PE=1 SV=1	Q969P0	lQGDAVVLk	-0.007395	-0.9955	0.3084	-1.616
Immunoglobulin superfamily member 8 OS=Homo sapiens GN=IGSF8 PE=1 SV=1	Q969P0	vVAGEVQVQR	-0.02604	0.1042	0.631	-2.377
Immunoglobulin superfamily member 8 OS=Homo sapiens GN=IGSF8 PE=1 SV=1	Q969P0	yLGSYSGk	0.5092	-0.2381	0.02586	-1.965
ICOS ligand OS=Homo sapiens GN=ICOSLG PE=1 SV=2	O75144	lFNVTPQDEQk	1.103	2.609	1.849	-0.1516
ICOS ligand OS=Homo sapiens GN=ICOSLG PE=1 SV=2	O75144	tDNSLLDQALQNDTVFLNMR	-6.644	1.898	-6.644	1.023
ICOS ligand OS=Homo sapiens GN=ICOSLG PE=1 SV=2	O75144	tVVTYHIPQNSSLENVDSR	0.1259	2.327	2.026	0.3677
ICOS ligand OS=Homo sapiens GN=ICOSLG PE=1 SV=2	O75144	tVVTyHIPQNSSLENVDSR	1.106	2.044	1.961	0.7313
Thrombospondin-1 OS=Homo sapiens GN=THBS1 PE=1 SV=2	P07996	aQGYSGLSVk	-0.08651	0.8478	0.1819	-0.0642
Thrombospondin-1 OS=Homo sapiens GN=THBS1 PE=1 SV=2	P07996	aQLYIDcEk	0.2913	1.382	-0.6611	-0.1329
Thrombospondin-1 OS=Homo sapiens GN=THBS1 PE=1 SV=2	P07996	lVPNPDQk	-0.1715	1.2	0.4284	-0.5782
Annexin A7 OS=Homo sapiens GN=ANXA7 PE=1 SV=3	P20073	eFSGYVESGLk	0.1364	0.3235	-0.9822	0.2696
Annexin A7 OS=Homo sapiens GN=ANXA7 PE=1 SV=3	P20073	gAGTDDSTLVR	0.06715	0.1743	-0.1909	-0.3223
Annexin A7 OS=Homo sapiens GN=ANXA7 PE=1 SV=3	P20073	gFGTDEQAIVDVVANR	-0.1477	0.2602	-0.5961	0.2118
Annexin A7 OS=Homo sapiens GN=ANXA7 PE=1 SV=3	P20073	sEIDLVQIk	0.1082	0.5713	-0.208	-0.7433
Malate dehydrogenase, cytoplasmic OS=Homo sapiens GN=MDH1 PE=1 SV=4	P40925	eSAFEFLSSA	-0.4841	0.6403	-0.4479	-0.05457
Malate dehydrogenase, cytoplasmic OS=Homo sapiens GN=MDH1 PE=1 SV=4	P40925	lGVTANDVk	0.2912	1.257	-0.5925	-1.302
Glutaminyl-peptide cyclotransferase OS=Homo sapiens GN=QPCT PE=1 SV=1	Q16769	dHSLEGR	0.5122	-0.6717	0.1664	-0.2505
Glutaminyl-peptide cyclotransferase OS=Homo sapiens GN=QPCT PE=1 SV=1	Q16769	hLVLAcHYDSk	0.2882	0.8169	0.1179	-2.636
Glutaminyl-peptide cyclotransferase OS=Homo sapiens GN=QPCT PE=1 SV=1	Q16769	nYHQPAILNSSALR	-0.7641	1.08	0.6377	-1.335
Glutaminyl-peptide cyclotransferase OS=Homo sapiens GN=QPCT PE=1 SV=1	Q16769	yPGSPGSYAAR	0.16	1.279	-0.1667	-2.445
Lysosomal protective protein OS=Homo sapiens GN=CTSA PE=1 SV=2	P10619	dLEcVTNLQEVAR	-0.4811	1.416	0.01826	-0.6996
Lysosomal protective protein OS=Homo sapiens GN=CTSA PE=1 SV=2	P10619	qYSGYLk	0.2879	0.7724	0.1499	-0.675
Lysosomal protective protein OS=Homo sapiens GN=CTSA PE=1 SV=2	P10619	yGDSGEQIAGFVk	0.2467	1.14	0.1969	-1.081
Receptor-type tyrosine-protein phosphatase S OS=Homo sapiens GN=PTPRS PE=1 SV=3	Q13332	sRGGLGEEAAEVLSIPEDTPR	0.3815	-0.3979	0.2395	1.102
Receptor-type tyrosine-protein phosphatase S OS=Homo sapiens GN=PTPRS PE=1 SV=3	Q13332	tDEDVPSAPPR	-0.2598	0.5889	0.4269	0.5692
Coagulation factor XI OS=Homo sapiens GN=F11 PE=1 SV=1	P03951	dSVTETLPR	-0.2914	0.3937	-0.09347	-0.6409
Coagulation factor XI OS=Homo sapiens GN=F11 PE=1 SV=1	P03951	dTcFEGGDITTVFTPSAk	0.2214	0.4495	-0.4467	-0.8562
Neutrophil defensin 1 OS=Homo sapiens GN=DEFA1 PE=1 SV=1	P59665,P59666	iPAcIAGER	-0.1447	-0.02331	1.134	-1.35
Neutrophil defensin 1 OS=Homo sapiens GN=DEFA1 PE=1 SV=1	P59665,P59666	yGTcIYQGR	0.2353	0.4148	1.821	-2.942
ADAMTS-like protein 2 OS=Homo sapiens GN=ADAMTSL2 PE=1 SV=1	Q86TH1	dIQIVER	-0.1936	1.222	0.2223	-0.5808
ADAMTS-like protein 2 OS=Homo sapiens GN=ADAMTSL2 PE=1 SV=1	Q86TH1	gcDPLVkPVGR	0.1256	0.3703	-0.8514	1.024
ADAMTS-like protein 2 OS=Homo sapiens GN=ADAMTSL2 PE=1 SV=1	Q86TH1	vQEcPPDGR	-0.05514	1.314	-0.02044	-0.5707
Chondroitin sulfate proteoglycan 4 OS=Homo sapiens GN=CSPG4 PE=1 SV=2	Q6UVK1	lVLGQEELR	-0.414	1.104	-0.5236	-1.355
Chondroitin sulfate proteoglycan 4 OS=Homo sapiens GN=CSPG4 PE=1 SV=2	Q6UVK1	qAPLAFQAGGR	0.4153	0.6126	-0.2184	-1.99
Choline transporter-like protein 2 OS=Homo sapiens GN=SLC44A2 PE=1 SV=3	Q8IWA5	nITDLVEGAk	-0.4981	0.3309	-0.3893	-0.4589
Choline transporter-like protein 2 OS=Homo sapiens GN=SLC44A2 PE=1 SV=3	Q8IWA5	vIYPTDSR	0.4113	1.071	-1.021	-1.477
Immunoglobulin J chain OS=Homo sapiens GN=IGJ PE=1 SV=4	P01591	eNISDPTSPLR	0.3193	1.273	1.471	1.195
Immunoglobulin J chain OS=Homo sapiens GN=IGJ PE=1 SV=4	P01591	iVLVDNk	-0.295	0.807	1.984	1.689
Immunoglobulin J chain OS=Homo sapiens GN=IGJ PE=1 SV=4	P01591	sSEDPNEDIVER	-0.09531	1.558	0.8863	1.801
Transthyretin OS=Homo sapiens GN=TTR PE=1 SV=1	P02766	tSESGELHGLTTEEEFVEGIYk	2.339	3.136	2.974	4.172
Transthyretin OS=Homo sapiens GN=TTR PE=1 SV=1	P02766	tSESGELHGLTTEEEFVEGIYkVEIDTk	Value Missing	-2.656	3.906	3.24
Calpain-7 OS=Homo sapiens GN=CAPN7 PE=1 SV=1	Q9Y6W3	dATALERDAVQFAR	0.3799	-1.721	-0.1911	-1.059
Calpain-7 OS=Homo sapiens GN=CAPN7 PE=1 SV=1	Q9Y6W3	yTAEEIEVLR	-0.4693	-0.1174	-0.8364	-1.186
L-lactate dehydrogenase A chain OS=Homo sapiens GN=LDHA PE=1 SV=2	P00338	dLADELALVDVIEDk	0.2701	1.577	-0.4719	-0.04244
L-lactate dehydrogenase A chain OS=Homo sapiens GN=LDHA PE=1 SV=2	P00338	dQLIYNLLkEEQTPQNk	-0.01241	1.057	0.3764	0.02593
L-lactate dehydrogenase A chain OS=Homo sapiens GN=LDHA PE=1 SV=2	P00338	qVVESAYEVIk	0.1278	0.6413	-1.555	2.291
L-lactate dehydrogenase A chain OS=Homo sapiens GN=LDHA PE=1 SV=2	P00338	vTLTSEEEAR	-0.2302	1.601	0.2753	-0.1995
Semenogelin-1 OS=Homo sapiens GN=SEMG1 PE=1 SV=2	P04279	dIFSTQDELLVYNk	-0.2598	-0.5389	0.4018	-0.4789
Semenogelin-1 OS=Homo sapiens GN=SEMG1 PE=1 SV=2	P04279	dVSQSSIYSQTEEk	-0.01152	-0.6613	0.561	-0.9071
Semenogelin-1 OS=Homo sapiens GN=SEMG1 PE=1 SV=2	P04279	eQDLLSHEQk	-0.2364	-0.5729	0.4582	-0.6678
Semenogelin-1 OS=Homo sapiens GN=SEMG1 PE=1 SV=2	P04279	eQTSVSGAQk	-0.3633	-1.396	1.669	-0.9287
Semenogelin-1 OS=Homo sapiens GN=SEMG1 PE=1 SV=2	P04279	vQTSLcPAHQDk	0.6615	-2.944	1.986	-0.7224
Alpha-galactosidase A OS=Homo sapiens GN=GLA PE=1 SV=1	P06280	aLLQDkDVIAINQDPLGk	0.2131	1.393	-0.7044	-0.6263
Alpha-galactosidase A OS=Homo sapiens GN=GLA PE=1 SV=1	P06280	dVIAINQDPLGk	-0.113	0.6507	-0.3837	0.1558
Alpha-galactosidase A OS=Homo sapiens GN=GLA PE=1 SV=1	P06280	fDGcYcDSLENLADGYk	-0.3612	1.195	0.1808	-0.7047
Alpha-galactosidase A OS=Homo sapiens GN=GLA PE=1 SV=1	P06280	lGIYADVGNk	-0.03115	0.9734	-0.6516	0.01922
Annexin A5 OS=Homo sapiens GN=ANXA5 PE=1 SV=2	P08758	dLLDDLkSELTGk	0.7621	0.9092	-0.5725	-2.771
Annexin A5 OS=Homo sapiens GN=ANXA5 PE=1 SV=2	P08758	gAGTDDHTLIR	-0.2922	0.08291	-0.4432	-1.02
Annexin A5 OS=Homo sapiens GN=ANXA5 PE=1 SV=2	P08758	gTVTDFPGFDER	-0.4287	0.62	-1.166	-0.6979
Annexin A5 OS=Homo sapiens GN=ANXA5 PE=1 SV=2	P08758	lYDAYELk	0.05089	0.2619	-0.9498	-1.035
Pigment epithelium-derived factor OS=Homo sapiens GN=SERPINF1 PE=1 SV=4	P36955	dTDTGALLFIGk	0.7448	-0.05377	1.844	0.4875
Pigment epithelium-derived factor OS=Homo sapiens GN=SERPINF1 PE=1 SV=4	P36955	eIPDEISILLLGVAHFk	0.4994	0.3605	1.052	1.11
Pigment epithelium-derived factor OS=Homo sapiens GN=SERPINF1 PE=1 SV=4	P36955	eLLDTVTAPQk	0.5416	0.7373	2.265	-0.5217
Pigment epithelium-derived factor OS=Homo sapiens GN=SERPINF1 PE=1 SV=4	P36955	kTSLEDFYLDEER	0.02684	0.621	1.59	0.7843
Pigment epithelium-derived factor OS=Homo sapiens GN=SERPINF1 PE=1 SV=4	P36955	sSFVAPLEk	0.2766	0.6085	1.926	0.2115
Pigment epithelium-derived factor OS=Homo sapiens GN=SERPINF1 PE=1 SV=4	P36955	tSLEDFYLDEER	0.4324	1.127	1.307	0.1558
Pigment epithelium-derived factor OS=Homo sapiens GN=SERPINF1 PE=1 SV=4	P36955	vTQNLTLIEESLTSEFIHDIDR	Value Missing	0.9577	0.05937	1.25
Pigment epithelium-derived factor OS=Homo sapiens GN=SERPINF1 PE=1 SV=4	P36955	yGLDSDLSck	-0.1146	0.8357	1.91	0.391
Hemoglobin subunit beta OS=Homo sapiens GN=HBB PE=1 SV=2	P68871	eFTPPVQAAYQk	-0.4628	1.852	-0.6699	No Values
Hemoglobin subunit beta OS=Homo sapiens GN=HBB PE=1 SV=2	P68871	gTFATLSELHcDk	0.3356	2.161	-1.007	-0.5783
Hemoglobin subunit beta OS=Homo sapiens GN=HBB PE=1 SV=2	P68871	vNVDEVGGEALGR	0.03741	1.576	-0.2325	-0.5469
Dermcidin OS=Homo sapiens GN=DCD PE=1 SV=2	P81605	aVGGLGk	0.2158	-1.471	-0.184	-0.3483
Dermcidin OS=Homo sapiens GN=DCD PE=1 SV=2	P81605	dAVEDLESVGk	0.4858	-1.239	-0.287	-0.6666
Dermcidin OS=Homo sapiens GN=DCD PE=1 SV=2	P81605	eNAGEDPGLAR	-0.8551	-0.8183	0.3464	-0.4601
Dermcidin OS=Homo sapiens GN=DCD PE=1 SV=2	P81605	lGkDAVEDLESVGk	0.02461	-1.456	0.2277	-0.4568
Aminoacylase-1 OS=Homo sapiens GN=ACY1 PE=1 SV=1	Q03154	dSEGYIYAR	0.02775	0.1532	-0.5448	-0.7791
Aminoacylase-1 OS=Homo sapiens GN=ACY1 PE=1 SV=1	Q03154	eGSVTSVNLTk	0.04322	0.4206	-0.4523	-1.121
Aminoacylase-1 OS=Homo sapiens GN=ACY1 PE=1 SV=1	Q03154	gPEEEHPSVTLFR	-0.422	0.3658	-0.798	-0.2888
Aminoacylase-1 OS=Homo sapiens GN=ACY1 PE=1 SV=1	Q03154	gVDIYTR	-0.571	0.6748	-0.6354	-0.6114
Aminoacylase-1 OS=Homo sapiens GN=ACY1 PE=1 SV=1	Q03154	lQSNPHLk	0.2065	0.8956	-0.8193	-1.426
Aminoacylase-1 OS=Homo sapiens GN=ACY1 PE=1 SV=1	Q03154	qLGLGcQk	0.09262	0.7483	-0.7485	-1.235
Aminoacylase-1 OS=Homo sapiens GN=ACY1 PE=1 SV=1	Q03154	vAPDVDFk	0.9126	1.21	-0.5993	-2.666
Selenium-binding protein 1 OS=Homo sapiens GN=SELENBP1 PE=1 SV=2	Q13228	dGLIPLEIR	0.1314	0.5604	-0.9584	-2.006
Selenium-binding protein 1 OS=Homo sapiens GN=SELENBP1 PE=1 SV=2	Q13228	gGFVLLDGETFEVk	0.1063	-0.001624	-0.7434	-1.663
Selenium-binding protein 1 OS=Homo sapiens GN=SELENBP1 PE=1 SV=2	Q13228	iYVVDVGSEPR	-0.2397	0.05281	-0.9754	-1.225
Limbic system-associated membrane protein OS=Homo sapiens GN=LSAMP PE=1 SV=2	Q13449	aANEVSSADVk	-1.004	0.9358	0.8554	1.106
Limbic system-associated membrane protein OS=Homo sapiens GN=LSAMP PE=1 SV=2	Q13449	eFEGEEEYLEILGITR	0.4829	0.03902	0.4234	1.012
Limbic system-associated membrane protein OS=Homo sapiens GN=LSAMP PE=1 SV=2	Q13449	hSLEYSLR	-0.2363	1.216	1.426	-0.4485
Limbic system-associated membrane protein OS=Homo sapiens GN=LSAMP PE=1 SV=2	Q13449	sGIIFAGHDk	0.417	0.8845	0.3548	0.301
Desmoglein-2 OS=Homo sapiens GN=DSG2 PE=1 SV=2	Q14126	iHSDLAEER	0.4876	-0.3456	0.9559	0.3355
Desmoglein-2 OS=Homo sapiens GN=DSG2 PE=1 SV=2	Q14126	iLDVNDNIPVVENk	-0.06759	0.8464	1.148	-0.4932
Desmoglein-2 OS=Homo sapiens GN=DSG2 PE=1 SV=2	Q14126	iNATDADEPNTLNSk	0.1273	0.7077	0.5466	0.05185
Desmoglein-2 OS=Homo sapiens GN=DSG2 PE=1 SV=2	Q14126	lPDFESR	-0.2932	1.047	0.7877	-0.108
Neuronal growth regulator 1 OS=Homo sapiens GN=NEGR1 PE=1 SV=3	Q7Z3B1	dQAGEYEcSAENDVSFPDVR	0	0.4361	0.6471	1.183
Neuronal growth regulator 1 OS=Homo sapiens GN=NEGR1 PE=1 SV=3	Q7Z3B1	sGTVTPGR	-0.1935	0.6821	1.292	0.4817
Neuronal growth regulator 1 OS=Homo sapiens GN=NEGR1 PE=1 SV=3	Q7Z3B1	sSIIFAGGDk	0.03806	1.19	0.6868	0.3494
Peptidoglycan recognition protein 1 OS=Homo sapiens GN=PGLYRP1 PE=1 SV=1	O75594	vPTPQAIR	-0.09393	1.302	0.3493	-2.032
Peptidoglycan recognition protein 1 OS=Homo sapiens GN=PGLYRP1 PE=1 SV=1	O75594	yVVVSHTAGSScNTPAScQQQAR	-0.2999	-0.06044	1.1	-1.172
Peptidoglycan recognition protein 1 OS=Homo sapiens GN=PGLYRP1 PE=1 SV=1	O75594	yVVVSHTAGSScNTPAScQQQAR	0.468	0.1439	1.189	-1.583
Transaldolase OS=Homo sapiens GN=TALDO1 PE=1 SV=2	P37837	aAQASDLEk	-0.3154	0.5377	0.8835	No Values
Transaldolase OS=Homo sapiens GN=TALDO1 PE=1 SV=2	P37837	fAADAVk	-0.007684	1.042	0.9141	-0.4737
Transaldolase OS=Homo sapiens GN=TALDO1 PE=1 SV=2	P37837	kFAADAVk	0.1241	0.4818	1.353	-0.485
Hemoglobin subunit alpha OS=Homo sapiens GN=HBA1 PE=1 SV=2	P69905	vDPVNFk	-0.1197	1.415	-0.6312	-0.8558
Hemoglobin subunit alpha OS=Homo sapiens GN=HBA1 PE=1 SV=2	P69905	vGAHAGEYGAEALER	-0.621	1.202	0.1154	-0.8871
Hemoglobin subunit alpha OS=Homo sapiens GN=HBA1 PE=1 SV=2	P69905	vLSPADk	0.4825	1.604	-1.033	-1.323
Ig kappa chain V-II region Cum OS=Homo sapiens PE=1 SV=1	P01614,P01617,P06309	aSGVPDR	-4.768e-07	-0.4901	-0.06513	-1.718
Ig kappa chain V-II region Cum OS=Homo sapiens PE=1 SV=1	P01614,P01617,P06309	fSGSGSGTDFTLk	0.00246	-0.5995	-0.2161	-1.478
N-acetyllactosaminide beta-1,3-N-acetylglucosaminyltransferase OS=Homo sapiens GN=B3GNT1 PE=1 SV=1	O43505	ePGEFALLR	-0.1142	0.9631	-0.2882	-1.164
N-acetyllactosaminide beta-1,3-N-acetylglucosaminyltransferase OS=Homo sapiens GN=B3GNT1 PE=1 SV=1	O43505	scQEVFDk	-0.4064	1.288	-0.6557	-0.886
N-acetyllactosaminide beta-1,3-N-acetylglucosaminyltransferase OS=Homo sapiens GN=B3GNT1 PE=1 SV=1	O43505	tALASGGVLDASGDYR	-0.001626	0.371	-0.3428	-0.6971
N-acetyllactosaminide beta-1,3-N-acetylglucosaminyltransferase OS=Homo sapiens GN=B3GNT1 PE=1 SV=1	O43505	vPTFDER	0.743	1.856	-0.8534	-2.405
N-acetyllactosaminide beta-1,3-N-acetylglucosaminyltransferase OS=Homo sapiens GN=B3GNT1 PE=1 SV=1	O43505	yEAAVPDPR	-0.3528	0.3541	0.1156	-0.7772
Copine-3 OS=Homo sapiens GN=CPNE3 PE=1 SV=1	O75131	fGVYDIDNk	0.4261	1.64	0.5848	-0.7213
Copine-3 OS=Homo sapiens GN=CPNE3 PE=1 SV=1	O75131	sDPYLEFHk	0.7084	1.897	0.4052	-1.08
Copine-3 OS=Homo sapiens GN=CPNE3 PE=1 SV=1	O75131	sSPVEFEcINEk	0.3402	1.765	0.5967	-0.7717
Copine-3 OS=Homo sapiens GN=CPNE3 PE=1 SV=1	O75131	tIELSDDDFLGEcEcTLGQIVSSk	-6.342	1.119	-6.342	-0.1539
Argininosuccinate synthase OS=Homo sapiens GN=ASS1 PE=1 SV=2	P00966	aPNTPDILEIEFk	-0.1275	1.624	-1.568	-0.9287
Argininosuccinate synthase OS=Homo sapiens GN=ASS1 PE=1 SV=2	P00966	iDIVENR	0.3909	1.416	-1.12	-1.686
Argininosuccinate synthase OS=Homo sapiens GN=ASS1 PE=1 SV=2	P00966	kVFIEDVSR	0.09969	0.7423	-0.4425	-1.44
Argininosuccinate synthase OS=Homo sapiens GN=ASS1 PE=1 SV=2	P00966	vFIEDVSR	-0.3617	0.237	-0.4604	-0.4147
Argininosuccinate synthase OS=Homo sapiens GN=ASS1 PE=1 SV=2	P00966	yVSHGATGk	0.1859	1.735	-1.336	-1.585
Fibrinogen gamma chain OS=Homo sapiens GN=FGG PE=1 SV=3	P02679	dcQDIANk	-0.1461	1.429	1.204	-0.2825
Fibrinogen gamma chain OS=Homo sapiens GN=FGG PE=1 SV=3	P02679	rLDGSVDFk	0.01705	0.8335	0.3936	0.9599
Fibrinogen gamma chain OS=Homo sapiens GN=FGG PE=1 SV=3	P02679	vDkDLQSLEDILHQVENk	-0.7995	0.3725	0.9193	1.712
Fibrinogen gamma chain OS=Homo sapiens GN=FGG PE=1 SV=3	P02679	vGPEADkYR	0.4523	0.9912	0.8981	-0.1376
Fibrinogen gamma chain OS=Homo sapiens GN=FGG PE=1 SV=3	P02679	yLQEIYNSNNQk	0.5165	0.9296	0.5799	0.1781
Complement component C9 OS=Homo sapiens GN=C9 PE=1 SV=2	P02748	aLPTTYEk	0.3307	0.7565	0.7361	-0.6249
Complement component C9 OS=Homo sapiens GN=C9 PE=1 SV=2	P02748	dVVLTTTFVDDIk	0.1115	0.4212	0.264	0.3045
[truncated: 3,019 more rows]
