# Supplementary material for: Differential urinary glycoproteome analysis of type 2 diabetic nephropathy using 2D-LC–MS/MS and iTRAQ quantification
Source: J Transl Med. 2015 Nov 25;13:371. doi: 10.1186/s12967-015-0712-9 (PMC4660682; doi:10.1186/s12967-015-0712-9)
Supplement: Supplementary file 4 — 10.1186/s12967-015-0712-9 Differential proteins in normalbuminuria, microalbuminuria, macroalbuminuria. The Cluster classification of each proteins were shown. [file 12967_2015_712_MOESM4_ESM.xls]

## Sheet: Sheet1
		Fold change
Protein name	Accession Number	Normal control	Normalbuminuria	Microalbuminuria	Macroalbuminuria	Cluster
Serum albumin OS=Homo sapiens GN=ALB PE=1 SV=2	P02768	1	0.785325	4.12259	2.90077	2
Uromodulin OS=Homo sapiens GN=UMOD PE=1 SV=1	P07911	1	0.52355	0.130876	0.12612	7
Zinc-alpha-2-glycoprotein OS=Homo sapiens GN=AZGP1 PE=1 SV=2	P25311	1	0.73297	2.68296	10.0896	2
Protein AMBP OS=Homo sapiens GN=AMBP PE=1 SV=1	P02760	1	0.471195	2.02858	1.13508	1
Alpha-1-antitrypsin OS=Homo sapiens GN=SERPINA1 PE=1 SV=3	P01009	1	0.942391	5.36591	9.83738	2
CD59 glycoprotein OS=Homo sapiens GN=CD59 PE=1 SV=1	P13987	1	0.785325	2.29033	1.8918	2
Prostaglandin-H2 D-isomerase OS=Homo sapiens GN=PTGDS PE=1 SV=1	P41222	1	0.366485	1.76683	1.8918	1
Serotransferrin OS=Homo sapiens GN=TF PE=1 SV=3	P02787	1	1.20417	4.51522	3.53137	2
Kininogen-1 OS=Homo sapiens GN=KNG1 PE=1 SV=2	P01042	1	1.41359	0.719818	0.252241	7
Cluster of Ig gamma-1 chain C region OS=Homo sapiens GN=IGHG1 PE=1 SV=1 (P01857)	P01857	1	1.88478	2.68296	1.63956	4
Cluster of Alpha-1-acid glycoprotein 1 OS=Homo sapiens GN=ORM1 PE=1 SV=1 (P02763)	P02763	1	0.994746	6.67467	21.0621	2
Prothrombin OS=Homo sapiens GN=F2 PE=1 SV=2	P00734	1	1.5183	2.09402	3.15301	2
Plasma serine protease inhibitor OS=Homo sapiens GN=SERPINA5 PE=1 SV=3	P05154	1	1.46594	0.523504	0.12612	7
Apolipoprotein D OS=Homo sapiens GN=APOD PE=1 SV=1	P05090	1	1.57065	0.850694	0.378361	7
Cubilin OS=Homo sapiens GN=CUBN PE=1 SV=5	O60494	1	1.36123	0.850694	0.378361	7
Alpha-2-HS-glycoprotein OS=Homo sapiens GN=AHSG PE=1 SV=1	P02765	1	0.471195	2.48664	3.90973	3
Ribonuclease pancreatic OS=Homo sapiens GN=RNASE1 PE=1 SV=4	P07998	1	0.942391	1.3742	2.27016	2
Cluster of Alpha-amylase 2B OS=Homo sapiens GN=AMY2B PE=1 SV=1 (P19961)	P19961	1	1.67536	0.32719	0.756722	7
Cluster of Keratin, type II cytoskeletal 2 epidermal OS=Homo sapiens GN=KRT2 PE=1 SV=2 (P35908)	P35908	1	0.41884	0.850694	1.00896	1
Proactivator polypeptide OS=Homo sapiens GN=PSAP PE=1 SV=2	P07602	1	1.67536	1.96314	3.15301	2
Lysosome-associated membrane glycoprotein 2 OS=Homo sapiens GN=LAMP2 PE=1 SV=2	P13473	1	1.09946	0.916132	0.378361	7
Collagen alpha-1(VI) chain OS=Homo sapiens GN=COL6A1 PE=1 SV=3	P12109	1	2.51304	1.24332	0.630601	5
Complement C3 OS=Homo sapiens GN=C3 PE=1 SV=2	P01024	1	1.93714	2.29033	1.76568	4
Prostatic acid phosphatase OS=Homo sapiens GN=ACPP PE=1 SV=3	P15309	1	1.41359	0.196314	0.12612	7
Attractin OS=Homo sapiens GN=ATRN PE=1 SV=2	O75882	1	1.5183	0.523504	0.378361	7
Cluster of Haptoglobin OS=Homo sapiens GN=HP PE=1 SV=1 (P00738)	P00738	1	0.157065	1.04701	0.252241	7
Desmoplakin OS=Homo sapiens GN=DSP PE=1 SV=3	P15924	1	0.052355	0.98157	1.76568	1
Antithrombin-III OS=Homo sapiens GN=SERPINC1 PE=1 SV=1	P01008	1	0.994746	2.02858	2.39628	2
Ceruloplasmin OS=Homo sapiens GN=CP PE=1 SV=1	P00450	1	1.36123	3.59909	1.8918	4
Galectin-3-binding protein OS=Homo sapiens GN=LGALS3BP PE=1 SV=1	Q08380	1	1.15181	0.850694	0.252241	7
Pro-epidermal growth factor OS=Homo sapiens GN=EGF PE=1 SV=2	P01133	1	0.890035	0.65438	0.378361	7
Hemopexin OS=Homo sapiens GN=HPX PE=1 SV=2	P02790	1	0.890035	1.83226	2.14404	2
Golgi membrane protein 1 OS=Homo sapiens GN=GOLM1 PE=1 SV=1	Q8NBJ4	1	1.72772	2.74839	1.38732	4
Fibrillin-1 OS=Homo sapiens GN=FBN1 PE=1 SV=3	P35555	1	1.20417	1.3742	2.27016	2
Complement decay-accelerating factor OS=Homo sapiens GN=CD55 PE=1 SV=4	P08174	1	0.575905	0.65438	0.378361	7
E3 ubiquitin-protein ligase UBR5 OS=Homo sapiens GN=UBR5 PE=1 SV=2	O95071	1	0.785325	1.17788	2.52241	3
Cluster of Ig heavy chain V-III region BUT OS=Homo sapiens PE=1 SV=1 (P01767)	P01767	1	1.67536	2.15945	1.63956	4
Leucine-rich alpha-2-glycoprotein OS=Homo sapiens GN=LRG1 PE=1 SV=2	P02750	1	0.41884	2.02858	1.8918	1
Cadherin-1 OS=Homo sapiens GN=CDH1 PE=1 SV=3	P12830	1	0.994746	2.68296	2.27016	2
Cluster of Ig lambda-2 chain C regions OS=Homo sapiens GN=IGLC2 PE=1 SV=1 (P0CG05)	P0CG05	1	0.942391	1.11245	2.27016	3
Cluster of L-lactate dehydrogenase B chain OS=Homo sapiens GN=LDHB PE=1 SV=2 (P07195)	P07195	1	1.5183	0.392628	0.378361	7
Prolactin-inducible protein OS=Homo sapiens GN=PIP PE=1 SV=1	P12273	1	0.20942	0.392628	0.252241	7
Phosphoinositide-3-kinase-interacting protein 1 OS=Homo sapiens GN=PIK3IP1 PE=1 SV=2	Q96FE7	1	0.942391	4.51522	2.77465	2
Olfactomedin-4 OS=Homo sapiens GN=OLFM4 PE=1 SV=1	Q6UX06	1	2.19891	0.523504	0.630601	5
Cluster of Tenascin-X OS=Homo sapiens GN=TNXB PE=1 SV=3 (P22105)	P22105	1	1.30888	1.43964	2.14404	2
Afamin OS=Homo sapiens GN=AFM PE=1 SV=1	P43652	1	1.72772	4.12259	2.14404	4
Lysosomal alpha-glucosidase OS=Homo sapiens GN=GAA PE=1 SV=4	P10253	1	0.994746	0.588942	0.252241	7
Vitamin D-binding protein OS=Homo sapiens GN=GC PE=1 SV=1	P02774	1	1.36123	2.09402	1.51344	4
Lactotransferrin OS=Homo sapiens GN=LTF PE=1 SV=6	P02788	1	0.41884	1.83226	0.504481	6
Apolipoprotein A-IV OS=Homo sapiens GN=APOA4 PE=1 SV=3	P06727	1	0.575905	3.72996	3.15301	2
Complement C1r subcomponent-like protein OS=Homo sapiens GN=C1RL PE=1 SV=2	Q9NZP8	1	1.78007	2.48664	2.27016	4
Protein HEG homolog 1 OS=Homo sapiens GN=HEG1 PE=1 SV=3	Q9ULI3	1	1.72772	4.51522	2.14404	4
IgGFc-binding protein OS=Homo sapiens GN=FCGBP PE=1 SV=3	Q9Y6R7	1	2.25127	0.850694	1.38732	5
Cadherin-2 OS=Homo sapiens GN=CDH2 PE=1 SV=4	P19022	1	2.0942	2.35577	1.51344	4
Lithostathine-1-alpha OS=Homo sapiens GN=REG1A PE=1 SV=3	P05451	1	0.261775	0.261752	0.12612	7
Keratin, type I cytoskeletal 10 OS=Homo sapiens GN=KRT10 PE=1 SV=6	P13645	1	0.471195	0.785256	1.2612	1
Protocadherin-16 OS=Homo sapiens GN=DCHS1 PE=2 SV=1	Q96JQ0	1	1.15181	2.09402	1.51344	4
Insulin-like growth factor-binding protein 7 OS=Homo sapiens GN=IGFBP7 PE=1 SV=1	Q16270	1	2.14656	3.40277	1.8918	4
Cadherin-11 OS=Homo sapiens GN=CDH11 PE=1 SV=2	P55287	1	0.366485	1.70139	1.2612	1
Semenogelin-2 OS=Homo sapiens GN=SEMG2 PE=1 SV=1	Q02383	1	0.20942	2.02858	0.756722	1
Urokinase-type plasminogen activator OS=Homo sapiens GN=PLAU PE=1 SV=2	P00749	1	2.04185	0.719818	0.630601	5
Complement factor B OS=Homo sapiens GN=CFB PE=1 SV=2	P00751	1	1.93714	2.09402	2.01792	4
Vitronectin OS=Homo sapiens GN=VTN PE=1 SV=1	P04004	1	1.78007	1.3742	3.53137	3
Alpha-1B-glycoprotein OS=Homo sapiens GN=A1BG PE=1 SV=4	P04217	1	0.680615	4.51522	7.69334	2
Aminopeptidase N OS=Homo sapiens GN=ANPEP PE=1 SV=4	P15144	1	1.15181	0.588942	0.252241	7
Carboxypeptidase E OS=Homo sapiens GN=CPE PE=1 SV=1	P16870	1	2.25127	1.11245	0.378361	5
Prolow-density lipoprotein receptor-related protein 1 OS=Homo sapiens GN=LRP1 PE=1 SV=2	Q07954	1	0.994746	1.11245	2.01792	3
Cation-independent mannose-6-phosphate receptor OS=Homo sapiens GN=IGF2R PE=1 SV=3	P11717	1	0.73297	0.392628	1.38732	8
Cluster of Heat shock 70 kDa protein 1-like OS=Homo sapiens GN=HSPA1L PE=1 SV=2 (P34931)	P34931	1	0.83768	0.32719	1.38732	8
Hemicentin-2 OS=Homo sapiens GN=HMCN2 PE=2 SV=2	Q8NDA2	1	1.0471	1.50507	2.39628	2
Cadherin-13 OS=Homo sapiens GN=CDH13 PE=1 SV=1	P55290	1	0.83768	1.96314	2.14404	2
Apolipoprotein A-I OS=Homo sapiens GN=APOA1 PE=1 SV=1	P02647	1	0.83768	2.15945	5.04481	2
Dipeptidase 1 OS=Homo sapiens GN=DPEP1 PE=1 SV=3	P16444	1	2.04185	1.43964	1.2612	4
Endosialin OS=Homo sapiens GN=CD248 PE=1 SV=1	Q9HCU0	1	1.15181	0.65438	0.378361	7
Extracellular sulfatase Sulf-2 OS=Homo sapiens GN=SULF2 PE=1 SV=1	Q8IWU5	1	0.52355	2.42121	3.40525	3
Monocyte differentiation antigen CD14 OS=Homo sapiens GN=CD14 PE=1 SV=2	P08571	1	0.31413	0.65438	0.12612	7
Cadherin-5 OS=Homo sapiens GN=CDH5 PE=1 SV=5	P33151	1	0.52355	1.43964	3.40525	3
Glycoprotein integral membrane protein 1 OS=Homo sapiens GN=GINM1 PE=2 SV=1	Q9NU53	1	1.93714	0.785256	0.252241	7
Roundabout homolog 4 OS=Homo sapiens GN=ROBO4 PE=1 SV=1	Q8WZ75	1	1.25652	2.74839	1.63956	4
Gamma-glutamyl hydrolase OS=Homo sapiens GN=GGH PE=1 SV=2	Q92820	1	1.09946	0.785256	0.378361	7
Cytosolic 10-formyltetrahydrofolate dehydrogenase OS=Homo sapiens GN=ALDH1L1 PE=1 SV=2	O75891	1	1.93714	0.32719	9.58514	8
Protein jagged-1 OS=Homo sapiens GN=JAG1 PE=1 SV=3	P78504	1	2.87953	6.67467	1.76568	4
Cluster of Tubulin alpha-1C chain OS=Homo sapiens GN=TUBA1C PE=1 SV=1 (Q9BQE3)	Q9BQE3	1	4.81666	0.65438	0.882842	5
Agrin OS=Homo sapiens GN=AGRN PE=1 SV=4	O00468	1	0.366485	0.65438	0.630601	7
Gelsolin OS=Homo sapiens GN=GSN PE=1 SV=1	P06396	1	0.366485	0.65438	1.2612	1
Pappalysin-2 OS=Homo sapiens GN=PAPPA2 PE=1 SV=4	Q9BXP8	1	1.93714	2.02858	1.63956	4
Interleukin-6 receptor subunit beta OS=Homo sapiens GN=IL6ST PE=1 SV=2	P40189	1	0.890035	0.588942	0.378361	7
Epididymal secretory protein E1 OS=Homo sapiens GN=NPC2 PE=1 SV=1	P61916	1	1.30888	0.785256	0.378361	7
Protocadherin-1 OS=Homo sapiens GN=PCDH1 PE=1 SV=2	Q08174	1	0.52355	3.07558	1.76568	1
Peptidase inhibitor 16 OS=Homo sapiens GN=PI16 PE=1 SV=1	Q6UXB8	1	0.471195	1.83226	2.01792	1
Fibrous sheath-interacting protein 2 OS=Homo sapiens GN=FSIP2 PE=1 SV=4	Q5CZC0	1	2.77482	1.3742	3.53137	4
Carboxypeptidase N subunit 2 OS=Homo sapiens GN=CPN2 PE=1 SV=3	P22792	1	1.46594	0.458066	0.630601	7
Vesicular integral-membrane protein VIP36 OS=Homo sapiens GN=LMAN2 PE=1 SV=1	Q12907	1	0.62826	1.76683	0.378361	6
Cluster of Ig kappa chain V-II region Cum OS=Homo sapiens PE=1 SV=1 (P01614)	P01614	1	0.366485	0.65438	0.378361	7
Vitamin K-dependent protein Z OS=Homo sapiens GN=PROZ PE=1 SV=2	P22891	1	3.35072	0.916132	0.504481	5
Neogenin OS=Homo sapiens GN=NEO1 PE=1 SV=2	Q92859	1	1.25652	1.17788	3.02689	3
Cluster of Ig mu chain C region OS=Homo sapiens GN=IGHM PE=1 SV=3 (P01871)	P01871	1	0.890035	0.392628	0.504481	7
Cadherin-15 OS=Homo sapiens GN=CDH15 PE=1 SV=1	P55291	1	0.62826	3.59909	1.8918	2
Ganglioside GM2 activator OS=Homo sapiens GN=GM2A PE=1 SV=4	P17900	1	0.31413	0.785256	0.378361	7
Mucin-1 OS=Homo sapiens GN=MUC1 PE=1 SV=3	P15941	1	1.57065	0.458066	0.504481	7
Cadherin-related family member 5 OS=Homo sapiens GN=CDHR5 PE=1 SV=3	Q9HBB8	1	2.25127	1.70139	1.2612	4
Prostate-specific antigen OS=Homo sapiens GN=KLK3 PE=1 SV=2	P07288	1	0.52355	0.392628	0.12612	7
Trefoil factor 2 OS=Homo sapiens GN=TFF2 PE=1 SV=2	Q03403	1	1.57065	2.68296	1.38732	4
Interleukin-18-binding protein OS=Homo sapiens GN=IL18BP PE=1 SV=2	O95998	1	1.88478	3.07558	0.630601	6
Matrix metalloproteinase-9 OS=Homo sapiens GN=MMP9 PE=1 SV=3	P14780	1	0.785325	2.74839	1.51344	2
Prostaglandin reductase 1 OS=Homo sapiens GN=PTGR1 PE=1 SV=2	Q14914	1	1.30888	0.32719	0.504481	7
Probable serine carboxypeptidase CPVL OS=Homo sapiens GN=CPVL PE=1 SV=2	Q9H3G5	1	1.72772	0.65438	2.14404	8
Cornulin OS=Homo sapiens GN=CRNN PE=1 SV=1	Q9UBG3	1	2.77482	1.3742	1.2612	4
Cluster of Angiopoietin-related protein 2 OS=Homo sapiens GN=ANGPTL2 PE=2 SV=1 (Q9UKU9)	Q9UKU9	1	1.09946	0.392628	0.378361	7
Plasma alpha-L-fucosidase OS=Homo sapiens GN=FUCA2 PE=1 SV=2	Q9BTY2	1	2.51304	0.785256	1.00896	5
Multimerin-1 OS=Homo sapiens GN=MMRN1 PE=1 SV=3	Q13201	1	1.98949	3.66453	3.65749	4
Protein S100-A8 OS=Homo sapiens GN=S100A8 PE=1 SV=1	P05109	1	1.0471	2.02858	0.504481	6
Corticosteroid-binding globulin OS=Homo sapiens GN=SERPINA6 PE=1 SV=1	P08185	1	1.0471	1.57051	2.39628	2
Low-density lipoprotein receptor OS=Homo sapiens GN=LDLR PE=1 SV=1	P01130	1	2.40833	4.12259	3.27913	4
Neutrophil elastase OS=Homo sapiens GN=ELANE PE=1 SV=1	P08246	1	0.52355	2.09402	1.38732	1
Acid ceramidase OS=Homo sapiens GN=ASAH1 PE=1 SV=5	Q13510	1	0.942391	0.588942	0.378361	7
Tyrosine-protein kinase receptor UFO OS=Homo sapiens GN=AXL PE=1 SV=3	P30530	1	2.14656	1.24332	0.504481	5
Collagen alpha-3(V) chain OS=Homo sapiens GN=COL5A3 PE=1 SV=3	P25940	1	0.994746	1.30876	2.01792	2
Latent-transforming growth factor beta-binding protein 2 OS=Homo sapiens GN=LTBP2 PE=1 SV=3	Q14767	1	1.36123	2.68296	2.64853	2
Myeloperoxidase OS=Homo sapiens GN=MPO PE=1 SV=1	P05164	1	0.366485	1.57051	0.504481	6
Ig kappa chain V-III region WOL OS=Homo sapiens PE=1 SV=1	P01623	1	0.575905	0.65438	0.378361	7
Complement component C7 OS=Homo sapiens GN=C7 PE=1 SV=2	P10643	1	1.98949	2.15945	2.01792	4
Collagen alpha-2(I) chain OS=Homo sapiens GN=COL1A2 PE=1 SV=7	P08123	1	2.35598	0.98157	0.756722	5
Atrial natriuretic peptide receptor 3 OS=Homo sapiens GN=NPR3 PE=1 SV=2	P17342	1	4.39782	1.76683	2.77465	4
Carbonic anhydrase 2 OS=Homo sapiens GN=CA2 PE=1 SV=2	P00918	1	0.890035	0.458066	0.630601	7
Cystatin-M OS=Homo sapiens GN=CST6 PE=1 SV=1	Q15828	1	0.31413	0.785256	0.504481	7
Immunoglobulin superfamily member 8 OS=Homo sapiens GN=IGSF8 PE=1 SV=1	Q969P0	1	0.41884	0.719818	0.378361	7
ICOS ligand OS=Homo sapiens GN=ICOSLG PE=1 SV=2	O75144	1	2.35598	1.70139	0.630601	6
Glutaminyl-peptide cyclotransferase OS=Homo sapiens GN=QPCT PE=1 SV=1	Q16769	1	0.994746	0.719818	0.12612	7
Receptor-type tyrosine-protein phosphatase S OS=Homo sapiens GN=PTPRS PE=1 SV=3	Q13332	1	0.62826	0.850694	2.39628	3
Choline transporter-like protein 2 OS=Homo sapiens GN=SLC44A2 PE=1 SV=3	Q8IWA5	1	0.942391	0.458066	0.756722	7
Immunoglobulin J chain OS=Homo sapiens GN=IGJ PE=1 SV=4	P01591	1	1.36123	2.61752	5.17093	2
Transthyretin OS=Homo sapiens GN=TTR PE=1 SV=1	P02766	1	2.04185	1.3742	7.94558	3
Calpain-7 OS=Homo sapiens GN=CAPN7 PE=1 SV=1	Q9Y6W3	1	0.261775	0.523504	0.630601	7
Semenogelin-1 OS=Homo sapiens GN=SEMG1 PE=1 SV=2	P04279	1	0.261775	1.3742	0.882842	1
Annexin A5 OS=Homo sapiens GN=ANXA5 PE=1 SV=2	P08758	1	0.785325	0.392628	0.504481	7
Pigment epithelium-derived factor OS=Homo sapiens GN=SERPINF1 PE=1 SV=4	P36955	1	0.785325	2.15945	1.76568	2
Dermcidin OS=Homo sapiens GN=DCD PE=1 SV=2	P81605	1	0.20942	0.588942	0.882842	1
Selenium-binding protein 1 OS=Homo sapiens GN=SELENBP1 PE=1 SV=2	Q13228	1	0.62826	0.392628	0.378361	7
Limbic system-associated membrane protein OS=Homo sapiens GN=LSAMP PE=1 SV=2	Q13449	1	1.25652	1.57051	2.52241	2
Neuronal growth regulator 1 OS=Homo sapiens GN=NEGR1 PE=1 SV=3	Q7Z3B1	1	0.942391	1.50507	2.14404	2
Cluster of Peroxiredoxin-1 OS=Homo sapiens GN=PRDX1 PE=1 SV=1 (Q06830)	Q06830	1	0.785325	0.458066	0.630601	7
Peptidoglycan recognition protein 1 OS=Homo sapiens GN=PGLYRP1 PE=1 SV=1	O75594	1	0.942391	1.30876	0.252241	7
Argininosuccinate synthase OS=Homo sapiens GN=ASS1 PE=1 SV=2	P00966	1	1.25652	0.458066	0.504481	7
Fibrinogen gamma chain OS=Homo sapiens GN=FGG PE=1 SV=3	P02679	1	1.15181	1.43964	2.27016	2
Protein NOV homolog OS=Homo sapiens GN=NOV PE=1 SV=1	P48745	1	0.62826	1.17788	2.90077	3
Sialate O-acetylesterase OS=Homo sapiens GN=SIAE PE=1 SV=1	Q9HAT2	1	2.14656	0.98157	0.756722	5
Mucin-6 OS=Homo sapiens GN=MUC6 PE=1 SV=3	Q6W4X9	1	0.366485	0.98157	0.756722	1
Matrix-remodeling-associated protein 8 OS=Homo sapiens GN=MXRA8 PE=1 SV=1	Q9BRK3	1	1.98949	0.719818	0.12612	7
Protein-glutamine gamma-glutamyltransferase E OS=Homo sapiens GN=TGM3 PE=1 SV=4	Q08188	1	2.30362	0.785256	1.00896	5
Vascular cell adhesion protein 1 OS=Homo sapiens GN=VCAM1 PE=1 SV=1	P19320	1	0.31413	0.850694	1.51344	1
Insulin-like growth factor-binding protein 3 OS=Homo sapiens GN=IGFBP3 PE=1 SV=2	P17936	1	0.680615	1.50507	2.64853	3
Macrophage colony-stimulating factor 1 OS=Homo sapiens GN=CSF1 PE=1 SV=2	P09603	1	0.62826	0.65438	0.378361	7
Beta-mannosidase OS=Homo sapiens GN=MANBA PE=1 SV=3	O00462	1	1.36123	0.130876	0.12612	7
Neutrophil gelatinase-associated lipocalin OS=Homo sapiens GN=LCN2 PE=1 SV=2	P80188	1	2.40833	1.11245	0.756722	5
Protein delta homolog 1 OS=Homo sapiens GN=DLK1 PE=1 SV=3	P80370	1	0.575905	1.50507	2.77465	3
Isocitrate dehydrogenase [NADP] cytoplasmic OS=Homo sapiens GN=IDH1 PE=1 SV=2	O75874	1	0.942391	0.458066	0.504481	7
Thioredoxin OS=Homo sapiens GN=TXN PE=1 SV=3	P10599	1	0.73297	0.65438	0.12612	7
Cell adhesion molecule 1 OS=Homo sapiens GN=CADM1 PE=1 SV=2	Q9BY67	1	1.30888	4.38434	1.76568	4
Mesothelin OS=Homo sapiens GN=MSLN PE=1 SV=2	Q13421	1	0.366485	1.24332	4.91869	3
Intercellular adhesion molecule 2 OS=Homo sapiens GN=ICAM2 PE=1 SV=2	P13598	1	1.78007	3.92628	2.01792	4
Selenoprotein P OS=Homo sapiens GN=SEPP1 PE=1 SV=3	P49908	1	0.680615	0.850694	2.01792	3
Protein S100-A6 OS=Homo sapiens GN=S100A6 PE=1 SV=1	P06703	1	1.30888	2.87927	1.76568	4
Fructose-bisphosphate aldolase B OS=Homo sapiens GN=ALDOB PE=1 SV=2	P05062	1	0.680615	0.458066	0.504481	7
Cluster of Serpin B3 OS=Homo sapiens GN=SERPINB3 PE=1 SV=2 (P29508)	P29508	1	0.83768	0.850694	0.252241	7
BRO1 domain-containing protein BROX OS=Homo sapiens GN=BROX PE=1 SV=1	Q5VW32	1	0.785325	0.458066	0.630601	7
Fibulin-2 OS=Homo sapiens GN=FBLN2 PE=1 SV=2	P98095	1	0.994746	1.57051	2.64853	2
Protein-lysine 6-oxidase OS=Homo sapiens GN=LOX PE=1 SV=2	P28300	1	0.890035	1.96314	3.53137	2
Heat shock protein beta-1 OS=Homo sapiens GN=HSPB1 PE=1 SV=2	P04792	1	0.73297	0.458066	0.756722	7
Phospholipase A2, membrane associated OS=Homo sapiens GN=PLA2G2A PE=1 SV=2	P14555	1	1.5183	0.458066	1.51344	8
Carbonic anhydrase 1 OS=Homo sapiens GN=CA1 PE=1 SV=2	P00915	1	0.366485	0.916132	0.882842	1
Leukocyte-associated immunoglobulin-like receptor 1 OS=Homo sapiens GN=LAIR1 PE=1 SV=1	Q6GTX8	1	1.46594	5.62767	3.65749	2
Lysosomal acid phosphatase OS=Homo sapiens GN=ACP2 PE=1 SV=3	P11117	1	1.78007	0.719818	0.378361	7
EH domain-containing protein 1 OS=Homo sapiens GN=EHD1 PE=1 SV=2	Q9H4M9	1	0.83768	0.392628	0.378361	7
Protein S100-A9 OS=Homo sapiens GN=S100A9 PE=1 SV=1	P06702	1	2.46069	2.74839	2.27016	4
Ig kappa chain V-IV region Len OS=Homo sapiens PE=1 SV=2	P01625	1	0.366485	0.392628	1.13508	9
Collagen alpha-1(XII) chain OS=Homo sapiens GN=COL12A1 PE=1 SV=2	Q99715	1	0.366485	0.458066	1.63956	9
Adenosylhomocysteinase OS=Homo sapiens GN=AHCY PE=1 SV=4	P23526	1	0.890035	0.458066	0.756722	7
Bile salt-activated lipase OS=Homo sapiens GN=CEL PE=1 SV=3	P19835	1	0.52355	0.261752	0.12612	7
Alpha-crystallin B chain OS=Homo sapiens GN=CRYAB PE=1 SV=2	P02511	1	1.0471	0.392628	0.504481	7
CD9 antigen OS=Homo sapiens GN=CD9 PE=1 SV=4	P21926	1	0.994746	0.523504	0.378361	7
Mucin-20 OS=Homo sapiens GN=MUC20 PE=1 SV=3	Q8N307	1	0.41884	1.17788	1.51344	1
Apolipoprotein A-II OS=Homo sapiens GN=APOA2 PE=1 SV=1	P02652	1	0.366485	2.29033	2.39628	1
Protein YIPF3 OS=Homo sapiens GN=YIPF3 PE=1 SV=1	Q9GZM5	1	0.680615	1.70139	2.27016	3
Putative alpha-1-antitrypsin-related protein OS=Homo sapiens GN=SERPINA2 PE=5 SV=1	P20848	1	0.52355	2.87927	2.77465	2
Vacuolar protein sorting-associated protein VTA1 homolog OS=Homo sapiens GN=VTA1 PE=1 SV=1	Q9NP79	1	0.73297	0.458066	0.882842	7
WAP four-disulfide core domain protein 2 OS=Homo sapiens GN=WFDC2 PE=1 SV=2	Q14508	1	1.15181	2.87927	3.65749	2
Nodal modulator 1 OS=Homo sapiens GN=NOMO1 PE=1 SV=5	Q15155	1	0.890035	0.65438	0.12612	7
UPF0764 protein C16orf89 OS=Homo sapiens GN=C16orf89 PE=1 SV=2	Q6UX73	1	0.680615	0.392628	0.630601	7
Aromatic-L-amino-acid decarboxylase OS=Homo sapiens GN=DDC PE=1 SV=2	P20711	1	2.14656	0.65438	1.13508	5
Peroxiredoxin-2 OS=Homo sapiens GN=PRDX2 PE=1 SV=5	P32119	1	0.52355	0.392628	0.504481	7
Major prion protein OS=Homo sapiens GN=PRNP PE=1 SV=1	P04156	1	1.67536	2.42121	1.76568	4
Matrilysin OS=Homo sapiens GN=MMP7 PE=1 SV=1	P09237	1	2.93188	1.43964	1.51344	4
Arylsulfatase A OS=Homo sapiens GN=ARSA PE=1 SV=3	P15289	1	2.40833	1.04701	0.504481	5
CD177 antigen OS=Homo sapiens GN=CD177 PE=1 SV=2	Q8N6Q3	1	2.51304	0.850694	0.756722	5
Cathepsin G OS=Homo sapiens GN=CTSG PE=1 SV=2	P08311	1	1.88478	3.2719	1.2612	4
Pyruvate kinase isozymes R/L OS=Homo sapiens GN=PKLR PE=1 SV=2	P30613	1	2.35598	0.458066	5.42317	8
SH3 domain-binding glutamic acid-rich-like protein 3 OS=Homo sapiens GN=SH3BGRL3 PE=1 SV=1	Q9H299	1	0.31413	0.392628	0.504481	7
Probable phospholipid-transporting ATPase ID OS=Homo sapiens GN=ATP8B2 PE=1 SV=2	P98198	1	0.62826	0.785256	4.54033	3
Carcinoembryonic antigen-related cell adhesion molecule 7 OS=Homo sapiens GN=CEACAM7 PE=1 SV=1	Q14002	1	6.43967	1.70139	2.27016	4
BDNF/NT-3 growth factors receptor OS=Homo sapiens GN=NTRK2 PE=1 SV=1	Q16620	1	0.942391	1.24332	2.39628	3
Sorbitol dehydrogenase OS=Homo sapiens GN=SORD PE=1 SV=4	Q00796	1	0.890035	0.392628	0.882842	7
Tumor necrosis factor receptor superfamily member 10C OS=Homo sapiens GN=TNFRSF10C PE=1 SV=3	O14798	1	4.13605	6.80555	3.53137	4
Carboxypeptidase D OS=Homo sapiens GN=CPD PE=1 SV=2	O75976	1	0.73297	0.392628	1.38732	8
Kallikrein-2 OS=Homo sapiens GN=KLK2 PE=2 SV=1	P20151	1	0.785325	0.392628	0.756722	7
Glucosylceramidase OS=Homo sapiens GN=GBA PE=1 SV=3	P04062	1	0.942391	0.392628	0.504481	7
CD160 antigen OS=Homo sapiens GN=CD160 PE=2 SV=1	O95971	1	0.575905	0.916132	0.252241	7
Tissue alpha-L-fucosidase OS=Homo sapiens GN=FUCA1 PE=1 SV=4	P04066	1	2.14656	1.24332	1.2612	4
Uteroglobin OS=Homo sapiens GN=SCGB1A1 PE=1 SV=1	P11684	1	0.62826	2.29033	4.28809	3
Ig kappa chain V-IV region STH (Fragment) OS=Homo sapiens PE=1 SV=1	P83593	1	0.73297	0.785256	0.378361	7
Serine/arginine repetitive matrix protein 5 OS=Homo sapiens GN=SRRM5 PE=2 SV=3	B3KS81	1	1.67536	5.88942	10.468	2
Anthrax toxin receptor 1 OS=Homo sapiens GN=ANTXR1 PE=1 SV=2	Q9H6X2	1	0.261775	0.65438	0.378361	7
Histone H2B type 3-B OS=Homo sapiens GN=HIST3H2BB PE=1 SV=3	Q8N257	1	4.08369	6.21661	4.03585	4
Pleckstrin homology domain-containing family G member 1 OS=Homo sapiens GN=PLEKHG1 PE=1 SV=2	Q9ULL1	1	0.366485	0.130876	0.252241	7
Membrane protein FAM174A OS=Homo sapiens GN=FAM174A PE=2 SV=1	Q8TBP5	1	0.994746	2.29033	3.27913	2
Coatomer subunit beta' OS=Homo sapiens GN=COPB2 PE=1 SV=2	P35606	1	0.942391	1.70139	2.52241	2
Immunoglobulin lambda-like polypeptide 1 OS=Homo sapiens GN=IGLL1 PE=1 SV=1	P15814	1	0.10471	0.196314	5.54929	9
Collagen alpha-2(VI) chain OS=Homo sapiens GN=COL6A2 PE=1 SV=4	P12110	1	1.25652	1.11245	4.28809	3
Ig kappa chain V-I region Scw OS=Homo sapiens PE=1 SV=1	P01609	1	0.41884	0.458066	1.00896	9
