# Supplementary material for: Differential urinary glycoproteome analysis of type 2 diabetic nephropathy using 2D-LC–MS/MS and iTRAQ quantification
Source: J Transl Med. 2015 Nov 25;13:371. doi: 10.1186/s12967-015-0712-9 (PMC4660682; doi:10.1186/s12967-015-0712-9)
Supplement: Supplementary file 5 — 10.1186/s12967-015-0712-9 Detail protein list classified by biological functions by IPA in normalbuminuria, microalbuminuria and macroalbuminuria. [file 12967_2015_712_MOESM5_ESM.xls]

## Sheet: normalbuminuria
Categories	Diseases or Functions Annotation	p-Value	Predicted Activation State	Activation z-score	Molecules	# Molecules
Inflammatory Response	inflammation of body region	1.47e-09	Decreased	-2.197	ACTB,AMY2B,APOA2,APOE,AXL,C3,CD14,CDH11,CFB,CLU,COL1A2,CST3,CST6,CTSL,EPHB6,F2,HP,ICOSLG/LOC102723996,IGHG1,IL18BP,JAG1,LCN2,LDLR,MGAM,MME,MMP7,MPO,MUC1,OLFM4,PIP,PLAU,SIAE,VCAM1	33
Cell Death and Survival	cell death	7.64e-08		-1.655	ACTB,ALDH1L1,ANTXR1,APOE,ARSA,AXL,BGN,C3,C7,CADM1,CD14,CD177,CDC42,CDH11,CDH2,CFB,CFI,CLU,COL6A1,CP,CSPG4,CST3,CTSD,CTSG,CTSL,DPP7,DSP,EIF6,EPHB6,F2,FGL2,FSTL1,GPI,HBB,HP,HRG,ICAM2,ICOSLG/LOC102723996,IGFBP7,IGHG1,JAG1,KLK1,KNG1,LAIR1,LAMP1,LCN2,LDLR,MME,MMP7,MPO,MUC1,NCSTN,PIGR,PIP,PKLR,PLAU,PRG2,PRNP,PSAP,ROR1,S100A9,SH3BGRL3,SPINT1,TF,TGM3,TIMP2,TNFRSF10C,VCAM1,VTN,YWHAZ	70
Cell Death and Survival	necrosis	4.47e-06		-1.468	ACTB,ALDH1L1,ANTXR1,APOE,AXL,BGN,C3,C7,CADM1,CD14,CDC42,CDH11,CDH2,CLU,COL6A1,CSPG4,CST3,CTSD,CTSG,DSP,EIF6,EPHB6,F2,FGL2,FSTL1,GPI,ICOSLG/LOC102723996,IGFBP7,IGHG1,JAG1,KNG1,LAIR1,LAMP1,LCN2,LDLR,MME,MMP7,MPO,MUC1,PIGR,PIP,PLAU,PRG2,PRNP,PSAP,ROR1,S100A9,TF,TGM3,TIMP2,TNFRSF10C,VCAM1,VTN,YWHAZ	54
Cell Death and Survival	apoptosis	7.5e-06		-1.442	ALDH1L1,ANTXR1,APOE,AXL,BGN,C3,CADM1,CD14,CDC42,CDH11,CDH2,CLU,CSPG4,CST3,CTSD,CTSG,CTSL,DPP7,DSP,EIF6,EPHB6,F2,FGL2,FSTL1,GPI,HRG,ICAM2,ICOSLG/LOC102723996,IGFBP7,IGHG1,JAG1,KLK1,KNG1,LAIR1,LCN2,LDLR,MME,MMP7,MPO,MUC1,NCSTN,PIP,PLAU,PRNP,PSAP,ROR1,S100A9,SH3BGRL3,SPINT1,TF,TIMP2,TNFRSF10C,VTN,YWHAZ	54
Organismal Injury and Abnormalities	Fibrosis	2.86e-06		-0.482	APOE,C3,CDH11,CLU,COL1A2,DSP,GOLM1,HBB,HP,IGHG1,KLK1,KNG1,LDLR,MMP7,MPO,PLA2G2A,PLAU,TIMP2,VTN	19
Inflammatory Disease	chronic inflammatory disorder	2.07e-09		0.558	AMY2B,APOA2,APOE,AXL,BGN,BHMT,C3,CDH11,CFB,CLU,COL1A2,CST3,CTSD,CTSG,CTSL,HP,ICOSLG/LOC102723996,IGFBP7,IGHG1,IL18BP,ITFG1,LCN2,LDHB,MGAM,MME,MMP7,MPO,MUC1,PIP,PLA2G2A,PRNP,REG1A,S100A9,TNFRSF10C,VCAM1	35
Carbohydrate Metabolism	metabolism of carbohydrate	0.000113		1.588	APOA2,APOD,APOE,CDC42,F2,FUCA1,FUCA2,GLA,GLB1,GM2A,GPI,GUSB,HEXA,KNG1,MGAM,PKLR,PLA2G2A,PLAU	18
Cellular Growth and Proliferation	proliferation of cells	2.69e-08		1.652	ACPP,ACTB,ALDH1L1,ANTXR1,APOD,APOE,AXL,BGN,C3,CADM1,CD14,CD58,CDC42,CDH2,CDHR5,CFB,CLU,CNTN1,COL1A2,COL6A1,CSPG4,CST3,CST6,CTSD,CTSG,CTSL,DCD,DNER,DSP,EIF6,EPHB6,F2,FGL2,FOLR1,GALNS,GLA,GLB1,GOLM1,GPI,GPRC5C,HRG,ICOSLG/LOC102723996,IGFBP7,IGHG1,IGLL1/IGLL5,JAG1,KLK1,KNG1,LAIR1,LCN2,LPA,MMP7,MUC1,NCSTN,NPR3,ORM1,PIGR,PIP,PLAU,PRG2,PRNP,PSAP,QSOX1,REG1A,ROR1,RTN4RL2,S100A9,SEMA5A,SIAE,TF,TFF2,TIMP2…	75
Protein Synthesis	metabolism of protein	6.67e-06		1.745	APOA2,APOE,C3,CLU,CPE,CPQ,CSPG4,CST3,CTSD,CTSG,CTSL,DPP7,EIF6,F2,FGL2,KNG1,LDLR,MME,MMP7,NCSTN,PAPPA2,PIP,PLAU,PRNP,TIMP2,VTN	26
Cell-To-Cell Signaling and Interaction	activation of cells	1.17e-07	Increased	2.073	APOE,AXL,C3,CADM1,CD14,CD58,CDHR5,CPE,CST3,CTSG,CTSL,F2,HRG,ICAM2,ICOSLG/LOC102723996,IGHG1,KNG1,LAIR1,LCN2,LDLR,MPO,PLA2G2A,PLAU,PRG2,PRNP,S100A9,SIAE,TF,TFF2,VCAM1,VTN	31
Lipid Metabolism, Small Molecule Biochemistry	fatty acid metabolism	2.98e-05	Increased	2.374	APOA2,APOE,ARSA,CADM1,CD14,CLU,F2,GM2A,HBB,IGFBP7,KNG1,LDLR,MPO,NPC2,PLA2G2A,PRNP,PSAP,VTN	18
Molecular Transport	transport of molecule	0.000166	Increased	2.889	AFM,APOA2,APOE,C3,CADM1,CD14,CDC42,CLU,CNTN1,CP,CPE,CPNE3,CTSA,CTSG,CUBN,DDC,F2,FOLR1,GM2A,HBB,KNG1,LCN2,LDLR,LTBP2,MPO,NPC2,PIGR,PRNP,PRSS8,PSAP,TF,TFF2,YWHAZ	33
Cellular Movement	migration of cells	7.14e-12	Increased	3.726	ACTB,APOE,AXL,BGN,C3,CD14,CD58,CDC42,CDH11,CDH2,CFB,CLU,CNTN1,CSPG4,CST3,CST6,CTSG,CTSL,F2,FOLR1,FSTL1,GPI,GPR116,HP,HRG,ICAM2,ICOSLG/LOC102723996,IGHG1,IL18BP,JAG1,KNG1,LCN2,LDLR,LPA,LTBP2,LYPD3,MADCAM1,MIEN1,MME,MMP7,MPO,MUC1,OLFM4,ORM1,PIGR,PLAU,PRNP,ROR1,S100A9,SEMA5A,TFF2,TIMP2,VCAM1,VTN,YWHAZ	55
Cellular Movement	cell movement	1.3e-11	Increased	3.831	ACTB,APOE,AXL,BGN,C3,CADM1,CD14,CD58,CDC42,CDH11,CDH2,CFB,CLU,CNTN1,CSPG4,CST3,CST6,CTSG,CTSL,F2,FGL2,FOLR1,FSTL1,GPI,GPR116,HP,HRG,ICAM2,ICOSLG/LOC102723996,IGHG1,IL18BP,JAG1,KNG1,LCN2,LDLR,LPA,LTBP2,LYPD3,MADCAM1,MIEN1,MME,MMP7,MPO,MUC1,OLFM4,ORM1,PIGR,PLAU,PRNP,ROR1,S100A9,SEMA5A,TFF2,TIMP2,TUBA1C,VCAM1,VTN,YWHAZ	58

## Sheet: microalbuminuria
Categories	Diseases or Functions Annotation	Predicted Activation State	p-Value	Activation z-score	Molecules	# Molecules
Organismal Injury and Abnormalities, Renal and Urological Disease	proteinuria		0.000115	1.912	ACE,ACTN4,ALB,CD55,CUBN,DDR1,LCAT,LRP2,UMOD	9
Organismal Injury and Abnormalities	Fibrosis		6.46e-09	1.356	ALB,CEL,COMP,CSF1,DSP,EGF,F11,GOLM1,GSN,HBB,HSPB1,IDH1,IGHG1,IGHM,IL6ST,KLK1,LDLR,NAGLU,PLA2G2A,PLAU,SERPINB1,THBS1,TIMP1,UMOD,WFDC2	25
Cell Death and Survival	cell death		8.79e-11	1.319	ACE,ACTN4,AGRN,AKR1B1,ALB,ALDH1A1,ALDH1L1,ANPEP,ANTXR1,ANXA5,ANXA7,ASAH1,ASS1,CADM1,CD14,CD177,CD55,CD9,CEACAM5,CEL,COL4A2,COMP,CP,CRYAB,CSF1,CSPG4,CTSG,DDR1,DPP4,DSP,EGF,EHD1,ENO1,EPHA7,F11,FAT4,GBA,GNB2,GPC1,GSN,HBB,HEXB,HRG,HSPB1,HSPG2,ICAM2,IGF2R,IGHG1,IGHM,IL6ST,ITIH4,JAG1,KLK1,KLK3,LAIR1,LCAT,LDLR,LRP2,MDH1,MUC1,NAGLU,OLR1,PDCD6IP,PIK3IP1,PIP,PKLR,PKM,PLAU,PRDX1,PRDX2,PRDX6,PRG2,RBP4,S100A6…	86
Cell Death and Survival	apoptosis		4.41e-11	1.165	ACE,ACTN4,AGRN,AKR1B1,ALB,ALDH1A1,ALDH1L1,ANPEP,ANTXR1,ANXA5,ANXA7,ASAH1,ASS1,CADM1,CD14,CD55,CD9,CEACAM5,COL4A2,COMP,CRYAB,CSF1,CSPG4,CTSG,DDR1,DPP4,DSP,EGF,EHD1,ENO1,EPHA7,FAT4,GNB2,GSN,HEXB,HRG,HSPB1,HSPG2,ICAM2,IGF2R,IGHG1,IGHM,IL6ST,ITIH4,JAG1,KLK1,KLK3,LAIR1,LDLR,LRP2,MDH1,MUC1,OLR1,PDCD6IP,PIK3IP1,PIP,PKM,PLAU,PRDX1,PRDX2,PRDX6,RBP4,S100A6,S100A9,SELENBP1,SERPINA1,SERPINI1,SH3BGRL3,SORT1,T…	74
Inflammatory Response	inflammation of body region		6.98e-08	1.142	ACE,ACTN4,ALB,AMY2B,ANXA5,ANXA7,APOA4,CA2,CD14,CD55,CSF1,CST6,DPP4,ENO1,F11,GAA,IGHG1,IGHM,IL6ST,JAG1,LDLR,LRP2,MUC1,NAGLU,OLFM4,PIP,PLAU,PRDX1,PRDX6,SELENBP1,SERPINB1,THBS1,TIMP1	33
Cellular Movement	migration of cells		1.28e-13	0.633	ACTN4,AHCY,ALB,ANGPTL2,ANPEP,ANXA5,B3GNT1,CD14,CD55,CD9,COCH,COL4A2,COMP,CRYAB,CSF1,CSPG4,CST6,CTSG,CTSZ,DDR1,DPP4,EGF,EHD1,GBA,GPC1,GSN,HRG,HSPB1,ICAM2,IDH1,IGF2R,IGHG1,IGSF8,IL6ST,JAG1,KLK3,KRT2,LAMC1,LCAT,LDLR,MFI2,MIEN1,MUC1,OLFM4,OLR1,ORM1,PIK3IP1,PKM,PLAU,PRCP,PRDX1,PRDX2,QPCT,S100A6,S100A9,SERPINA1,SERPINA5,SERPINB1,SORT1,TFF2,THBS1,TIMP1,UMOD,ZG16B	64
Cell Death and Survival	necrosis		4.84e-08	0.574	ACE,AGRN,AKR1B1,ALB,ALDH1A1,ALDH1L1,ANPEP,ANTXR1,ASAH1,ASS1,CADM1,CD14,CD55,CD9,CEL,COL4A2,COMP,CRYAB,CSF1,CSPG4,CTSG,DPP4,DSP,EGF,ENO1,EPHA7,F11,GBA,GNB2,GPC1,GSN,HSPB1,IGF2R,IGHG1,IGHM,IL6ST,ITIH4,JAG1,KLK3,LAIR1,LDLR,MDH1,MUC1,NAGLU,OLR1,PDCD6IP,PIK3IP1,PIP,PKM,PLAU,PRDX1,PRDX2,PRDX6,PRG2,RBP4,S100A6,S100A9,SERPINA1,SERPINA4,SERPINI1,SORT1,TF,THBS1,TIMP1,TNFRSF10C,UMOD	66
Inflammatory Disease	chronic inflammatory disorder		1.72e-11	0.365	A1BG,ACE,ACTN4,ALB,AMY2B,APOA4,BHMT,COL4A2,COMP,CSF1,CTSG,DDR1,DPP4,EGF,ENO1,GAA,GNB2,GPC4,GSN,HSPA1L,IGHG1,IGHM,IL6ST,LDHB,LRP2,MASP2,MUC1,NAGLU,PGA5 (includes others),PGK1,PIP,PKM,PLA2G2A,PRDX1,PRDX2,RBP4,REG1A,S100A9,SORL1,THBS1,TIMP1,TNFRSF10C	42
Cellular Movement	cell movement		4.01e-14	0.365	ACTN4,AHCY,AKR1B1,ALB,ANGPTL2,ANPEP,ANXA5,B3GNT1,CADM1,CD14,CD55,CD9,COCH,COL4A2,COMP,CRYAB,CSF1,CSPG4,CST6,CTSG,CTSZ,DDR1,DPP4,EGF,EHD1,GBA,GNB2,GPC1,GSN,HRG,HSPB1,ICAM2,IDH1,IGF2R,IGHG1,IGHM,IGSF8,IL6ST,JAG1,KLK3,KRT2,LAMC1,LCAT,LDLR,MFI2,MIEN1,MUC1,OLFM4,OLR1,ORM1,PIK3IP1,PKM,PLAU,PRCP,PRDX1,PRDX2,QPCT,S100A6,S100A9,SERPINA1,SERPINA5,SERPINB1,SORD,SORT1,TFF2,THBS1,TIMP1,UMOD,ZG16B	69
Lipid Metabolism, Small Molecule Biochemistry	fatty acid metabolism		4.6e-07	-1.275	AKR1B1,ALB,APOA4,ASAH1,CADM1,CD14,CD9,CEL,CETP,EGF,GBA,GPC1,GSN,HBB,IGHM,LCAT,LDLR,MDH1,OLR1,PLA2G2A,PRDX6,RBP4,VPS4B	23
Cellular Growth and Proliferation	proliferation of cells		3.72e-10	-1.653	ACE,ACPP,ACTN4,AGRN,AHCY,AKR1B1,ALB,ALDH1A1,ALDH1L1,ANPEP,ANTXR1,ANXA7,ASAH1,CADM1,CD14,CD248,CD55,CD9,CEL,COL4A2,COMP,CRYAB,CSF1,CSPG4,CST6,CTSG,CTSZ,DCD,DDR1,DPP4,DSP,EGF,ENO1,FAT4,FBP1,GLA,GLB1,GOLM1,GPC1,GPC4,GPRC5C,GPX3,GSN,HEXB,HRG,HSPB1,HSPG2,IGF2R,IGHG1,IGHM,IGLL1/IGLL5,IL6ST,ITIH4,JAG1,KLK1,KLK3,KRT2,LAIR1,LAMC1,LCAT,LRP2,MEGF8,MUC1,NAGA,ORM1,PCDH1,PGK1,PIK3IP1,PIP,PKM,PLAU,PRCP,PRDX1,PR…	89
Protein Synthesis	metabolism of protein		1.05e-09	-1.713	ACE,ACY1,ANPEP,CETP,CNDP2,CRYAB,CSF1,CSPG4,CTSG,CTSZ,DPP4,EGF,F11,GBA,GGH,GPC1,GSN,HEXB,HSPB1,HSPG2,IGHM,KLK3,LCAT,LDLR,MANBA,NAGLU,OLR1,PCOLCE,PIP,PLAU,SERPINA1,SERPINA5,SERPINB1,THBS1,TRHDE,WFDC2	36
Cell-To-Cell Signaling and Interaction	activation of cells		9.3e-10	-1.951	ACE,AGRN,ALB,CADM1,CD14,CD55,CD9,CEACAM5,CRYAB,CSF1,CTSG,DDR1,DPP4,EGF,HRG,HSPG2,ICAM2,IGF2R,IGHG1,IGHM,IL6ST,KRT2,LAIR1,LDLR,PIK3IP1,PKM,PLA2G2A,PLAU,PRG2,RBP4,S100A9,SERPINA1,SERPINA4,TF,TFF2,THBS1,TIMP1,UMOD	38
Carbohydrate Metabolism	metabolism of carbohydrate	Decreased	6.98e-10	-2.373	AKR1B1,ALDH1A1,ALDOB,APOA4,B3GNT1,CETP,CSF1,CTBS,EGF,FBP1,GAA,GLA,GLB1,GNS,GPC1,HEXA,HEXB,IL6ST,LCAT,NAGA,NAGLU,PGK1,PKLR,PKM,PLA2G2A,PLAU,PRDX2,SORD,XYLT1	29
Cell Death and Survival	cell viability	Decreased	7.54e-06	-2.42	ACE,AGRN,ALB,ANTXR1,ASAH1,ASS1,CA2,CADM1,CD55,CD9,CEACAM5,COMP,CSF1,DCD,DPP4,EGF,GPC1,HBB,HSPB1,IGF2R,IL6ST,JAG1,KLK3,OLR1,PIK3IP1,PKLR,PLAU,PRDX2,PRDX6,PTGR1,S100A6,S100A9,SERPINI1,THBS1,TIMP1,UMOD	36

## Sheet: macroaluminuria
Categories	Diseases or Functions Annotation	p-Value	Predicted Activation State	Activation z-score	Molecules	# Molecules
Cell Death and Survival	cell viability	1.87e-06	Decreased	-2.322	AGRN,ALB,ANTXR1,APOE,ASAH1,ASS1,AXL,CA2,CD55,CD9,CDH5,CSF1,DCD,DPP4,EGF,FCGR3A/FCGR3B,HSPB1,IL6ST,KLK3,LCN2,NCSTN,NOV,OLR1,PIK3IP1,PKLR,PLAU,PLAUR,PRDX2,PRDX6,PSAP,PTGR1,SERPINI1,TIMP1,TNFRSF1A,UMOD,VTN	36
Cellular Growth and Proliferation	proliferation of cells	8.87e-13		-1.625	ACPP,ACTB,AGRN,AHCY,AHSG,ALB,ALDH1A1,ALDH1L1,ANPEP,ANTXR1,APOA1,APOE,ASAH1,AXL,CD14,CD160,CD248,CD55,CD9,CDH5,CDHR2,CEL,COL1A2,COL6A2,COL6A3,CRYAB,CSF1,CSPG4,CST3,CST6,CTSD,CTSG,CTSZ,DCD,DPP4,EFEMP1,EGF,ENO1,FBP1,FCGR3A/FCGR3B,GALNS,GGT1,GPRC5C,HEXB,HGFAC,HRG,HSPB1,IGHM,IGLL1/IGLL5,IL6ST,KLK1,KLK3,KNG1,LAIR1,LCAT,LCN2,LOX,LRP2,MSLN,NAGA,NCSTN,NEO1,NOV,NPR3,ORM1,PGLYRP1,PIK3IP1,PIP,PLAU,PLAUR,PRCP…	91
Carbohydrate Metabolism	metabolism of carbohydrate	1.69e-10		-1.403	ALDH1A1,ALDOB,APOA1,APOA4,APOE,B3GNT1,CETP,CSF1,CTBS,EGF,FBP1,GAA,GM2A,GNS,GUSB,HEXA,HEXB,IL6ST,KNG1,LCAT,MGAM,NAGA,NAGLU,PKLR,PLAU,PRDX2,RETN,SULF2,TNFRSF1A	29
Lipid Metabolism, Small Molecule Biochemistry	fatty acid metabolism	3.78e-10		-1.223	ALB,APOA1,APOA4,APOE,ARSA,ASAH1,CD14,CD9,CEL,CETP,EGF,GBA,GGT1,GM2A,IGHM,KNG1,LCAT,LDLR,MDH1,NPC2,OLR1,PRDX6,PSAP,RBP4,TNFRSF1A,VPS4B,VTN	27
Cell-To-Cell Signaling and Interaction	activation of cells	4e-11		-1.173	AGRN,ALB,APOA1,APOE,AXL,CD14,CD55,CD9,CRYAB,CSF1,CST3,CTSG,DPP4,EGF,FCGR3A/FCGR3B,GGT1,HRG,IGHM,IL6ST,KNG1,LAIR1,LCN2,LDLR,NOV,PGLYRP2,PIK3IP1,PLAU,PLAUR,PVRL2,RBP4,RETN,SERPINA1,SERPING1,TF,TIMP1,TNFRSF1A,TTR,UMOD,VTN	39
Protein Synthesis	metabolism of protein	4.98e-15		-0.926	ACY1,ANPEP,APOA1,APOE,AZGP1,CETP,CPQ,CRYAB,CSF1,CSPG4,CST3,CTSD,CTSG,CTSZ,DPP4,EGF,F11,GBA,GGH,HEXB,HGFAC,HSPB1,IGHM,KLK3,KNG1,LAMP2,LCAT,LDLR,MANBA,MME,NAGLU,NCSTN,OLR1,PIP,PLAU,PLAUR,SERPINA1,SERPINA5,SERPINB1,SERPINB3,VPS4A,VTN,WFDC2	43
Cellular Movement	cell movement	3.49e-16		0.408	ACTB,AHCY,AHSG,ALB,ANGPTL2,ANPEP,ANXA5,APOA1,APOE,AXL,B3GNT1,CD14,CD55,CD9,CDH5,COCH,CRYAB,CSF1,CSPG4,CST3,CST6,CTSG,CTSZ,DPP4,EFEMP1,EGF,FCGR3A/FCGR3B,GBA,HP,HRG,HSPB1,IDH1,IGHM,IGSF8,IL6ST,KLK3,KNG1,LCAT,LCN2,LDLR,LOX,MFI2,MIEN1,MME,NEO1,NOV,OLR1,ORM1,PGLYRP1,PGLYRP2,PIK3IP1,PLAU,PLAUR,PRCP,PRDX1,PRDX2,QPCT,RETN,SCGB1A1,SERPINA1,SERPINA5,SERPINB1,SERPINB3,SERPING1,SPARCL1,TIMP1,TNFRSF1A,UMOD,VT…	70
Cellular Movement	migration of cells	2.16e-17		0.448	ACTB,AHCY,AHSG,ALB,ANGPTL2,ANPEP,ANXA5,APOA1,APOE,AXL,B3GNT1,CD14,CD55,CD9,CDH5,COCH,CRYAB,CSF1,CSPG4,CST3,CST6,CTSG,CTSZ,DPP4,EGF,FCGR3A/FCGR3B,GBA,HP,HRG,HSPB1,IDH1,IGSF8,IL6ST,KLK3,KNG1,LCAT,LCN2,LDLR,LOX,MFI2,MIEN1,MME,NEO1,NOV,OLR1,ORM1,PGLYRP1,PGLYRP2,PIK3IP1,PLAU,PLAUR,PRCP,PRDX1,PRDX2,QPCT,RETN,SCGB1A1,SERPINA1,SERPINA5,SERPINB1,SERPINB3,SERPING1,SPARCL1,TIMP1,TNFRSF1A,UMOD,VTN,ZG16B	68
Cell Death and Survival	necrosis	6.42e-12		1.036	ACTB,AGRN,ALB,ALDH1A1,ALDH1L1,ANPEP,ANTXR1,APOA1,APOE,ASAH1,ASS1,AXL,CD14,CD160,CD55,CD9,CDH5,CEL,CRYAB,CSF1,CSPG4,CST3,CTSD,CTSG,DPP4,EFEMP1,EGF,ENO1,EPHA7,F11,FCGR3A/FCGR3B,GBA,GGT1,HSPB1,IGHM,IL6ST,KLK3,KNG1,LAIR1,LAMP2,LCN2,LDLR,LGALS3BP,MDH1,MME,NAGLU,NOV,OLR1,PDCD6IP,PGLYRP1,PIK3IP1,PIP,PLAU,PLAUR,PRDX1,PRDX2,PRDX6,PSAP,PVRL2,RBP4,SCGB1A1,SERPINA1,SERPINB3,SERPINI1,SULF2,TF,TIMP1,TNFRSF10C,…	72
Cell Death and Survival	apoptosis	1.48e-11		1.349	AGRN,ALB,ALDH1A1,ALDH1L1,ANPEP,ANTXR1,ANXA5,APOA1,APOE,ASAH1,ASS1,AXL,CD14,CD55,CD9,CDH5,CRYAB,CSF1,CSPG4,CST3,CTSD,CTSG,DPP4,EFEMP1,EGF,ENO1,EPHA7,FCGR3A/FCGR3B,GGT1,HEXB,HRG,HSPB1,IGHM,IL6ST,KLK1,KLK3,KNG1,LAIR1,LCN2,LDLR,LGALS3BP,LRP2,MDH1,MME,NCSTN,NOV,OLR1,PDCD6IP,PGLYRP1,PIK3IP1,PIP,PLAU,PLAUR,PRDX1,PRDX2,PRDX6,PSAP,PVRL2,RBP4,SELENBP1,SERPINA1,SERPINB3,SERPINI1,SH3BGRL3,SULF2,TF,TIMP1,TNFR…	72
Organismal Injury and Abnormalities, Renal and Urological Disease	proteinuria	7.36e-05		1.387	ALB,CD55,CST3,CUBN,LCAT,LRP2,NOV,SCGB1A1,UMOD	9
Inflammatory Response	inflammation of body region	2.06e-13		1.41	ACTB,ALB,AMY2B,ANXA5,APOA1,APOA4,APOE,AXL,CA2,CD14,CD55,COL1A2,CSF1,CST3,CST6,DPP4,ENO1,F11,FCGR3A/FCGR3B,GAA,HP,IGHM,IL6ST,LCN2,LDLR,LRP2,MGAM,MME,NAGLU,NEO1,PGLYRP2,PIP,PLAU,PLAUR,PRDX1,PRDX6,SCGB1A1,SELENBP1,SERPINB1,TIMP1,TNFRSF1A	41
Cell Death and Survival	cell death	5.55e-12		1.921	ACTB,AGRN,ALB,ALDH1A1,ALDH1L1,ANPEP,ANTXR1,ANXA5,APOA1,APOE,ARSA,ASAH1,ASS1,AXL,CD14,CD160,CD177,CD55,CD9,CDH5,CEL,CRYAB,CSF1,CSPG4,CST3,CTSD,CTSG,DPP4,EFEMP1,EGF,ENO1,EPHA7,F11,FCGR3A/FCGR3B,GBA,GGT1,HEXB,HP,HRG,HSPB1,IGHM,IL6ST,KLK1,KLK3,KNG1,LAIR1,LAMP2,LCAT,LCN2,LDLR,LGALS3BP,LRP2,MDH1,MME,NAGLU,NCSTN,NOV,OLR1,PDCD6IP,PGLYRP1,PIK3IP1,PIP,PKLR,PLAU,PLAUR,PRDX1,PRDX2,PRDX6,PSAP,PVRL2,RBP4,SCGB1…	85
Inflammatory Disease	chronic inflammatory disorder	3.81e-11	Increased	2.18	A1BG,AHSG,ALB,AMY2B,APOA1,APOA4,APOE,AXL,COL1A2,CSF1,CST3,CTSD,CTSG,DPP4,EGF,ENO1,FCGR3A/FCGR3B,GAA,HP,IGHM,IL6ST,LCN2,LRP2,MGAM,MME,NAGLU,PGA5 (includes others),PGLYRP1,PGLYRP2,PIP,PLAUR,PRDX1,PRDX2,RBP4,REG1A,SNRNP200,SORL1,TIMP1,TNFRSF10C,TNFRSF1A	40
Organismal Injury and Abnormalities	Fibrosis	7.23e-11	Increased	3.554	ALB,APOA1,APOE,CEL,COL1A2,CSF1,EGF,F11,HP,HSPB1,IDH1,IGHM,IL6ST,KLK1,KNG1,LDLR,LOX,NAGLU,PLAU,PLAUR,PVRL2,SERPINB1,TIMP1,TNFRSF1A,UMOD,VTN,WFDC2	27
