# Supplementary material for: Differential urinary glycoproteome analysis of type 2 diabetic nephropathy using 2D-LC–MS/MS and iTRAQ quantification
Source: J Transl Med. 2015 Nov 25;13:371. doi: 10.1186/s12967-015-0712-9 (PMC4660682; doi:10.1186/s12967-015-0712-9)
Supplement: Supplementary file 6 — 10.1186/s12967-015-0712-9 The differential protein lists in DM and DN from previous studies. [file 12967_2015_712_MOESM6_ESM.xls]

## Sheet: DM
Accession number	Protein name	up/down	tissue	method	remarks	publication
P62258	14-3-3 protein epsilon	down	saliva	LCMS		12
Q04917	14-3-3 protein eta	down	saliva	LCMS		12
P39687	Acidic leucine-rich nuclear phosphoprotein 32 family	up	saliva	LCMS		12
P61160	Actin-related protein 2	up	saliva	LCMS		12
O15511	Actin-related protein 2/3 complex subunit 5	up	saliva	LCMS		12
P30838	Aldehyde dehydrogenase, dimeric NADP-preferring	down	saliva	LCMS		12
O60218	Aldo-keto reductase family 1 member B10	down	saliva	LCMS		12
P01009	alpha 1 antitrypsin	up	saliva	LCMS	WT	12
P02760	alpha1-microglobulin/bikunin precursor	down	urine	DIGE followed LC-MS/MS peptide analysis		17
P01023	alpha-2-macroglobulin	up	saliva	LCMS	wt,ELISA	12
P04083	Annexin A1	down	saliva	LCMS		12
P07355	Annexin A2	down	saliva	LCMS		12
P12429	Annexin A3	down	saliva	LCMS		12
P04114	Apolipoprotein B-100	down	saliva	LCMS		12
Q7M4Q5	Basic proline-rich peptide IB-8a	up	saliva	LCMS		12
P06702	Calgranulin B	up	urine	Using DIGE followed LC/MS/MS peptide analysis		17
Q9NZT1	Calmodulin-like protein 5	down	saliva	LCMS		12
P27824	Calnexin	down	saliva	LCMS		12
P00915	Carbonic anhydrase 1	down	saliva	LCMS		12
P00918	Carbonic anhydrase 2	down	saliva	LCMS		12
P23280	Carbonic anhydrase 6	up	saliva	LCMS		12
Q9UBR2	Cathepsin Z	down	saliva	LCMS		12
P36222	Chitinase-3-like protein 1	up	saliva	LCMS		12
P23528	Cofilin-1	up	saliva	LCMS		12
P02452	Collagen alpha-1 (I)chain	down	urine	CZE coupled with ESI mass spectrometry		17
P02461	Collagen alpha-1 (III) chain	Downregulated with respect to type 1 dm	urine	CZE-MS		17
P08123	Collagen alpha-2 (I)chain	Downregulated with respect to type 1 dm	urine	CZE_MS		17
P13671	Complement component C6	up	saliva	LCMS		12
P01034	cystatin C	up	saliva	LCMS	WT	12
P01040	Cystatin-A	down	saliva	LCMS		12
P15924	Desmoplakin	down	saliva	LCMS		12
P12830	Epithelial-cadherin	up	urine	DIGE followed MALD1-TOF-MS		17
Q01469	Fatty acid-binding protein, epidermal	down	saliva	LCMS		12
P30043	Flavin reductase	down	saliva	LCMS		12
P06737	Glycogen phosphorylase, liver form	up	saliva	LCMS		12
P28676	Grancalcin	down	saliva	LCMS		12
P00738	Haptoglobin precursor	down	urine	DIGE followed MALD1-TOF-MS		17
P02790	Hemopexin	up	urine	DIGE followed LC-MS/MS peptide analysis		17
Q4VB24	Histone cluster 1, H1e	up	saliva	LCMS		12
A2RTY6	Interalpha (Globulin) inhibitor H2	up	saliva	LCMS		12
P19827	Interalpha-trypsin inhibitor heavy chain H1	up	saliva	LCMS		12
Q14624	Interalpha-trypsin inhibitor heavy chain H4	up	saliva	LCMS		12
P60953	Isoform 2 of P60953 Cell division control protein 42 homologue precursor	up	saliva	LCMS		12
P67936	Isoform 2 of P67936 Tropomyosin alpha-4 chain	down	saliva	LCMS		12
Q13231	Isoform 2, 3 and 4 of Chitotriosidase-1	down	saliva	LCMS		12
O43240	Kallikrein-10	down	saliva	LCMS		12
Q9UKR3	Kallikrein-13	down	saliva	LCMS		12
P01042	Kininogen precursor	up	urine	DIGE followed MALD1-TOF-MS		17
P30740	Leukocyte elastase inhibitor	up	saliva	LCMS		12
O95274	Ly6/PLAUR domain-containing protein 3	down	saliva	LCMS		12
P26038	Moesin	up	saliva	LCMS		12
Q09666	Neuroblast differentiation-associated protein AHNAK	up	saliva	LCMS		12
P22894	Neutrophil collagenase	up	saliva	LCMS		12
P80303	Nucleobindin-2	up	saliva	LCMS		12
Q06830	Peroxiredoxin-1, -2 and -6	down	saliva	LCMS		12
P00558	Phosphoglycerate kinase 1	down	saliva	LCMS		12
P02545	Prelamin-A/C	down	saliva	LCMS		12
Q86U62	Proteasome (prosome, macropain) subunit, beta type, 7	down	saliva	LCMS		12
Q9NP55	Protein Plunc	up	saliva	LCMS		12
P31151	Protein S100-A7	down	saliva	LCMS		12
P00491	Purine nucleoside phosphorylase	down	saliva	LCMS		12
P14618	Pyruvate kinase isozymes M1/M2	up	saliva	LCMS		12
P02753	Retinol binding protein 4, plasma	up	saliva	LCMS		12
P07998	Ribonuclease pancreatic	up	saliva	LCMS		12
Q4VAX6	Serpin peptidase inhibitor, clade B	up	saliva	LCMS		12
P02786	Serum albumin precursor	up	urine	DIGE followed MALD1-TOF-MS		17
Q96RM1	Small proline-rich protein 2F	down	saliva	LCMS		12
O60235	Transmembrane protease, serine 11D	down	saliva	LCMS		12
P02766	transthyretin	up	saliva	LCMS	WT	12
P07911	Uromodulin precursor	down	urine	DIGE followed MALD1-TOF-MS		17
Q6FHH3	Uteroglobin	up	saliva	LCMS		12
P02774	Vitamin D-binding protein	up	urine	DIGE followed LC-MS/MS peptide analysis		17

## Sheet: DN 
Accession number	Protein name			Method	remarks	Publication
P36957	2-oxoglutarate dehydrogenase complex component E2	up	urine	LCMS		16
A8K2U0	AAlpha-2-macroglobulin-like protein 1	up	serum	SDS-LTQ		7
P07108	Acyl-CoA-binding protein	up	urine	LCMS		16
Q15848	Adiponectin	up	serum	2de		4
P43652	Afamin	up	urine	LCMS		16,8
Q56G89	ALB protein	up	serum	SDS-LTQ		8
P01009	alpha 1 antitrypsin	up	urine	LCMS, DIGE,2-DE	wt,MRM,ELISA,IHC	2,5,16
P04217	alpha 1B-glycoprotein	up	urine	LCMS,2_DE		5,16
P01023	Alpha 2 macroglobulin	up	urine,serum	LCMS,SDS-LTQ		8,16
P02760	alpha-1 microglobulin		urine	2de	wt	3,15,16,7,5,10
P02763	alpha-1-acid glycoprotein 1	up	urine	LCMS,2DE	wt,MRM,Immunoturbidimetry	10,11,16
P19652	Alpha-1-acid glycoprotein 2	up	urine	LCMS		16
P01011	Alpha1-antichymotrypsin	up	urine	LCMS,SDS-LTQ		8,16
P02765	Alpha-2-HS-glycoprotein	up	urine	LCMS		5,16
P54802	Alpha-N-acetylglucosaminidase	down	urine	LCMS		16
Q96JD0	Amyloid lambda 6 light chain variable region SAR	up	serum	SDS-LTQ		16
P01008	Antithrombin-III	up	urine	LCMS		16
Q8IZD8	Anti-thyroglobulin light chain variable region	up	serum	SDS-LTQ		8
P06727	ApoA-IV	up	urine	2de		5
P02647	Apolipoprotein A-I	up	serum	SDS-LTQ,2de		4,7,8
P02652	Apolipoprotein A-II	up	serum	SDS-LTQ		8
P02655	Apolipoprotein C-II	up	serum	SDS-LTQ		8
P02656	Apolipoprotein CIII		serum	2de,SDS-LTQ		4,8
P02649	Apolipoprotein E		serum	2de,SDS-LTQ	wt	4,8
P08519	Apolipoprotein(a)	up	urine	LCMS		16
Q6LDS3	APS protein	up	urine	LCMS		16
P02749	beta-2-Glycoprotein 1	up	urine	2de		9,16
P61769	Beta-2-microglobulin	up	urine	LCMS,2DE,SELDI	ELISA	4,6,9,14,16
P16278	Beta-galactosidase	up	urine	LCMS		16
P08236	Beta-glucuronidase	up	urine	LCMS		16
P43251	Biotinidase	down	serum	LCMS		13
Q13873	Bone morphogenetic protein receptor	down	urine	LCMS		16
P80723	Brain acid soluble protein 1	up	urine	LCMS		16
Q8WVV5	Butyrophilin, subfamily 2	down	urine	LCMS		16
Q16581	C3a anaphylatoxin chemotactic receptor	up	serum	SDS-LTQ	wt	8
Q6U2H4	C4B1	up	serum	SDS-LTQ		8
Q96CZ9	Cadherin 11, type 2, OB-cadherin	down	urine	LCMS		16
P55290	Cadherin 13	up	urine	LCMS		16
P55285	Cadherin-6	down	urine	LCMS		16
P05109	Calgranulin A	down	urine	LCMS		16
P06702	Calgranulin B		urine	LCMS,2DE		5,16
P62158	Calmodulin	up	urine	LCMS		16
P27797	Calreticulin	up	urine	LCMS		16
P00915	Carbonic anhydrase 1	up	urine	2de		9
P16870	Carboxypeptidase E	down	urine	LCMS		16
Q9Y646	Carboxypeptidase Q	up	urine	LCMS		16
P67870	Casein kinase II beta subunit	up	serum	SDS-LTQ		8
P53634	Cathepsin C	up	urine	LCMS		16
P07339	Cathepsin D	up	urine	LCMS		16
P08571	CD14	down	serum	LCMS		13
P00450	ceruloplasmin	up	urine, serum	LCMS,SDS-LTQ,2-DE	wt,MRM	5,8,16
Q02985	CFHR3 Complement factor H-related protein 3	up	serum	LCMS		13
P10645	Chromogranin A	down	urine	LCMS		16
Q96AJ1	Clusterin-associated protein 1	down	urine	LCMS		16
P02452	Collagen alpha-1(I) chain	down	urine	LCMS		16
P39059	Collagen alpha-1(XV) chain	down	urine	LCMS		16
P12109	Collagen, type VI, alpha 1	down	urine	LCMS		16
Q99715	Collagen, type XII, alpha 1	down	urine	LCMS		16
P02745	Complement C1q subcomponent subunit A	up	serum	SDS-LTQ		8
P01024	Complement C3	up	serum	SDS-LTQ	wt	8
P0C0L5	Complement C4-B	up	serum	SDS-LTQ		8
P01031	Complement C5 precursor	down	serum	LCMS		13
P0C0L4	Complement component 4A		serum	SDS-LTQ,2DE		4,7,8
P07357	Complement component C8 alpha chain		serum	SDS-LTQ,LCMS		8,13
P07358	Complement component C8 beta chain	down	serum	LCMS		13
P07360	Complement component C8 gamma chain	up	serum	SDS-LTQ		8
P08603	Complement factor H	up	urine	LCMS		16
Q03591	Complement factor H-related 1		serum	2de		4，7
E7ETH0	Complement factor I light chain	down	serum	2de		4
P08185	Corticosteroid-binding globulin	up	urine	LCMS		16
O60494	Cubilin	down	urine	LCMS		16
P08174	Decay accelerating factor for complement	up	urine	LCMS		16
P24855	Deoxyribonuclease I	down	urine	LCMS		16
Q01459	Di-N-acetylchitobiase	up	urine	LCMS		16
P09172	Dopamine beta-hydroxylase	up	serum	SDS-LTQ		8
Q9UII8	E-cadherin	up	urine	LCMS		16
P15502	elastin	up	kidney	2de	IHC,human	1
P12830	Epithelial-cadherin precursor	up	urine	2de	wt,IHC,ELISA	10
Q16610	Extracellular matrix protein 1 precursor	up	serum	LCMS		13
Q01469	Fatty acid-binding protein	down	urine	LCMS		16
P08637	FCGR3A protein,Low affinity immunoglobulin gamma Fc region receptor III-A	up	serum	SDS-LTQ		8
P02671	Fibrinogen alpha/alpha-E chain	down	urine	LCMS		16
P02751	Fibronectin	up	urine	LCMS		16
O75636	ficolin 3		serum,urine	LCMS,2-DE	wt	4,7,8
Q15485	Ficolin-2 precursor	up	serum	SDS-LTQ		8
P09467	Fructose-1,6-bisphosphatase 1	down	serum	LCMS		13
Q9NZH0	G protein-coupled receptor family C	up	urine	LCMS		16
Q92820	Gamma-glutamyl hydrolase	down	urine	LCMS		16
P17900	Ganglioside GM2 activator	up	urine	LCMS		16
Q5VZE3	Golgi phosphoprotein 2	down	urine	LCMS		16
Q6UX86	GPPS559	up	serum	SDS-LTQ		8
P00738	Haptoglobin precursor		serum,urine	LCMS,SDS-LTQ,2-DE		8,10
P00739	Haptoglobin-related protein	down	serum	2de		4,7
Q9BX83	Hemoglobin alpha 1 globin chain	down	urine	LCMS		16
Q4ZGM8	Hemoglobin alpha-2 globin mutant	up	serum	SDS-LTQ		8
P68871	Hemoglobin subunit beta	down	urine	LCMS		16
P02790	Hemopexin	up	urine,serum	LCMS,2DE,SDS-LTQ		4,5,8,16
Q5VU27	Heparan sulfate proteoglycan 2	up	urine	LCMS		16
P01833	Hepatocellular carcinoma associated protein TB6		serum,urine	SDS-LTQ,LCMS,2-DE		5,8,16
Q92692	Herpesvirus entry mediator B	down	urine	LCMS		16
Q96FE7	HGFL protein,Phosphoinositide-3-kinase-interacting protein 1	down	urine	LCMS		16
P04196	Histidine-rich glycoprotein	down	serum	2de		4
Q86YZ3	Hornerin	down	urine	LCMS		16
P98160	HSPG, Basement membrane-specific heparan sulfate proteoglycan core prote	down	urine	LCMS		16
Q9UNF4	Hyaluronic acid receptor	up	urine	LCMS		16
Q6GMX2	Hypothetical protein	down	urine	LCMS		16
Q86Z23	Hypothetical protein	down	serum	LCMS		13
Q8NBK0	Hypothetical protein	up	urine	LCMS		16
Q9HAM0	Hypothetical protein DKFZp566C243	down	urine	LCMS		16
Q6N091	Hypothetical protein DKFZp686C02220	up	serum	SDS-LTQ		8
Q6MZU6	Hypothetical protein DKFZp686C15213	down	urine	LCMS		16
Q68CN4	Hypothetical protein DKFZp686E23209	up	serum	SDS-LTQ		8
Q6N093	Hypothetical protein DKFZp686I04196	up	serum	SDS-LTQ		8
Q9NT71	Hypothetical protein DKFZp761A051	down	urine	LCMS		16
Q9NWE3	Hypothetical protein FLJ10084	up	urine	LCMS		16
Q8N2F4	Hypothetical protein PSEC0200	down	urine	LCMS		16
P01857	Ig G1 H Nie	down	urine	LCMS		16
P01764	Ig heavy chain V-III region VH26 precursor	up	serum	LCMS		13
P18135	Ig kappa chain V-III region HAH precursor	down	serum	LCMS		13
P01834	Ig kappa-chain C region	up	urine	2de		9,10
P01614	Ig kappa-chain V-II region Cum	up	urine	2de		9
P01620	Ig kappa-chain V-III region SIE	up	urine	2de		9
Q8N5F4	Ig lambda chain (Ke+O−)−human	up	urine	LCMS		16
P01714	Ig lambda chain V-III region SH	down	serum	LCMS		13
P01871	Ig mu chain C region	up	serum	SDS-LTQ		8
P04220	Ig mu heavy chain disease protein	up	serum	SDS-LTQ		8
Q5NV90	IGLV3-25 protein	up	serum	LCMS		13
P01591	Immunoglobulin J chain	down	urine	LCMS		16
P15814	Immunoglobulin lambda-like polypeptide 1	up	urine	LCMS		16
Q16270	Insulin-like growth factor-binding protein 7	down	urine	LCMS		16
Q14624	Interalpha-trypsin inhibitor heavy chain H4	down	urine	LCMS		16
Q9UD19	Intron-containing kallikrein	down	urine	LCMS		16
Q8IWV7	Isoform 1 of E3 ubiquitin-protein ligase UBR1	up	serum	LCMS		13
O00391	Isoform 1 of Sulfhydryl oxidase 1 precursor		serum,urine	LCMS		8,13,16
P01042	Isoform LMW of Kininogen-1 precursor		serum,urine	LCMS,2DE		10,13,16
P07288	Kallikrein-3	down	urine	2de		9
P06870	Keratin 1	down	urine	LCMS		16
O43240	Keratin 10	down	urine	LCMS		16
Q99456	Keratin, type I cytoskeletal 12	up	serum	SDS-LTQ		16
P13646	Keratin, type I cytoskeletal 13		serum,urine	SDS-LTQ,LC-MS		8,16
P02533	Keratin, type I cytoskeletal 14	up	serum	SDS-LTQ		8
P19012	Keratin, type I cytoskeletal 15	up	serum	SDS-LTQ		8
P08779	Keratin, type I cytoskeletal 16	up	serum	SDS-LTQ		8
Q04695	Keratin, type I cytoskeletal 17	up	serum	SDS-LTQ		8
P08727	Keratin, type I cytoskeletal 19	down	urine	LCMS		16
P35527	Keratin, type I cytoskeletal 9	down	urine	LCMS		16
P35908	Keratin, type II cytoskeletal 2 epidermal	up	serum,urine'	SDS-LTQ,LCMS		8,16
P02538	Keratin, type II cytoskeletal 6A	up	serum	SDS-LTQ		8
P04259	Keratin, type II cytoskeletal 6B	up	serum	SDS-LTQ		8
P48668	Keratin, type II cytoskeletal 6E		serum,urine	SDS-LTQ,LCMS		8,16
A6NCN2	Keratin-81-like protein KRT121P	down	serum	LCMS		13
P02750	Leucine-rich alpha2-glycoprotein	up	urine	2de		5
H7BZ24	Lithostathine	up	urine	LCMS		16
P05451	Lithostathine 1 alpha	up	urine	LCMS		16
P07195	L-lactate dehydrogenase B chain	down	urine	LCMS		16
P51884	Lumican	up	serum,urine	LCMS	WT	13,16
P10619	Lysosomal protective protein	up	urine	LCMS		16
Q9Y5Y7	LYVE-1,Lymphatic vessel endothelial hyaluronic acid receptor 1	up	urine	LCMS		16
P11226	Mannose-binding protein C precursor	down	serum	LCMS		13
O00187	MBL-associated serine protease 2	down	urine	LCMS		16
Q8TCZ2	MIC2L1	down	urine	LCMS		16
P26038	Moesin	up	urine	LCMS		16
P21926	Motility-related protein	up	urine	LCMS		16
P15941	Mucin 1, transmembrane	down	urine	LCMS		16
Q9H8L6	Multimerin 2	down	urine	LCMS		16
Q9UL88	Myosin-reactive immunoglobulin heavy chain variable region	up	serum	LCMS		13
Q9UL92	Myosin-reactive immunoglobulin heavy chain variable region	down	serum	LCMS		13
Q9UL85	Myosin-reactive immunoglobulin kappa chain variable region	up	serum	SDS-LTQ		8
P15586	N-acetylglucosamine-6-sulfatase	up	urine	LCMS		16
P08473	Neprilysin	down	urine	LCMS		16
O00533	Neural cell adhesion molecule		serum	LCMS		16
Q99574	Neuroserpin	down	urine	LCMS		16
P80188	Neutrophil gelatinase-associated lipocalin	up	urine	LCMS		16
P61970	Nuclear transport factor 2	down	urine	LCMS		16
P10451	Osteopontin	down	urine	LCMS		16
Q5TEQ5	OTTHUMP00000044363	down	urine	LCMS		16
Q5SY67	OTTHUMP00000059857	down	urine	LCMS		16
Q5SWW9	OTTHUMP00000060590	down	urine	LCMS		16
P04746	Pancreatic alpha-amylase	down	urine	LCMS		16
Q9UMB1	Pancreatic cholesterol esterase	down	urine	LCMS		16
P00790	Pepsin A	down	urine	LCMS		16
Q6UXB8	Peptidase inhibitor 16	up	urine	LCMS		16
O75594	Peptidoglycan recognition protein	down	urine	LCMS		16
P36955	Pigment epithelium-derived factor	up/down	serum	2de	wt	4,7
P22352	Plasma glutathione peroxidase	down	urine,serum	LCMS,2de	wt,ELISA	4,7,16
P05155	Plasma protease C1 inhibitor	down	urine	LCMS		16
P05154	Plasma serine protease inhibitor	down	urine	LCMS		16
P02776	Platelet factor 4 precursor	up	serum	SDS-LTQ		8
P09619	Platelet-derived growth factor receptor beta	down	urine	LCMS		16
P15151	Poliovirus receptor	up	urine	LCMS		16
P41222	Prostaglandin-H2 D-isomerase	up	urine	LCMS,2DE		10,16
O43653	prostate stem cell antigen	up	urine	LCMS		16
P15309	Prostatic acid phosphatase precursor	down	urine	2de		9
Q9UNN8	Protein C receptor, endothelial	up	urine	LCMS		16
Q81UP2	Protocadherin 1, isoform 1	down	urine	LCMS		16
P02753	RBP	up	urine,serum	2de,LCMS		9,13,4,5,7,16,10
P10153	Ribonuclease 2	down	urine	2de,LCMS		9,16
P07998	Ribonuclease pancreatic	down	urine	LCMS		16
Q8WZ75	Roundabout homolog 4	down	urine	LCMS		16
Q5M770	S100 calcium-binding protein A7	up	serum	SDS-LTQ		8
P04745	Salivary alpha-amylase	up	urine	LCMS		16
Q5KU26	Scavenger receptor	up	urine	LCMS		16
G3V5I3	Serine proteinase inhibitor	up	urine	LCMS		16
P02787	Serotransferrin	up	urine	LCMS,2-DE	wt,MRM	5,16
P02786	Serum albumin	up	urine,serum	LCMS,SDS-LTQ,2-DE		8,10,16
P0DJI8	Serum amyloid A protein precursor	up	serum	SDS-LTQ		8
P35542	Serum amyloid A-4 protein precursor	up	serum	SDS-LTQ		8
P04278	Sex hormone-binding globulin	down	serum	2de		4
Q9UBC9	Small proline-rich protein 3, SPRR3 protein	down	urine	LCMS		16
Q14515	SPARC-like 1	down	urine	LCMS		16
P00751	Splice Isoform 1 of Complement factor B precursor	up	serum, urine	SDS-LTQ,2-DE		5,8
P02741	Splice Isoform 1 of C-reactive protein precursor	up	serum	SDS-LTQ		8
P08294	superoxide dismutase 3	down	urine	LCMS		16
P14209	T cell surface glycoprotein E2	up	urine	LCMS		16
P09564	T-cell antigen CD7	down	urine	LCMS		16
P05452	Tetranectin precursor	up	serum	LCMS		16
P01880	The Human Immunoglobulin Heavy Diversity (IGHD)	up	serum	SDS-LTQ		8
Q6P4I8	The Human Immunoglobulin Heavy Diversity (IGHD)	up	serum	SDS-LTQ		8
P05543	Thyroxine-binding globulin	up	urine	LCMS		16
Q9UJ36	Transmembrane glycoprotein	down	urine	LCMS		16
P02766	Transthyretin,Leu 55 Pro		urine	LCMS		9,10,16
Q07654	Trefoil factor 3	up	urine	LCMS		16
P01133	Truncated epidermal growth factor	down	urine	LCMS		16
Q9HCU0	Tumor endothelial marker 1	down	urine	LCMS		16
Q9UBG3	Tumor-related protein	down	urine	LCMS		16
P0CG47	ubiquitin		urine	SELDI	IP	14
Q5UGI3	Ubiquitin C splice variant	up	urine	LCMS		16
P62987	Ubiquitin-60S ribosomal protein L40	up	urine	SELDI		6
Q7Z5L0	Unnamed secretory protein	up	urine	LCMS		16
P07911	Uromodulin	down	urine	LCMS,2DE		10,16
P11684	Uteroglobin	up	urine	LCMS		16
P19320	Vascular cell adhesion protein 1	up	urine	LCMS		16
Q6EMK4	Vasorin precursor	up	serum	LCMS	WT	13
O95973	VH4 heavy chain variable region precursor	up	serum	SDS-LTQ		8
P02774	vitamin D-binding protein	up	urine	LCMS,2-DE	wt,MRM	5,16
P22891	Vitamin K-dependent protein Z	down	urine	LCMS		16
P04004	Vitronectin	up	urine	LCMS		16
Q2TAL6	von Willebrand factor precursor	up	serum	LCMS		13
P25311	zinc alpha-2 glycoprotein	down	urine	2de,LCMS	wt	3,5,15,16,10

## Sheet: reference
reference
1	Visith Thongboonkerd, et al. Alterations in the renal elastin-elastase system in type 1 diabetic nephropathy. J Am Soc Nephrol 15: 650–662, 2004.
2	Kumar Sharma, et al. Two-dimensional fluorescence difference gel electrophoresis analysis of the urine proteome in human diabetic nephropathy. Proteomics 2005, 5, 2648–2655
3	Jain S et al. Proteomic analysis of urinary protein markers for accurate prediction of diabetic kidney disord. J Assoc Physicians India. 2005 ;53:513-20.
4	Hyun-Jung Kim, et al. Proteome Analysis of Serum from Type 2 Diabetics with Nephropathy. Journal of Proteome Research 2007, 6, 735-743
5	PATURI V. RAO, et al. Proteomic identification of urinary biomarkers of diabetic nephropathy. Diabetes Care 30:629–637, 2007
6	Hassan Dihazi, et al. SELDI-urine-human-Characterization of diabetic nephropathy by urinary proteomic analysis. Clinical Chemistry 2007,53:9 1636–1645.
7	Eun-Hee Cho, et al. The discovery of biomarkers for type 2 diabetic nephropathy by serum proteome analysis. Proteomics Clin. 2007, 1, 352–361
8	Rong- Xia Li, et al. Localized-statistical quantification of human serum proteome associated with type 2 diabetes. PLoS ONE 3(9): e3224.
9	Bellei E et al.Proteomic analysis of early urinary biomarkers of renal changes in type 2 diabetic patients.Proteomics Clin Appl. 2008;2(4):478-91.
10	Hongjuan Jiang, et al.Identification of urinary soluble E-cadherin as a novel biomarker for diabetic nephropathy. Diabetes Metab Res Rev 2009; 25: 232–241.
11	Hongjuan Jiang, et al. Increased urinary excretion of orosomucoid is a risk predictor of diabetic nephropathy. NEPHROLOGY 2009; 14, 332–337
12	Paturi V. Rao, et al. Proteomic Identification of Salivary Biomarkers of Type-2 Diabetes. Journal of Proteome Research 2009, 8, 239–245 239
13	Jung-Mo Ahn, et al. Identification of diabetic nephropathy-selective proteins in human plasma. Proteomics Clin. Appl. 2010, 4, 644–653
14	Massimo Papale, et al. Urine proteome analysis may allow noninvasive differential diagnosis of diabetic nephropathy. Diabetes Care 33:2409–2415, 2010
15	S. C. Lim, et al. Adipocytokine zinc α2 glycoprotein (ZAG) as a novel urinary biomarker for normo-albuminuric diabetic nephropathy. Diabet. Med. 29, 945–949 (2012)
16	Jonghwa Jin, et al. Differential proteome profiling using iTRAQ in microalbuminuric and normoalbuminuric type 2 diabetic patients. Experimental Diabetes Research. 2012. 1-30.
17	Annunziata Lapolla et al. Mass spectrometry for diabetic nephropathy monitoring. ISRN Endocrinology.2012, 1-13.
